# Supplementary material for: Integrative Mendelian randomization and experimental validation prioritize KLF4 in the gut microbiota–pyroptosis–barrier axis of ulcerative colitis
Source: Front Immunol. 2026 Mar 16;17:1773990. doi: 10.3389/fimmu.2026.1773990 (PMC13033518; doi:10.3389/fimmu.2026.1773990)
Supplement: Supplementary Data Sheet 1 — Harmonized summary data, forest plots, funnel plots, data sources, harmonization details, and sensitivity analyses for the Mendelian randomization analysis of pyroptosis-related proteins and ulcerative colitis. [file DataSheet1.zip › bdpqtlresult/11067_13_BGLAP_Osteocalcin/OR.txt]

method	nsnp	b	se	pval	lo_ci	up_ci	or	or_lci95	or_uci95
MR Egger	23	-1.27018962358533	0.668943189242198	0.0714175034463158	-2.58131827450004	0.0409390273293784	0.280778374528011	0.0756741788984911	1.0417885829768
Weighted median	23	-0.939055104531076	0.149842189065912	3.68163109479124e-10	-1.23274579510026	-0.645364413961889	0.39099711226675	0.291491102999399	0.524471382583684
Inverse variance weighted	23	-0.922611659166296	0.209014545669131	1.0142982789495e-05	-1.33228016867779	-0.512943149654798	0.397479603097609	0.26387489554137	0.598730828692504
Simple mode	23	-1.08415606277875	0.223943326656293	7.74426816124673e-05	-1.52308498302508	-0.645227142532412	0.338187074154716	0.218038204177839	0.524543382461741
Weighted mode	23	-0.985930028626657	0.183419458339978	2.13395189469379e-05	-1.34543216697301	-0.6264278902803	0.373092079218973	0.260427135529853	0.534497679332574
