# Supplementary material for: Integrative Mendelian randomization and experimental validation prioritize KLF4 in the gut microbiota–pyroptosis–barrier axis of ulcerative colitis
Source: Front Immunol. 2026 Mar 16;17:1773990. doi: 10.3389/fimmu.2026.1773990 (PMC13033518; doi:10.3389/fimmu.2026.1773990)
Supplement: Supplementary Data Sheet 1 — Harmonized summary data, forest plots, funnel plots, data sources, harmonization details, and sensitivity analyses for the Mendelian randomization analysis of pyroptosis-related proteins and ulcerative colitis. [file DataSheet1.zip › bdpqtlresult/11067_13_BGLAP_Osteocalcin/harmonise.txt]

SNP	effect_allele.exposure	other_allele.exposure	effect_allele.outcome	other_allele.outcome	beta.exposure	beta.outcome	eaf.exposure	eaf.outcome	remove	palindromic	ambiguous	id.outcome	se.outcome	pval.outcome	outcome	mr_keep.outcome	pval_origin.outcome	data_source.outcome	pval.exposure	se.exposure	samplesize.exposure	exposure	mr_keep.exposure	pval_origin.exposure	id.exposure	data_source.exposure	action	SNP_index	mr_keep	samplesize.outcome	R2	f	meanf	units.outcome	units.exposure	rsq.exposure	effective_n.exposure	rsq.outcome	steiger_dir	steiger_pval
rs1009382	T	C	T	C	0.093	-0.142647	0.35493	0.702844	FALSE	FALSE	FALSE	DITSOC	0.0307973	3.62497e-06	outcome	TRUE	reported	textfile	1.186e-30	0.008081	35432	exposure	TRUE	reported	0SR5IK	textfile	2	1	TRUE	NA	0.00372408553590454	132.437559336232	89.440945341515	NA	NA	0.0037242949751336	35432	NA	NA	NA
rs1050517	C	G	C	G	0.0569	0.0723491	0.4995	0.450726	FALSE	TRUE	TRUE	DITSOC	0.0285455	0.0112602	outcome	TRUE	reported	textfile	2.714e-13	0.007786	35431	exposure	TRUE	reported	0SR5IK	textfile	2	1	FALSE	NA	0.00150507515198107	53.403684117527	89.440945341515	NA	NA	0.00150515998699042	35431	NA	NA	NA
rs1055559	T	C	T	C	0.1147	-0.135525	0.10854	0.9051762	FALSE	FALSE	FALSE	DITSOC	0.0476519	0.00445427	outcome	TRUE	reported	textfile	1.351e-20	0.012328	35428	exposure	TRUE	reported	0SR5IK	textfile	2	1	TRUE	NA	0.00243744646947976	86.5599639062116	89.440945341515	NA	NA	0.00243758374182152	35428	NA	NA	NA
rs12406047	T	A	T	A	-0.0582	-0.0295197	0.18182	0.170725	FALSE	TRUE	FALSE	DITSOC	0.0370963	0.426172	outcome	TRUE	reported	textfile	6.377e-09	0.010023	35330	exposure	TRUE	reported	0SR5IK	textfile	2	1	TRUE	NA	0.000953438315153984	33.7152141747578	89.440945341515	NA	NA	0.000953492240041842	35330	NA	NA	NA
rs140932748	T	A	T	A	-0.1569	-0.0711459	0.02325	0.00802236	FALSE	TRUE	FALSE	DITSOC	0.157908	0.652312	outcome	TRUE	reported	textfile	1.824e-09	0.026095	35429	exposure	TRUE	reported	0SR5IK	textfile	2	1	TRUE	NA	0.00101936439527571	36.1498723241735	89.440945341515	NA	NA	0.00101942188392746	35429	NA	NA	NA
rs1694127	G	A	G	A	0.1106	-0.0932142	0.45981	0.656717	FALSE	FALSE	FALSE	DITSOC	0.0296027	0.0016392	outcome	TRUE	reported	textfile	1.244e-46	0.007713	35430	exposure	TRUE	reported	0SR5IK	textfile	2	1	TRUE	NA	0.00577004608953966	205.607557945917	89.440945341515	NA	NA	0.00577036994359798	35430	NA	NA	NA
rs17206350	C	T	C	T	0.0841	0.065455	0.35398	0.472942	FALSE	FALSE	FALSE	DITSOC	0.0280122	0.0194568	outcome	TRUE	reported	textfile	5.688e-25	0.008149	35429	exposure	TRUE	reported	0SR5IK	textfile	2	1	TRUE	NA	0.00299723519949925	106.502263746387	89.440945341515	NA	NA	0.0029974038985861	35429	NA	NA	NA
rs17843590	G	A	G	A	0.1047	-0.21229	0.43969	0.604032	FALSE	FALSE	FALSE	DITSOC	0.0290417	2.6744e-13	outcome	TRUE	reported	textfile	6.37e-41	0.007816	35430	exposure	TRUE	reported	0SR5IK	textfile	2	1	TRUE	NA	0.00503917096254542	179.431937068086	89.440945341515	NA	NA	0.00503945400286902	35430	NA	NA	NA
rs206776	C	T	C	T	0.0511	-0.0623393	0.33048	0.694253	FALSE	FALSE	FALSE	DITSOC	0.0304293	0.0404952	outcome	TRUE	reported	textfile	4.825e-10	0.008209	35427	exposure	TRUE	reported	0SR5IK	textfile	2	1	TRUE	NA	0.00109257724670643	38.7468829272426	89.440945341515	NA	NA	0.00109263886327408	35427	NA	NA	NA
rs2239707	T	C	T	C	0.0657	-0.0475891	0.3882	0.6785	FALSE	FALSE	FALSE	DITSOC	0.0299635	0.112233	outcome	TRUE	reported	textfile	1.335e-16	0.007944	35430	exposure	TRUE	reported	0SR5IK	textfile	2	1	TRUE	NA	0.00192683043151602	68.3955351262104	89.440945341515	NA	NA	0.00192693899635438	35430	NA	NA	NA
rs2244578	C	G	C	G	0.0909	0.0978626	0.31279	0.26643	FALSE	TRUE	FALSE	DITSOC	0.0317237	0.00203663	outcome	TRUE	reported	textfile	1.901e-27	0.008375	35430	exposure	TRUE	reported	0SR5IK	textfile	2	1	TRUE	NA	0.00331394551916436	117.796834143637	89.440945341515	NA	NA	0.00331413197974167	35430	NA	NA	NA
rs2471960	A	G	A	G	0.0708	-0.0836824	0.29547	0.31024	FALSE	FALSE	FALSE	DITSOC	0.0302905	0.00573329	outcome	TRUE	reported	textfile	1.125e-16	0.00854	35429	exposure	TRUE	reported	0SR5IK	textfile	2	1	TRUE	NA	0.0019361998566616	68.7268211832744	89.440945341515	NA	NA	0.00193630895146362	35429	NA	NA	NA
rs2523457	A	G	A	G	0.0772	-0.0420169	0.30707	0.349514	FALSE	FALSE	FALSE	DITSOC	0.0293152	0.151777	outcome	TRUE	reported	textfile	4.505e-20	0.008414	35430	exposure	TRUE	reported	0SR5IK	textfile	2	1	TRUE	NA	0.00237043332880882	84.1792532806094	89.440945341515	NA	NA	0.00237056682852984	35430	NA	NA	NA
rs2523589	CTTATG	CGTATG	A	C	0.0452	-0.0906181	0.48804	0.49512	TRUE	FALSE	FALSE	DITSOC	0.0278915	0.00115832	outcome	TRUE	reported	textfile	5.804e-09	0.007763	35431	exposure	TRUE	reported	0SR5IK	textfile	2	1	FALSE	NA	0.00095591426037216	33.8994913379145	89.440945341515	NA	NA	0.000955968171034993	35431	NA	NA	NA
rs3130531	G	A	G	A	0.0629	-0.114191	0.39636	0.611343	FALSE	FALSE	FALSE	DITSOC	0.0287226	7.0186e-05	outcome	TRUE	reported	textfile	2.344e-15	0.00794	35430	exposure	TRUE	reported	0SR5IK	textfile	2	1	TRUE	NA	0.00176815589651164	62.753184514839	89.440945341515	NA	NA	0.00176825553687209	35430	NA	NA	NA
rs3132558	G	C	G	C	0.0511	0.0806286	0.27407	0.251008	FALSE	TRUE	FALSE	DITSOC	0.0327894	0.013933	outcome	TRUE	reported	textfile	4.827e-09	0.008731	35430	exposure	TRUE	reported	0SR5IK	textfile	2	1	TRUE	NA	0.000965879597820198	34.2522659564404	89.440945341515	NA	NA	0.000965934071491972	35430	NA	NA	NA
rs36229731	C	A	A	T	0.0734	0.159552	0.13484	0.0088974	TRUE	FALSE	FALSE	DITSOC	0.149023	0.284327	outcome	TRUE	reported	textfile	2.95e-11	0.011039	35429	exposure	TRUE	reported	0SR5IK	textfile	2	1	FALSE	NA	0.00124632741488942	44.2087398917924	89.440945341515	NA	NA	0.00124639768750609	35429	NA	NA	NA
rs4713066	T	G	T	G	-0.0453	0.0556033	0.33595	0.576279	FALSE	FALSE	FALSE	DITSOC	0.02835	0.0498423	outcome	TRUE	reported	textfile	4.549e-08	0.008284	35368	exposure	TRUE	reported	0SR5IK	textfile	2	1	TRUE	NA	0.000844770398725924	29.9014097471756	89.440945341515	NA	NA	0.000844818131391274	35368	NA	NA	NA
rs62397687	T	C	T	C	0.0642	-0.111294	0.16387	0.18398	FALSE	FALSE	FALSE	DITSOC	0.0362219	0.00212237	outcome	TRUE	reported	textfile	1.081e-09	0.01053	35426	exposure	TRUE	reported	0SR5IK	textfile	2	1	TRUE	NA	0.0010481796844821	37.1696776440793	89.440945341515	NA	NA	0.00104823880151812	35426	NA	NA	NA
rs6926251	C	T	C	T	0.1569	-0.147239	0.277	0.817229	FALSE	FALSE	FALSE	DITSOC	0.0363011	4.99102e-05	outcome	TRUE	reported	textfile	9.049e-75	0.008576	35430	exposure	TRUE	reported	0SR5IK	textfile	2	1	TRUE	NA	0.00935883009499344	334.697005008606	89.440945341515	NA	NA	0.00935935347974539	35430	NA	NA	NA
rs693797	C	T	C	T	0.0589	-0.0541066	0.34494	0.417935	FALSE	FALSE	FALSE	DITSOC	0.0284283	0.0570064	outcome	TRUE	reported	textfile	8.139e-13	0.008228	35429	exposure	TRUE	reported	0SR5IK	textfile	2	1	TRUE	NA	0.00144429340158513	51.2409893607809	89.440945341515	NA	NA	0.00144437482012469	35429	NA	NA	NA
rs73403125	C	T	T	A	0.1247	-0.304556	0.35016	0.00467349	TRUE	FALSE	FALSE	DITSOC	0.210093	0.147162	outcome	TRUE	reported	textfile	5.929e-62	0.007508	35392	exposure	TRUE	reported	0SR5IK	textfile	2	1	FALSE	NA	0.00773405683797065	275.841646467843	89.440945341515	NA	NA	0.00773449053324325	35392	NA	NA	NA
rs74209703	G	A	G	A	0.0589	-0.146161	0.31625	0.0333604	FALSE	FALSE	FALSE	DITSOC	0.078905	0.0639728	outcome	TRUE	reported	textfile	3.68e-10	0.009398	35428	exposure	TRUE	reported	0SR5IK	textfile	2	1	TRUE	NA	0.00110746966123986	39.2767179926534	89.440945341515	NA	NA	0.00110753211498023	35428	NA	NA	NA
rs7757696	T	G	T	G	0.0905	-0.220762	0.48321	0.608458	FALSE	FALSE	FALSE	DITSOC	0.0288806	2.10633e-14	outcome	TRUE	reported	textfile	1.016e-31	0.007722	35430	exposure	TRUE	reported	0SR5IK	textfile	2	1	TRUE	NA	0.0038617665892459	137.345061292702	89.440945341515	NA	NA	0.00386198375377731	35430	NA	NA	NA
rs7760769	A	G	A	G	0.0487	-0.0163294	0.46074	0.497251	FALSE	FALSE	FALSE	DITSOC	0.0282045	0.562613	outcome	TRUE	reported	textfile	4.204e-10	0.007797	35429	exposure	TRUE	reported	0SR5IK	textfile	2	1	TRUE	NA	0.00109993241820738	39.0102143792699	89.440945341515	NA	NA	0.00109999444561578	35429	NA	NA	NA
rs915895	C	T	C	T	0.0662	-0.0810129	0.23498	0.362352	FALSE	FALSE	FALSE	DITSOC	0.029074	0.00532909	outcome	TRUE	reported	textfile	7.268e-13	0.009227	35427	exposure	TRUE	reported	0SR5IK	textfile	2	1	TRUE	NA	0.00145087499443802	51.4719260083278	89.440945341515	NA	NA	0.0014509567880774	35427	NA	NA	NA
rs9296009	T	A	T	A	0.0541	-0.054961	0.21045	0.218852	FALSE	TRUE	FALSE	DITSOC	0.0338769	0.104724	outcome	TRUE	reported	textfile	1.399e-08	0.009536	35428	exposure	TRUE	reported	0SR5IK	textfile	2	1	TRUE	NA	0.000907655493745087	32.1838153382148	89.440945341515	NA	NA	0.00090770668956786	35428	NA	NA	NA
