# Supplementary material for: Integrative Mendelian randomization and experimental validation prioritize KLF4 in the gut microbiota–pyroptosis–barrier axis of ulcerative colitis
Source: Front Immunol. 2026 Mar 16;17:1773990. doi: 10.3389/fimmu.2026.1773990 (PMC13033518; doi:10.3389/fimmu.2026.1773990)
Supplement: Supplementary Data Sheet 1 — Harmonized summary data, forest plots, funnel plots, data sources, harmonization details, and sensitivity analyses for the Mendelian randomization analysis of pyroptosis-related proteins and ulcerative colitis. [file DataSheet1.zip › bdpqtlresult/11067_13_BGLAP_Osteocalcin/presso.txt]

[[1]]
[[1]]$`Main MR results`
       Exposure       MR Analysis Causal Estimate        Sd    T-stat
1 beta.exposure               Raw      -0.9226117 0.2090145 -4.414103
2 beta.exposure Outlier-corrected      -1.0108140 0.1123554 -8.996575
       P-value
1 2.193975e-04
2 7.124591e-08

[[1]]$`MR-PRESSO results`
[[1]]$`MR-PRESSO results`$`Global Test`
[[1]]$`MR-PRESSO results`$`Global Test`$RSSobs
[1] 150.9981

[[1]]$`MR-PRESSO results`$`Global Test`$Pvalue
[1] "<0.001"


[[1]]$`MR-PRESSO results`$`Outlier Test`
         RSSobs Pvalue
1  3.698850e-03      1
3  9.602544e-04      1
4  7.175749e-03  0.529
5  4.728101e-02      1
6  9.619016e-05      1
7  2.338569e-02 <0.023
8  1.627514e-02 <0.023
9  2.404736e-04      1
10 1.820146e-04      1
11 3.728294e-02 <0.023
12 3.651770e-04      1
13 9.447103e-04      1
15 3.382270e-03      1
16 1.690966e-02 <0.023
18 1.978621e-04      1
19 2.836764e-03      1
20 8.206593e-06      1
21 5.889939e-08      1
23 8.498491e-03      1
24 2.180203e-02 <0.023
25 8.541692e-04      1
26 4.287062e-04      1
27 2.643678e-05      1

[[1]]$`MR-PRESSO results`$`Distortion Test`
[[1]]$`MR-PRESSO results`$`Distortion Test`$`Outliers Indices`
[1]  6  7 10 14 20

[[1]]$`MR-PRESSO results`$`Distortion Test`$`Distortion Coefficient`
beta.exposure 
     8.725869 

[[1]]$`MR-PRESSO results`$`Distortion Test`$Pvalue
[1] 0.296


attr(,"id.exposure")
[1] "0SR5IK"
attr(,"id.outcome")
[1] "DITSOC"
attr(,"exposure")
[1] "exposure"
attr(,"outcome")
[1] "outcome"
