# Supplementary material for: Integrative Mendelian randomization and experimental validation prioritize KLF4 in the gut microbiota–pyroptosis–barrier axis of ulcerative colitis
Source: Front Immunol. 2026 Mar 16;17:1773990. doi: 10.3389/fimmu.2026.1773990 (PMC13033518; doi:10.3389/fimmu.2026.1773990)
Supplement: Supplementary Data Sheet 1 — Harmonized summary data, forest plots, funnel plots, data sources, harmonization details, and sensitivity analyses for the Mendelian randomization analysis of pyroptosis-related proteins and ulcerative colitis. [file DataSheet1.zip › bdpqtlresult/11067_13_BGLAP_Osteocalcin/singlesnpOR.txt]

exposure	outcome	id.exposure	id.outcome	samplesize	SNP	b	se	p	lo_ci	up_ci	or	or_lci95	or_uci95
exposure	outcome	0SR5IK	DITSOC	NA	rs1009382	-1.53383870967742	0.33115376344086	3.62496503081849e-06	-2.18290008602151	-0.884777333333333	0.215706043116354	0.112714175386223	0.412806081200335
exposure	outcome	0SR5IK	DITSOC	NA	rs1055559	-1.18156059285092	0.4154481255449	0.00445422564543526	-1.99583891891892	-0.367282266782912	0.306799575584869	0.135899597587937	0.692614115491762
exposure	outcome	0SR5IK	DITSOC	NA	rs12406047	0.507211340206186	0.637393470790378	0.426172355254297	-0.742079862542955	1.75650254295533	1.660653733502	0.476122615400763	5.79214415234792
exposure	outcome	0SR5IK	DITSOC	NA	rs140932748	0.45344741873805	1.00642447418738	0.652311852949771	-1.51914455066922	2.42603938814532	1.57372814448088	0.218899063938342	11.3139829297252
exposure	outcome	0SR5IK	DITSOC	NA	rs1694127	-0.842804701627486	0.267655515370705	0.00163919269486818	-1.36740951175407	-0.318199891500904	0.430501400628374	0.254766073990243	0.72745736133646
exposure	outcome	0SR5IK	DITSOC	NA	rs17206350	0.778299643281807	0.333082045184304	0.0194568462882218	0.125458834720571	1.43114045184304	2.17776613623984	1.13366850021938	4.18346751562316
exposure	outcome	0SR5IK	DITSOC	NA	rs17843590	-2.02760267430755	0.277380133715377	2.67473027008486e-13	-2.57126773638968	-1.48393761222541	0.131650752873257	0.0764385800041553	0.226743101862346
exposure	outcome	0SR5IK	DITSOC	NA	rs206776	-1.21994716242661	0.595485322896282	0.0404953401492018	-2.38709839530333	-0.0527959295499023	0.295245766581745	0.0918959431012958	0.948573568567176
exposure	outcome	0SR5IK	DITSOC	NA	rs2239707	-0.724339421613394	0.456065449010655	0.112233054216649	-1.61822770167428	0.169548858447489	0.484644608991844	0.198249745604356	1.18477023165318
exposure	outcome	0SR5IK	DITSOC	NA	rs2244578	1.07659625962596	0.348995599559956	0.00203660358976782	0.392564884488449	1.76062763476348	2.93467366476876	1.48077394142378	5.81608662724475
exposure	outcome	0SR5IK	DITSOC	NA	rs2471960	-1.18195480225989	0.427831920903955	0.0057332179989703	-2.02050536723164	-0.343404237288136	0.306678656140862	0.132588442291959	0.709351407306403
exposure	outcome	0SR5IK	DITSOC	NA	rs2523457	-0.544260362694301	0.379730569948186	0.151777736354694	-1.28853227979275	0.200011554404145	0.580270814598411	0.275675100220189	1.22141687082279
exposure	outcome	0SR5IK	DITSOC	NA	rs3130531	-1.81543720190779	0.456639109697933	7.01873356354368e-05	-2.71044985691574	-0.920424546899841	0.162766730906588	0.0665068814039236	0.398349886970562
exposure	outcome	0SR5IK	DITSOC	NA	rs3132558	1.57785909980431	0.641671232876712	0.0139330945181058	0.320183483365949	2.83553471624266	4.84457295368772	1.37738046755621	17.0395091671683
exposure	outcome	0SR5IK	DITSOC	NA	rs4713066	-1.22744591611479	0.625827814569536	0.0498422073438437	-2.45406843267108	-0.000823399558498972	0.293040071618043	0.085943220057168	0.999176939341894
exposure	outcome	0SR5IK	DITSOC	NA	rs62397687	-1.73355140186916	0.564204049844237	0.00212230398607645	-2.83939133956386	-0.627711464174455	0.17665591845847	0.0584612381804304	0.533812052185584
exposure	outcome	0SR5IK	DITSOC	NA	rs6926251	-0.93842574888464	0.231364563416189	4.99100307582554e-05	-1.39190029318037	-0.48495120458891	0.391243265958079	0.248602437963828	0.615727240695105
exposure	outcome	0SR5IK	DITSOC	NA	rs693797	-0.918617996604414	0.482653650254669	0.0570059221669819	-1.86461915110357	0.0273831578947369	0.399070176500287	0.154955213170459	1.02776152227147
exposure	outcome	0SR5IK	DITSOC	NA	rs74209703	-2.48151103565365	1.33964346349745	0.0639731736361387	-5.10721222410866	0.144190152801358	0.0836167821469097	0.00605293364715934	1.15510373385392
exposure	outcome	0SR5IK	DITSOC	NA	rs7757696	-2.4393591160221	0.319122651933702	2.10649436876911e-14	-3.06483951381215	-1.81387871823204	0.0872167293588953	0.0466613297625368	0.163020597972115
exposure	outcome	0SR5IK	DITSOC	NA	rs7760769	-0.335305954825462	0.579147843942505	0.562613228517596	-1.47043572895277	0.799823819301848	0.7151192586906	0.229825321819472	2.22514886567588
exposure	outcome	0SR5IK	DITSOC	NA	rs915895	-1.22375981873112	0.439184290030211	0.0053290802339823	-2.08456102719033	-0.362958610271903	0.294122239121435	0.124361699590145	0.695615224228261
exposure	outcome	0SR5IK	DITSOC	NA	rs9296009	-1.01591497227357	0.626190388170055	0.104723303836855	-2.24324813308688	0.211418188539741	0.362070993308058	0.106113273969483	1.23542888925268
exposure	outcome	0SR5IK	DITSOC	NA	All - Inverse variance weighted	-0.922611659166296	0.209014545669131	1.0142982789495e-05	-1.33228016867779	-0.512943149654798	0.397479603097609	0.26387489554137	0.598730828692504
exposure	outcome	0SR5IK	DITSOC	NA	All - MR Egger	-1.27018962358533	0.668943189242198	0.0714175034463158	-2.58131827450004	0.0409390273293784	0.280778374528011	0.0756741788984911	1.0417885829768
