# Supplementary material for: Integrative Mendelian randomization and experimental validation prioritize KLF4 in the gut microbiota–pyroptosis–barrier axis of ulcerative colitis
Source: Front Immunol. 2026 Mar 16;17:1773990. doi: 10.3389/fimmu.2026.1773990 (PMC13033518; doi:10.3389/fimmu.2026.1773990)
Supplement: Supplementary Data Sheet 1 — Harmonized summary data, forest plots, funnel plots, data sources, harmonization details, and sensitivity analyses for the Mendelian randomization analysis of pyroptosis-related proteins and ulcerative colitis. [file DataSheet1.zip › bdpqtlresult/12332_7_EEF2K_EF2K/OR.txt]

method	nsnp	b	se	pval	lo_ci	up_ci	or	or_lci95	or_uci95
MR Egger	99	0.0627330306203683	0.173997811009787	0.719227887022362	-0.278302678958814	0.403768740199551	1.06474254762701	0.757067638387091	1.49745760516526
Weighted median	99	0.254252309967693	0.0602814072269441	2.4674483215452e-05	0.136100751802882	0.372403868132503	1.28949711620209	1.14579732892623	1.45121896404818
Inverse variance weighted	99	0.222196463190816	0.0694613111652327	0.00137975918452097	0.0860522933069597	0.358340633074672	1.24881670027876	1.08986331937209	1.43095296738094
Simple mode	99	0.433470296212632	0.143197211280103	0.00315503295906488	0.152803762103631	0.714136830321634	1.54260152978927	1.16509632045675	2.04242296360125
Weighted mode	99	0.238749800410804	0.0863027826557094	0.00677492039123899	0.0695963464056138	0.407903254415995	1.2696608282226	1.07207534683531	1.50366168150544
