# Supplementary material for: Integrative Mendelian randomization and experimental validation prioritize KLF4 in the gut microbiota–pyroptosis–barrier axis of ulcerative colitis
Source: Front Immunol. 2026 Mar 16;17:1773990. doi: 10.3389/fimmu.2026.1773990 (PMC13033518; doi:10.3389/fimmu.2026.1773990)
Supplement: Supplementary Data Sheet 1 — Harmonized summary data, forest plots, funnel plots, data sources, harmonization details, and sensitivity analyses for the Mendelian randomization analysis of pyroptosis-related proteins and ulcerative colitis. [file DataSheet1.zip › bdpqtlresult/12332_7_EEF2K_EF2K/harmonise.txt]

SNP	effect_allele.exposure	other_allele.exposure	effect_allele.outcome	other_allele.outcome	beta.exposure	beta.outcome	eaf.exposure	eaf.outcome	remove	palindromic	ambiguous	id.outcome	se.outcome	pval.outcome	outcome	mr_keep.outcome	pval_origin.outcome	data_source.outcome	pval.exposure	se.exposure	samplesize.exposure	exposure	mr_keep.exposure	pval_origin.exposure	id.exposure	data_source.exposure	action	SNP_index	mr_keep	samplesize.outcome	R2	f	meanf	units.outcome	units.exposure	rsq.exposure	effective_n.exposure	rsq.outcome	steiger_dir	steiger_pval
rs1071649	T	G	T	C	-0.1221	0.180672	0.22009	0.0177695	TRUE	FALSE	FALSE	9t1UOb	0.106564	0.0899933	outcome	TRUE	reported	textfile	2.266e-36	0.009695	35430	exposure	TRUE	reported	yz4RJJ	textfile	2	1	FALSE	NA	0.00445681546320253	158.602922186449	124.188126180261	NA	NA	0.00445706594029086	35430	NA	NA	NA
rs1077394	T	C	T	C	-0.1626	-0.0597411	0.41009	0.67203	FALSE	FALSE	FALSE	9t1UOb	0.0298257	0.0451768	outcome	TRUE	reported	textfile	1.478e-88	0.00815	35430	exposure	TRUE	reported	yz4RJJ	textfile	2	1	TRUE	NA	0.0111097125971437	398.016749588382	124.188126180261	NA	NA	0.0111103328003723	35430	NA	NA	NA
rs112104961	G	T	G	T	0.1072	0.0428236	0.10915	0.121686	FALSE	FALSE	FALSE	9t1UOb	0.0433171	0.322855	outcome	TRUE	reported	textfile	2.311e-16	0.013066	35429	exposure	TRUE	reported	yz4RJJ	textfile	2	1	TRUE	NA	0.00189636096726243	67.3100240895951	124.188126180261	NA	NA	0.00189646782161531	35429	NA	NA	NA
rs112856958	T	C	T	C	-0.1424	-0.0539985	0.03103	0.0166481	FALSE	FALSE	FALSE	9t1UOb	0.110231	0.624229	outcome	TRUE	reported	textfile	1.719e-09	0.023645	35434	exposure	TRUE	reported	yz4RJJ	textfile	2	1	TRUE	NA	0.00102253187247222	36.2674339125442	124.188126180261	NA	NA	0.00102258953143825	35434	NA	NA	NA
rs113104921	G	T	G	T	-0.1023	-0.0918474	0.06008	0.0291289	FALSE	FALSE	FALSE	9t1UOb	0.0839258	0.273785	outcome	TRUE	reported	textfile	3.839e-11	0.015476	35429	exposure	TRUE	reported	yz4RJJ	textfile	2	1	TRUE	NA	0.00123179840662247	43.6927428023792	124.188126180261	NA	NA	0.00123186786104953	35429	NA	NA	NA
rs113545074	T	C	T	C	-0.25	0.135943	0.01315	0.0118029	FALSE	FALSE	FALSE	9t1UOb	0.130984	0.299335	outcome	TRUE	reported	textfile	1.625e-12	0.035394	35429	exposure	TRUE	reported	yz4RJJ	textfile	2	1	TRUE	NA	0.00140621164527435	49.8880130620619	124.188126180261	NA	NA	0.00140629092007056	35429	NA	NA	NA
rs113885326	A	G	A	C	0.4022	0.0367797	0.00426	0.09747	TRUE	FALSE	FALSE	9t1UOb	0.0472506	0.436335	outcome	TRUE	reported	textfile	2.254e-10	0.063409	35347	exposure	TRUE	reported	yz4RJJ	textfile	2	1	FALSE	NA	0.00113693521600748	40.2307149263493	124.188126180261	NA	NA	0.00113699947644156	35347	NA	NA	NA
rs115333512	T	C	T	C	-0.2008	-0.0787878	0.07407	0.0344145	FALSE	FALSE	FALSE	9t1UOb	0.0780726	0.312897	outcome	TRUE	reported	textfile	7.644e-39	0.015404	35430	exposure	TRUE	reported	yz4RJJ	textfile	2	1	TRUE	NA	0.00477321832353046	169.916627927935	124.188126180261	NA	NA	0.00477348649748497	35430	NA	NA	NA
rs115521166	A	G	A	G	-0.1483	0.0478186	0.03002	0.0335106	FALSE	FALSE	FALSE	9t1UOb	0.0782349	0.541055	outcome	TRUE	reported	textfile	3.504e-10	0.023635	35432	exposure	TRUE	reported	yz4RJJ	textfile	2	1	TRUE	NA	0.00110992368761826	39.3682920522047	124.188126180261	NA	NA	0.00110998627252865	35432	NA	NA	NA
rs115533396	A	G	A	G	0.1665	0.105615	0.01906	0.0187321	FALSE	FALSE	FALSE	9t1UOb	0.102645	0.303514	outcome	TRUE	reported	textfile	1.691e-08	0.029516	35427	exposure	TRUE	reported	yz4RJJ	textfile	2	1	TRUE	NA	0.000897406439094637	31.8191778400078	124.188126180261	NA	NA	0.000897457058773133	35427	NA	NA	NA
rs116045725	A	G	A	G	-0.1637	0.0461556	0.06179	0.0487966	FALSE	FALSE	FALSE	9t1UOb	0.0653483	0.48	outcome	TRUE	reported	textfile	5.617e-23	0.016586	35430	exposure	TRUE	reported	yz4RJJ	textfile	2	1	TRUE	NA	0.00274189272978183	97.4068547776564	124.188126180261	NA	NA	0.0027420470921128	35430	NA	NA	NA
rs116247546	A	T	A	T	0.1205	0.0818156	0.07662	0.0494555	FALSE	TRUE	FALSE	9t1UOb	0.0644571	0.204333	outcome	TRUE	reported	textfile	1.328e-15	0.015078	35425	exposure	TRUE	reported	yz4RJJ	textfile	2	1	TRUE	NA	0.00179967657242231	63.864879352086	124.188126180261	NA	NA	0.00179977800017005	35425	NA	NA	NA
rs11756897	G	A	G	A	-0.137	-0.00713167	0.26305	0.219463	FALSE	FALSE	FALSE	9t1UOb	0.0339011	0.833381	outcome	TRUE	reported	textfile	3.159e-51	0.009099	35427	exposure	TRUE	reported	yz4RJJ	textfile	2	1	TRUE	NA	0.00635841959534313	226.688394092062	124.188126180261	NA	NA	0.00635877629190362	35427	NA	NA	NA
rs118143045	G	A	G	A	-0.1258	0.028534	0.04011	0.0321709	FALSE	FALSE	FALSE	9t1UOb	0.0802347	0.722117	outcome	TRUE	reported	textfile	9.607e-10	0.02057	35431	exposure	TRUE	reported	yz4RJJ	textfile	2	1	TRUE	NA	0.00105451091393858	37.3997055676291	124.188126180261	NA	NA	0.0010545703792838	35431	NA	NA	NA
rs1264420	G	A	G	A	-0.0551	-0.00675298	0.34539	0.67388	FALSE	FALSE	FALSE	9t1UOb	0.0298421	0.820976	outcome	TRUE	reported	textfile	8.46e-11	0.008487	35432	exposure	TRUE	reported	yz4RJJ	textfile	2	1	TRUE	NA	0.00118818153409065	42.1473504563548	124.188126180261	NA	NA	0.00118824852645188	35432	NA	NA	NA
rs1265048	C	T	C	T	-0.1312	-0.0324112	0.37915	0.313289	FALSE	FALSE	FALSE	9t1UOb	0.0302418	0.283838	outcome	TRUE	reported	textfile	9.951e-57	0.008266	35430	exposure	TRUE	reported	yz4RJJ	textfile	2	1	TRUE	NA	0.00706038774747568	251.914027833098	124.188126180261	NA	NA	0.00706078350991658	35430	NA	NA	NA
rs1265101	A	G	A	G	0.1696	0.114179	0.02223	0.0294743	FALSE	FALSE	FALSE	9t1UOb	0.0829907	0.168881	outcome	TRUE	reported	textfile	8.823e-10	0.02767	35430	exposure	TRUE	reported	yz4RJJ	textfile	2	1	TRUE	NA	0.00105925848443669	37.5672029651006	124.188126180261	NA	NA	0.00105931821890619	35430	NA	NA	NA
rs1265109	T	G	T	G	-0.1503	-0.0566238	0.32126	0.252436	FALSE	FALSE	FALSE	9t1UOb	0.0323089	0.0796748	outcome	TRUE	reported	textfile	6.832e-69	0.008568	35430	exposure	TRUE	reported	yz4RJJ	textfile	2	1	TRUE	NA	0.00861057541950307	307.704982924584	124.188126180261	NA	NA	0.00861105732247592	35430	NA	NA	NA
rs1265795	T	C	T	C	-0.1769	-0.0260731	0.1618	0.178627	FALSE	FALSE	FALSE	9t1UOb	0.0365554	0.475692	outcome	TRUE	reported	textfile	1.72e-59	0.010875	35430	exposure	TRUE	reported	yz4RJJ	textfile	2	1	TRUE	NA	0.00741300957281312	264.589507699062	124.188126180261	NA	NA	0.00741342495351667	35430	NA	NA	NA
rs12664075	A	G	A	G	-0.096	-0.0631535	0.06275	0.0379943	FALSE	FALSE	FALSE	9t1UOb	0.0733209	0.389057	outcome	TRUE	reported	textfile	7.222e-09	0.016593	35435	exposure	TRUE	reported	yz4RJJ	textfile	2	1	TRUE	NA	0.000943735191679197	33.4709567665688	124.188126180261	NA	NA	0.000943788410119936	35435	NA	NA	NA
rs138240887	A	G	A	G	-0.1283	-0.338597	0.04638	0.0274539	FALSE	FALSE	FALSE	9t1UOb	0.0868921	9.74916e-05	outcome	TRUE	reported	textfile	9.801e-12	0.018842	35430	exposure	TRUE	reported	yz4RJJ	textfile	2	1	TRUE	NA	0.00130695365461131	46.3633488237547	124.188126180261	NA	NA	0.00130702733900955	35430	NA	NA	NA
rs142065622	T	C	T	C	0.2852	0.354845	0.00591	0.00384043	FALSE	FALSE	FALSE	9t1UOb	0.229106	0.121423	outcome	TRUE	reported	textfile	2.692e-08	0.051292	35369	exposure	TRUE	reported	yz4RJJ	textfile	2	1	TRUE	NA	0.000873368510504379	30.9154246694035	124.188126180261	NA	NA	0.000873417856261433	35369	NA	NA	NA
rs143595984	AAAAA	AAAAT	T	A	-0.2004	-0.0213033	0.02028	0.0117361	TRUE	FALSE	FALSE	9t1UOb	0.131143	0.870957	outcome	TRUE	reported	textfile	2.078e-12	0.02851	35413	exposure	TRUE	reported	yz4RJJ	textfile	2	1	FALSE	NA	0.0013932619364576	49.4056334203914	124.188126180261	NA	NA	0.00139334051772603	35413	NA	NA	NA
rs1475865	C	T	C	T	-0.1853	-0.0601849	0.30684	0.72151	FALSE	FALSE	FALSE	9t1UOb	0.031141	0.0532785	outcome	TRUE	reported	textfile	7.61e-102	0.008648	35430	exposure	TRUE	reported	yz4RJJ	textfile	2	1	TRUE	NA	0.0127925391080671	459.086963454597	124.188126180261	NA	NA	0.0127932520402637	35430	NA	NA	NA
rs148571474	T	C	T	C	-0.2214	0.557221	0.0314	0.0234596	FALSE	FALSE	FALSE	9t1UOb	0.0970783	9.47242e-09	outcome	TRUE	reported	textfile	4.932e-22	0.022944	35430	exposure	TRUE	reported	yz4RJJ	textfile	2	1	TRUE	NA	0.00262123483170981	93.1091686137369	124.188126180261	NA	NA	0.00262138241913065	35430	NA	NA	NA
rs149960	T	C	T	C	0.1021	0.119913	0.06542	0.9561859	FALSE	FALSE	FALSE	9t1UOb	0.0682472	0.0789111	outcome	TRUE	reported	textfile	6.632e-10	0.016535	35435	exposure	TRUE	reported	yz4RJJ	textfile	2	1	TRUE	NA	0.00107483945656941	38.1257655417402	124.188126180261	NA	NA	0.00107490006019381	35435	NA	NA	NA
rs1610620	C	T	C	T	-0.0952	-0.126048	0.05392	0.0276664	FALSE	FALSE	FALSE	9t1UOb	0.0873092	0.148823	outcome	TRUE	reported	textfile	4.437e-08	0.017396	35436	exposure	TRUE	reported	yz4RJJ	textfile	2	1	TRUE	NA	0.000844429738697199	29.9468113390704	124.188126180261	NA	NA	0.000844477360565286	35436	NA	NA	NA
rs17187707	G	A	G	A	0.1195	-0.0237958	0.03747	0.0390614	FALSE	FALSE	FALSE	9t1UOb	0.0722774	0.741983	outcome	TRUE	reported	textfile	1.866e-08	0.021248	35436	exposure	TRUE	reported	yz4RJJ	textfile	2	1	TRUE	NA	0.000891800118061571	31.6282514617814	124.188126180261	NA	NA	0.000891850409011831	35436	NA	NA	NA
rs17193012	T	C	T	C	-0.0855	-0.0621397	0.10818	0.0718921	FALSE	FALSE	FALSE	9t1UOb	0.0544645	0.253903	outcome	TRUE	reported	textfile	3.279e-11	0.012889	35431	exposure	TRUE	reported	yz4RJJ	textfile	2	1	TRUE	NA	0.00124042733170895	44.0016808226498	124.188126180261	NA	NA	0.00124049726812177	35431	NA	NA	NA
rs1736904	A	G	A	G	0.065	-0.0180619	0.18291	0.207037	FALSE	FALSE	FALSE	9t1UOb	0.0345655	0.601293	outcome	TRUE	reported	textfile	3.191e-10	0.010335	35435	exposure	TRUE	reported	yz4RJJ	textfile	2	1	TRUE	NA	0.00111503574578806	39.5531647730895	124.188126180261	NA	NA	0.0011150986133054	35435	NA	NA	NA
rs17576984	T	C	T	C	-0.2108	-0.0704829	0.11816	0.0710653	FALSE	FALSE	FALSE	9t1UOb	0.0549268	0.199417	outcome	TRUE	reported	textfile	3.313e-64	0.01246	35429	exposure	TRUE	reported	yz4RJJ	textfile	2	1	TRUE	NA	0.00801404464519831	286.207237222319	124.188126180261	NA	NA	0.00801449344504797	35429	NA	NA	NA
rs1800610	A	G	A	G	-0.0959	0.0234031	0.06107	0.0710028	FALSE	FALSE	FALSE	9t1UOb	0.0546683	0.668583	outcome	TRUE	reported	textfile	1.537e-08	0.016951	35430	exposure	TRUE	reported	yz4RJJ	textfile	2	1	TRUE	NA	0.000902574904230782	32.0053108975063	124.188126180261	NA	NA	0.000902625810870549	35430	NA	NA	NA
rs192741093	A	G	A	G	0.2065	0.180457	0.02894	0.00576055	FALSE	FALSE	FALSE	9t1UOb	0.187406	0.335589	outcome	TRUE	reported	textfile	7.175e-18	0.023978	35431	exposure	TRUE	reported	yz4RJJ	textfile	2	1	TRUE	NA	0.00208892396950254	74.1634090383058	124.188126180261	NA	NA	0.00208904164486004	35431	NA	NA	NA
rs1965747	G	A	G	A	-0.103	-0.0642642	0.12551	0.135858	FALSE	FALSE	FALSE	9t1UOb	0.0411306	0.118184	outcome	TRUE	reported	textfile	8.414e-17	0.012372	35427	exposure	TRUE	reported	yz4RJJ	textfile	2	1	TRUE	NA	0.00195259161810503	69.3058841598664	124.188126180261	NA	NA	0.00195270164090188	35427	NA	NA	NA
rs2023472	G	A	G	A	-0.048	-0.0243364	0.35307	0.588835	FALSE	FALSE	FALSE	9t1UOb	0.0284431	0.39221	outcome	TRUE	reported	textfile	1.362e-08	0.008454	35437	exposure	TRUE	reported	yz4RJJ	textfile	2	1	TRUE	NA	0.000908879145452836	32.2354306297653	124.188126180261	NA	NA	0.000908930397211694	35437	NA	NA	NA
rs2078675	C	T	C	T	-0.055	0.00515452	0.25594	0.219516	FALSE	FALSE	FALSE	9t1UOb	0.0341785	0.880124	outcome	TRUE	reported	textfile	2.255e-09	0.0092	35434	exposure	TRUE	reported	yz4RJJ	textfile	2	1	TRUE	NA	0.00100760827185568	35.737585775434	124.188126180261	NA	NA	0.00100766509015215	35434	NA	NA	NA
rs2227134	GAA	GGA	T	C	-0.0945	0.0670813	0.40683	0.46988	TRUE	FALSE	FALSE	9t1UOb	0.0287571	0.0196647	outcome	TRUE	reported	textfile	7.922e-31	0.008186	35429	exposure	TRUE	reported	yz4RJJ	textfile	2	1	FALSE	NA	0.00374740565145397	133.258714473784	124.188126180261	NA	NA	0.00374761641509822	35429	NA	NA	NA
rs2228396	T	C	T	C	-0.0862	-0.0479733	0.09452	0.100284	FALSE	FALSE	FALSE	9t1UOb	0.0465274	0.302505	outcome	TRUE	reported	textfile	1.647e-10	0.013488	35428	exposure	TRUE	reported	yz4RJJ	textfile	2	1	TRUE	NA	0.00115152240688357	40.8408619539137	124.188126180261	NA	NA	0.00115158734203449	35428	NA	NA	NA
rs2248372	A	G	A	G	-0.1095	-0.0150057	0.30888	0.312132	FALSE	FALSE	FALSE	9t1UOb	0.0302486	0.619837	outcome	TRUE	reported	textfile	3.094e-36	0.008711	35432	exposure	TRUE	reported	yz4RJJ	textfile	2	1	TRUE	NA	0.0044398067479437	158.003859682063	124.188126180261	NA	NA	0.00444005625930447	35432	NA	NA	NA
rs2267647	G	A	G	A	-0.0679	-0.0411615	0.33123	0.669068	FALSE	FALSE	FALSE	9t1UOb	0.0297781	0.166888	outcome	TRUE	reported	textfile	1.7e-15	0.008529	35428	exposure	TRUE	reported	yz4RJJ	textfile	2	1	TRUE	NA	0.00178574913920645	63.3751210734317	124.188126180261	NA	NA	0.00178584977490111	35428	NA	NA	NA
rs2273017	A	G	A	G	-0.1185	-0.052208	0.41735	0.591293	FALSE	FALSE	FALSE	9t1UOb	0.0284411	0.0664088	outcome	TRUE	reported	textfile	4.194e-48	0.008132	35430	exposure	TRUE	reported	yz4RJJ	textfile	2	1	TRUE	NA	0.00595765968345027	212.332974869121	124.188126180261	NA	NA	0.00595799400455125	35430	NA	NA	NA
rs2395105	A	T	A	T	-0.1604	-0.13076	0.30969	0.34436	FALSE	TRUE	FALSE	9t1UOb	0.0294943	9.27642e-06	outcome	TRUE	reported	textfile	9.372e-76	0.008709	35428	exposure	TRUE	reported	yz4RJJ	textfile	2	1	TRUE	NA	0.00948390181175861	339.19358423139	124.188126180261	NA	NA	0.00948443215401506	35428	NA	NA	NA
rs241429	G	A	G	A	-0.0898	0.0748996	0.40944	0.523069	FALSE	FALSE	FALSE	9t1UOb	0.0279548	0.00737731	outcome	TRUE	reported	textfile	3.985e-28	0.008166	35427	exposure	TRUE	reported	yz4RJJ	textfile	2	1	TRUE	NA	0.00340188482780401	120.923136608717	124.188126180261	NA	NA	0.00340207623564347	35427	NA	NA	NA
rs2515919	G	A	G	A	-0.1611	0.0423793	0.39113	0.369429	FALSE	FALSE	FALSE	9t1UOb	0.0290242	0.144253	outcome	TRUE	reported	textfile	4.433e-86	0.008193	35430	exposure	TRUE	reported	yz4RJJ	textfile	2	1	TRUE	NA	0.0107949428323763	386.616740274732	124.188126180261	NA	NA	0.0107955456553149	35430	NA	NA	NA
rs2516494	GGCGCGGTGGCTCATGCCT	GGCGCGGTGGCTCACGCCT	A	G	-0.2005	0.0402174	0.19094	0.16736	TRUE	FALSE	FALSE	9t1UOb	0.0377268	0.286416	outcome	TRUE	reported	textfile	5.409e-86	0.010202	35430	exposure	TRUE	reported	yz4RJJ	textfile	2	1	FALSE	NA	0.0107839561842525	386.218968125491	124.188126180261	NA	NA	0.0107845584003516	35430	NA	NA	NA
rs2516640	C	T	C	T	-0.0851	0.0635192	0.17489	0.144578	FALSE	FALSE	FALSE	9t1UOb	0.0398488	0.110935	outcome	TRUE	reported	textfile	5.174e-16	0.010497	35434	exposure	TRUE	reported	yz4RJJ	textfile	2	1	TRUE	NA	0.00185141483976283	65.7210074509555	124.188126180261	NA	NA	0.00185151915150982	35434	NA	NA	NA
rs2517515	T	C	T	C	-0.0667	-0.0246728	0.16276	0.151679	FALSE	FALSE	FALSE	9t1UOb	0.0391478	0.528532	outcome	TRUE	reported	textfile	1.023e-09	0.010924	35429	exposure	TRUE	reported	yz4RJJ	textfile	2	1	TRUE	NA	0.0010511692149871	37.2789582726512	124.188126180261	NA	NA	0.00105122849543399	35429	NA	NA	NA
rs2523898	G	A	G	A	-0.0564	-0.144981	0.47435	0.535785	FALSE	FALSE	FALSE	9t1UOb	0.0281054	2.48985e-07	outcome	TRUE	reported	textfile	2.983e-12	0.008082	35430	exposure	TRUE	reported	yz4RJJ	textfile	2	1	TRUE	NA	0.00137262792238118	48.6963039406261	124.188126180261	NA	NA	0.00137270530432251	35430	NA	NA	NA
rs2524062	A	G	A	G	-0.1152	-0.0717871	0.323	0.285065	FALSE	FALSE	FALSE	9t1UOb	0.0309749	0.0204717	outcome	TRUE	reported	textfile	1.231e-40	0.008631	35430	exposure	TRUE	reported	yz4RJJ	textfile	2	1	TRUE	NA	0.00500303256479851	178.138671279141	124.188126180261	NA	NA	0.00500331358550665	35430	NA	NA	NA
rs2535338	T	C	T	C	-0.0886	-0.0062851	0.47495	0.433224	FALSE	FALSE	FALSE	9t1UOb	0.0282597	0.823998	outcome	TRUE	reported	textfile	2.734e-28	0.008033	35430	exposure	TRUE	reported	yz4RJJ	textfile	2	1	TRUE	NA	0.00342178051413206	121.643075961675	124.188126180261	NA	NA	0.00342197302126052	35430	NA	NA	NA
rs2734335	A	G	A	G	-0.2608	-0.018582	0.48616	0.463537	FALSE	FALSE	FALSE	9t1UOb	0.0280266	0.507322	outcome	TRUE	reported	textfile	1e-200	0.007939	35432	exposure	TRUE	reported	yz4RJJ	textfile	2	1	TRUE	NA	0.0295568403732703	1079.09344719145	124.188126180261	NA	NA	0.0295584595200783	35432	NA	NA	NA
rs2736173	T	C	T	C	-0.1889	-0.185459	0.04429	0.0225563	FALSE	FALSE	FALSE	9t1UOb	0.0952441	0.0515109	outcome	TRUE	reported	textfile	2.107e-22	0.019401	35430	exposure	TRUE	reported	yz4RJJ	textfile	2	1	TRUE	NA	0.00266860332814324	94.7962523038522	124.188126180261	NA	NA	0.00266875357548903	35430	NA	NA	NA
rs28361006	C	T	C	T	-0.1017	0.0305583	0.11509	0.129021	FALSE	FALSE	FALSE	9t1UOb	0.041683	0.463491	outcome	TRUE	reported	textfile	1.454e-15	0.012743	35430	exposure	TRUE	reported	yz4RJJ	textfile	2	1	TRUE	NA	0.00179451601612209	63.6904068743829	124.188126180261	NA	NA	0.00179461713927592	35430	NA	NA	NA
rs2858879	G	C	G	C	-0.0814	-0.1329	0.18075	0.0820213	FALSE	TRUE	FALSE	9t1UOb	0.0510706	0.00926081	outcome	TRUE	reported	textfile	1.203e-12	0.011457	35424	exposure	TRUE	reported	yz4RJJ	textfile	2	1	TRUE	NA	0.00142295433504631	50.4757130907674	124.188126180261	NA	NA	0.00142303456368511	35424	NA	NA	NA
rs28894089	C	T	C	T	-0.0541	0.0235875	0.26452	0.268915	FALSE	FALSE	FALSE	9t1UOb	0.0316032	0.455446	outcome	TRUE	reported	textfile	3.051e-09	0.009125	35433	exposure	TRUE	reported	yz4RJJ	textfile	2	1	TRUE	NA	0.000991037855796833	35.1482955602045	124.188126180261	NA	NA	0.000991093742203899	35433	NA	NA	NA
rs3025643	G	A	G	A	-0.0555	-0.0954839	0.34072	0.683787	FALSE	FALSE	FALSE	9t1UOb	0.0301165	0.00152184	outcome	TRUE	reported	textfile	5.778e-11	0.008474	35438	exposure	TRUE	reported	yz4RJJ	textfile	2	1	TRUE	NA	0.00120896708693465	42.8928136926367	124.188126180261	NA	NA	0.00120903523827245	35438	NA	NA	NA
rs3129275	T	C	T	C	-0.0828	-0.0418158	0.42392	0.443601	FALSE	FALSE	FALSE	9t1UOb	0.0282243	0.138459	outcome	TRUE	reported	textfile	5.481e-24	0.008197	35428	exposure	TRUE	reported	yz4RJJ	textfile	2	1	TRUE	NA	0.00287180642892853	102.029623881025	124.188126180261	NA	NA	0.00287196809316906	35428	NA	NA	NA
rs3130486	T	C	T	C	0.1046	-0.0330014	0.22293	0.266632	FALSE	FALSE	FALSE	9t1UOb	0.0316946	0.297767	outcome	TRUE	reported	textfile	3.063e-27	0.009676	35430	exposure	TRUE	reported	yz4RJJ	textfile	2	1	TRUE	NA	0.00328753501388488	116.854955228774	124.188126180261	NA	NA	0.00328771999336548	35430	NA	NA	NA
rs3131064	C	T	C	T	0.1062	-0.0804556	0.1093	0.196581	FALSE	FALSE	FALSE	9t1UOb	0.0351286	0.022003	outcome	TRUE	reported	textfile	2.427e-16	0.012953	35433	exposure	TRUE	reported	yz4RJJ	textfile	2	1	TRUE	NA	0.0018935520148018	67.2177216887767	124.188126180261	NA	NA	0.00189365869913324	35433	NA	NA	NA
rs3132597	G	A	G	A	-0.1043	-0.118179	0.14367	0.851616	FALSE	FALSE	FALSE	9t1UOb	0.0394497	0.00273825	outcome	TRUE	reported	textfile	5.628e-20	0.011397	35432	exposure	TRUE	reported	yz4RJJ	textfile	2	1	TRUE	NA	0.00235812337709219	83.7457941653308	124.188126180261	NA	NA	0.00235825617767464	35432	NA	NA	NA
rs3134931	C	T	C	T	-0.1357	0.020348	0.30288	0.303784	FALSE	FALSE	FALSE	9t1UOb	0.0304556	0.504056	outcome	TRUE	reported	textfile	6.137e-55	0.008693	35429	exposure	TRUE	reported	yz4RJJ	textfile	2	1	TRUE	NA	0.00683100487013083	243.666496558806	124.188126180261	NA	NA	0.0068313878740333	35429	NA	NA	NA
rs34137317	T	C	T	C	0.2338	0.100071	0.02726	0.0181539	FALSE	FALSE	FALSE	9t1UOb	0.104564	0.33855	outcome	TRUE	reported	textfile	8.143e-22	0.024359	35430	exposure	TRUE	reported	yz4RJJ	textfile	2	1	TRUE	NA	0.00259341001610503	92.1182303919333	124.188126180261	NA	NA	0.00259355604093634	35430	NA	NA	NA
rs34656207	T	C	T	C	-0.1682	-0.043321	0.40585	0.339695	FALSE	FALSE	FALSE	9t1UOb	0.0310238	0.1626	outcome	TRUE	reported	textfile	7.044e-95	0.008139	35430	exposure	TRUE	reported	yz4RJJ	textfile	2	1	TRUE	NA	0.0119106361545642	427.056532661866	124.188126180261	NA	NA	0.0119113005310454	35430	NA	NA	NA
rs368333960	C	T	C	T	-0.0707	-0.0383025	0.26821	0.191584	FALSE	FALSE	FALSE	9t1UOb	0.0373077	0.304578	outcome	TRUE	reported	textfile	3.988e-15	0.009	35416	exposure	TRUE	reported	yz4RJJ	textfile	2	1	TRUE	NA	0.00173939506005038	61.7062682347659	124.188126180261	NA	NA	0.0017394931212349	35416	NA	NA	NA
rs377743	ATGT	GTGT	T	C	-0.1549	0.0319505	0.16224	0.193227	TRUE	FALSE	FALSE	9t1UOb	0.0355179	0.368355	outcome	TRUE	reported	textfile	1.017e-45	0.010914	35429	exposure	TRUE	reported	yz4RJJ	textfile	2	1	FALSE	NA	0.00565345333914154	201.423630542439	124.188126180261	NA	NA	0.00565377069539583	35429	NA	NA	NA
rs3823427	C	G	C	G	0.0778	-0.0709698	0.15871	0.241814	FALSE	TRUE	FALSE	9t1UOb	0.0327273	0.0301192	outcome	TRUE	reported	textfile	2.108e-12	0.011071	35403	exposure	TRUE	reported	yz4RJJ	textfile	2	1	TRUE	NA	0.00139296450113803	49.3811224553943	124.188126180261	NA	NA	0.00139304308784697	35403	NA	NA	NA
rs3909115	C	A	C	A	-0.0585	-0.0168298	0.25581	0.246159	FALSE	FALSE	FALSE	9t1UOb	0.0329258	0.60925	outcome	TRUE	reported	textfile	2.547e-10	0.00925	35430	exposure	TRUE	reported	yz4RJJ	textfile	2	1	TRUE	NA	0.001127631278658	39.9948203507075	124.188126180261	NA	NA	0.0011276948645028	35430	NA	NA	NA
rs41308311	A	G	A	G	0.1571	-0.0127071	0.03862	0.019381	FALSE	FALSE	FALSE	9t1UOb	0.102151	0.901002	outcome	TRUE	reported	textfile	5.696e-14	0.020905	35430	exposure	TRUE	reported	yz4RJJ	textfile	2	1	TRUE	NA	0.00159143597625038	56.4712641680199	124.188126180261	NA	NA	0.00159152567384353	35430	NA	NA	NA
rs4148876	A	G	A	G	-0.1882	-0.189467	0.09491	0.0697823	FALSE	FALSE	FALSE	9t1UOb	0.055318	0.000614699	outcome	TRUE	reported	textfile	1.734e-42	0.013776	35428	exposure	TRUE	reported	yz4RJJ	textfile	2	1	TRUE	NA	0.00524040042032665	186.624411937251	124.188126180261	NA	NA	0.00524069472039335	35428	NA	NA	NA
rs429916	A	C	A	C	0.0859	-0.0625701	0.08632	0.0874486	FALSE	FALSE	FALSE	9t1UOb	0.0496198	0.207312	outcome	TRUE	reported	textfile	2.905e-09	0.014469	35428	exposure	TRUE	reported	yz4RJJ	textfile	2	1	TRUE	NA	0.000993872811740982	35.2439662485684	124.188126180261	NA	NA	0.000993928865767565	35428	NA	NA	NA
rs4713555	T	G	T	G	-0.0799	-0.0526129	0.32441	0.266344	FALSE	FALSE	FALSE	9t1UOb	0.0317202	0.0971846	outcome	TRUE	reported	textfile	2.228e-20	0.008637	35430	exposure	TRUE	reported	yz4RJJ	textfile	2	1	TRUE	NA	0.00240962144118925	85.5742700142934	124.188126180261	NA	NA	0.00240975714260275	35430	NA	NA	NA
rs5030611	A	G	A	G	-0.0776	-0.0324882	0.16441	0.146645	FALSE	FALSE	FALSE	9t1UOb	0.0396814	0.412943	outcome	TRUE	reported	textfile	5.749e-13	0.010768	35433	exposure	TRUE	reported	yz4RJJ	textfile	2	1	TRUE	NA	0.00146355600055426	51.9312569583756	124.188126180261	NA	NA	0.00146363849407031	35433	NA	NA	NA
rs538473	A	G	A	G	-0.1074	0.00850412	0.08358	0.094671	FALSE	FALSE	FALSE	9t1UOb	0.0478235	0.858862	outcome	TRUE	reported	textfile	2.38e-13	0.014661	35430	exposure	TRUE	reported	yz4RJJ	textfile	2	1	TRUE	NA	0.00151235212036097	53.6607648917128	124.188126180261	NA	NA	0.00151243736732849	35430	NA	NA	NA
rs562047	C	G	C	G	-0.1173	-0.0122165	0.09901	0.095664	FALSE	TRUE	FALSE	9t1UOb	0.0478964	0.798677	outcome	TRUE	reported	textfile	1.532e-17	0.01376	35430	exposure	TRUE	reported	yz4RJJ	textfile	2	1	TRUE	NA	0.00204690710080148	72.6665664781098	124.188126180261	NA	NA	0.00204702241733282	35430	NA	NA	NA
rs57718550	T	G	T	G	0.1336	0.103333	0.06825	0.00723113	FALSE	FALSE	FALSE	9t1UOb	0.167361	0.536953	outcome	TRUE	reported	textfile	1.236e-15	0.016698	35430	exposure	TRUE	reported	yz4RJJ	textfile	2	1	TRUE	NA	0.00180355283831878	64.0117184724943	124.188126180261	NA	NA	0.00180365446978836	35430	NA	NA	NA
rs62400443	A	G	A	G	-0.076	0.0904508	0.09708	0.0679111	FALSE	FALSE	FALSE	9t1UOb	0.055861	0.105402	outcome	TRUE	reported	textfile	1.537e-08	0.013434	35369	exposure	TRUE	reported	yz4RJJ	textfile	2	1	TRUE	NA	0.000904067602458703	32.0030918546813	124.188126180261	NA	NA	0.000904118681160207	35369	NA	NA	NA
rs6458	G	A	G	A	0.1453	0.00311278	0.12614	0.0850444	FALSE	FALSE	FALSE	9t1UOb	0.0508842	0.951221	outcome	TRUE	reported	textfile	9.962e-33	0.012195	35431	exposure	TRUE	reported	yz4RJJ	textfile	2	1	TRUE	NA	0.00399068647174661	141.952519004733	124.188126180261	NA	NA	0.00399091085064513	35431	NA	NA	NA
rs6920935	A	G	A	G	-0.0756	-0.0718678	0.12525	0.157949	FALSE	FALSE	FALSE	9t1UOb	0.0383192	0.0607233	outcome	TRUE	reported	textfile	7.64e-10	0.012288	35438	exposure	TRUE	reported	yz4RJJ	textfile	2	1	TRUE	NA	0.00106696054344705	37.8491974178357	124.188126180261	NA	NA	0.00106702069820913	35438	NA	NA	NA
rs72834694	C	T	C	T	-0.0554	-0.0487517	0.26438	0.212232	FALSE	FALSE	FALSE	9t1UOb	0.0350845	0.164665	outcome	TRUE	reported	textfile	1.474e-09	0.009161	35365	exposure	TRUE	reported	yz4RJJ	textfile	2	1	TRUE	NA	0.00103302595024207	36.5686730666542	124.188126180261	NA	NA	0.00103308431399782	35365	NA	NA	NA
rs72841573	C	T	C	T	-0.2165	-0.0987592	0.01608	0.0169038	FALSE	FALSE	FALSE	9t1UOb	0.108083	0.360855	outcome	TRUE	reported	textfile	7.002e-12	0.031571	35439	exposure	TRUE	reported	yz4RJJ	textfile	2	1	TRUE	NA	0.00132520100652391	47.0234636094932	124.188126180261	NA	NA	0.00132527569934496	35439	NA	NA	NA
rs72882038	T	G	T	G	0.0883	-0.00767694	0.15934	0.169791	FALSE	FALSE	FALSE	9t1UOb	0.0374925	0.83776	outcome	TRUE	reported	textfile	1.036e-15	0.011007	35355	exposure	TRUE	reported	yz4RJJ	textfile	2	1	TRUE	NA	0.00181694936209727	64.3515342773801	124.188126180261	NA	NA	0.00181705196430193	35355	NA	NA	NA
rs72886963	G	A	G	A	0.1375	-0.0120091	0.03094	0.0298599	FALSE	FALSE	FALSE	9t1UOb	0.0813361	0.882621	outcome	TRUE	reported	textfile	5.336e-09	0.023559	35339	exposure	TRUE	reported	yz4RJJ	textfile	2	1	TRUE	NA	0.000962983877096144	34.0617621927635	124.188126180261	NA	NA	0.000963038327473182	35339	NA	NA	NA
rs73403125	C	T	T	A	-0.13	-0.304556	0.35016	0.00467349	TRUE	FALSE	FALSE	9t1UOb	0.210093	0.147162	outcome	TRUE	reported	textfile	1.229e-62	0.007783	35392	exposure	TRUE	reported	yz4RJJ	textfile	2	1	FALSE	NA	0.00782127308105747	278.976808138356	124.188126180261	NA	NA	0.00782171162851937	35392	NA	NA	NA
rs74740079	GCTACACGAAGAGAGTCTTC	GCTACACGAAGAGAGTCTTT	G	A	0.1392	-0.190461	0.03143	0.0353609	TRUE	FALSE	FALSE	9t1UOb	0.0766183	0.0129243	outcome	TRUE	reported	textfile	2.203e-09	0.023269	35365	exposure	TRUE	reported	yz4RJJ	textfile	2	1	FALSE	NA	0.00101090446934769	35.7847897534386	124.188126180261	NA	NA	0.00101096158455193	35365	NA	NA	NA
rs75722497	T	A	T	A	0.1277	0.399632	0.03117	0.0135579	FALSE	TRUE	FALSE	9t1UOb	0.123597	0.00122349	outcome	TRUE	reported	textfile	3.451e-08	0.023147	35437	exposure	TRUE	reported	yz4RJJ	textfile	2	1	TRUE	NA	0.000858148748357215	30.4346183276625	124.188126180261	NA	NA	0.000858197141882687	35437	NA	NA	NA
rs762808	A	G	A	G	-0.0917	-0.16287	0.06942	0.0484288	FALSE	FALSE	FALSE	9t1UOb	0.0656368	0.0130872	outcome	TRUE	reported	textfile	6.504e-09	0.015801	35428	exposure	TRUE	reported	yz4RJJ	textfile	2	1	TRUE	NA	0.000949752009524437	33.67790034294	124.188126180261	NA	NA	0.000949805577521376	35428	NA	NA	NA
rs764753	T	A	T	A	-0.0609	0.0286186	0.34078	0.354258	FALSE	TRUE	FALSE	9t1UOb	0.0293432	0.329407	outcome	TRUE	reported	textfile	8.715e-13	0.008518	35350	exposure	TRUE	reported	yz4RJJ	textfile	2	1	TRUE	NA	0.00144391742395652	51.113396626001	124.188126180261	NA	NA	0.00144399900324862	35350	NA	NA	NA
rs7772305	G	A	G	A	-0.1091	0.0371607	0.25864	0.254491	FALSE	FALSE	FALSE	9t1UOb	0.032252	0.24924	outcome	TRUE	reported	textfile	1.554e-32	0.009186	35431	exposure	TRUE	reported	yz4RJJ	textfile	2	1	TRUE	NA	0.00396540574660833	141.04967940586	124.188126180261	NA	NA	0.00396562870974134	35431	NA	NA	NA
rs80082277	C	G	C	G	-0.3168	-0.0259832	0.04999	0.0177825	FALSE	TRUE	FALSE	9t1UOb	0.107204	0.808492	outcome	TRUE	reported	textfile	4.078e-66	0.018445	35432	exposure	TRUE	reported	yz4RJJ	textfile	2	1	TRUE	NA	0.00825689099016643	294.97724271931	124.188126180261	NA	NA	0.00825735323746672	35432	NA	NA	NA
rs879882	C	T	C	T	-0.1104	-0.0433176	0.37176	0.64841	FALSE	FALSE	FALSE	9t1UOb	0.0293376	0.139804	outcome	TRUE	reported	textfile	2.808e-40	0.00831	35430	exposure	TRUE	reported	yz4RJJ	textfile	2	1	TRUE	NA	0.00495686231493925	176.486537560797	124.188126180261	NA	NA	0.00495714075518148	35430	NA	NA	NA
rs9261418	A	G	A	G	-0.0752	-0.140238	0.14528	0.140668	FALSE	FALSE	FALSE	9t1UOb	0.0403206	0.000505024	outcome	TRUE	reported	textfile	5.923e-11	0.011489	35437	exposure	TRUE	reported	yz4RJJ	textfile	2	1	TRUE	NA	0.00120750668386437	42.839728601355	124.188126180261	NA	NA	0.00120757475489749	35437	NA	NA	NA
rs9266210	C	T	C	T	-0.1516	-0.103158	0.42408	0.498718	FALSE	FALSE	FALSE	9t1UOb	0.0291121	0.000394873	outcome	TRUE	reported	textfile	7.393e-78	0.008116	35431	exposure	TRUE	reported	yz4RJJ	textfile	2	1	TRUE	NA	0.00975158191334607	348.891035115701	124.188126180261	NA	NA	0.00975212703080622	35431	NA	NA	NA
rs9266633	G	T	G	T	-0.0507	-0.0284129	0.47902	0.483268	FALSE	FALSE	FALSE	9t1UOb	0.0280259	0.310674	outcome	TRUE	reported	textfile	3.605e-10	0.008086	35431	exposure	TRUE	reported	yz4RJJ	textfile	2	1	TRUE	NA	0.00110836654939307	39.3118904628295	124.188126180261	NA	NA	0.00110842904836305	35431	NA	NA	NA
rs9267655	A	G	A	G	0.0813	-0.0761322	0.09404	0.0969163	FALSE	FALSE	FALSE	9t1UOb	0.0474215	0.108398	outcome	TRUE	reported	textfile	4.368e-09	0.013851	35431	exposure	TRUE	reported	yz4RJJ	textfile	2	1	TRUE	NA	0.000971434066070925	34.45040382269	124.188126180261	NA	NA	0.000971488851152565	35431	NA	NA	NA
rs9267920	T	C	T	C	0.17	-0.0755059	0.11368	0.17294	FALSE	FALSE	FALSE	9t1UOb	0.0368811	0.0406309	outcome	TRUE	reported	textfile	4.243e-40	0.012826	35429	exposure	TRUE	reported	yz4RJJ	textfile	2	1	TRUE	NA	0.00493410422505355	175.667271005042	124.188126180261	NA	NA	0.00493438140107595	35429	NA	NA	NA
rs9268542	G	A	G	A	-0.1055	-0.0825445	0.29986	0.361535	FALSE	FALSE	FALSE	9t1UOb	0.0290234	0.00445411	outcome	TRUE	reported	textfile	3.29e-33	0.008787	35430	exposure	TRUE	reported	yz4RJJ	textfile	2	1	TRUE	NA	0.00405218344529778	144.144856501249	124.188126180261	NA	NA	0.00405241127426534	35430	NA	NA	NA
rs9268951	A	G	A	G	-0.1432	-0.197856	0.36759	0.391019	FALSE	FALSE	FALSE	9t1UOb	0.0289317	7.98874e-12	outcome	TRUE	reported	textfile	4.254e-67	0.008275	35430	exposure	TRUE	reported	yz4RJJ	textfile	2	1	TRUE	NA	0.0083815334884344	299.450825550747	124.188126180261	NA	NA	0.0083820026811324	35430	NA	NA	NA
rs9271138	G	T	G	T	-0.1863	0.303282	0.22395	0.126755	FALSE	FALSE	FALSE	9t1UOb	0.0444519	8.93471e-12	outcome	TRUE	reported	textfile	6.404e-85	0.00954	35430	exposure	TRUE	reported	yz4RJJ	textfile	2	1	TRUE	NA	0.0106489849130806	381.333047368911	124.188126180261	NA	NA	0.0106495796730276	35430	NA	NA	NA
rs9275033	G	A	G	A	-0.1258	-0.180474	0.39236	0.79463	FALSE	FALSE	FALSE	9t1UOb	0.0350742	2.66824e-07	outcome	TRUE	reported	textfile	1.878e-58	0.007804	35427	exposure	TRUE	reported	yz4RJJ	textfile	2	1	TRUE	NA	0.00728146080198325	259.837747281966	124.188126180261	NA	NA	0.00728186890011503	35427	NA	NA	NA
rs9276822	C	A	C	A	-0.1401	-0.137078	0.1151	0.890966	FALSE	FALSE	FALSE	9t1UOb	0.0448619	0.00224654	outcome	TRUE	reported	textfile	3.167e-29	0.012484	35428	exposure	TRUE	reported	yz4RJJ	textfile	2	1	TRUE	NA	0.00354226458771423	125.934358101443	124.188126180261	NA	NA	0.00354246386035259	35428	NA	NA	NA
rs9276909	T	C	T	C	0.0583	-0.0525988	0.27576	0.279084	FALSE	FALSE	FALSE	9t1UOb	0.0312312	0.0921475	outcome	TRUE	reported	textfile	1.168e-10	0.009048	35428	exposure	TRUE	reported	yz4RJJ	textfile	2	1	TRUE	NA	0.00117051408531653	41.5152261433794	124.188126180261	NA	NA	0.00117058009016635	35428	NA	NA	NA
rs9296004	C	A	C	A	-0.1035	0.261522	0.10142	0.0810864	FALSE	FALSE	FALSE	9t1UOb	0.051866	4.60075e-07	outcome	TRUE	reported	textfile	4.369e-15	0.013195	35432	exposure	TRUE	reported	yz4RJJ	textfile	2	1	TRUE	NA	0.00173345574918839	61.5229845650462	124.188126180261	NA	NA	0.00173355343198325	35432	NA	NA	NA
rs9368606	C	A	C	A	-0.0567	-0.0258908	0.1889	0.183723	FALSE	FALSE	FALSE	9t1UOb	0.0362099	0.474597	outcome	TRUE	reported	textfile	3.979e-08	0.010325	35440	exposure	TRUE	reported	yz4RJJ	textfile	2	1	TRUE	NA	0.000850203499401838	30.155149625539	124.188126180261	NA	NA	0.000850251441193849	35440	NA	NA	NA
rs9380346	T	C	T	C	0.1211	0.0393859	0.03885	0.0298504	FALSE	FALSE	FALSE	9t1UOb	0.0820379	0.63116	outcome	TRUE	reported	textfile	7.675e-09	0.020968	35428	exposure	TRUE	reported	yz4RJJ	textfile	2	1	TRUE	NA	0.000940630229206648	33.354140412616	124.188126180261	NA	NA	0.000940683283200555	35428	NA	NA	NA
rs9404967	G	A	G	A	-0.0862	-0.0308014	0.33307	0.271929	FALSE	FALSE	FALSE	9t1UOb	0.0315213	0.328488	outcome	TRUE	reported	textfile	6.173e-24	0.008544	35432	exposure	TRUE	reported	yz4RJJ	textfile	2	1	TRUE	NA	0.002864511422015	101.781193072093	124.188126180261	NA	NA	0.0028646726585679	35432	NA	NA	NA
rs9405028	A	T	A	T	-0.1603	-0.0132106	0.02134	0.00924761	FALSE	TRUE	FALSE	9t1UOb	0.147602	0.928683	outcome	TRUE	reported	textfile	1.817e-08	0.02848	35430	exposure	TRUE	reported	yz4RJJ	textfile	2	1	TRUE	NA	0.000893362598989478	31.6783504104536	124.188126180261	NA	NA	0.000893412986505412	35430	NA	NA	NA
rs9688839	G	A	G	A	-0.2052	0.10476	0.06664	0.0483982	FALSE	FALSE	FALSE	9t1UOb	0.0658106	0.11142	outcome	TRUE	reported	textfile	8.399e-37	0.016193	35430	exposure	TRUE	reported	yz4RJJ	textfile	2	1	TRUE	NA	0.00451195725568401	160.574125243842	124.188126180261	NA	NA	0.00451221081774528	35430	NA	NA	NA
