# Supplementary material for: Integrative Mendelian randomization and experimental validation prioritize KLF4 in the gut microbiota–pyroptosis–barrier axis of ulcerative colitis
Source: Front Immunol. 2026 Mar 16;17:1773990. doi: 10.3389/fimmu.2026.1773990 (PMC13033518; doi:10.3389/fimmu.2026.1773990)
Supplement: Supplementary Data Sheet 1 — Harmonized summary data, forest plots, funnel plots, data sources, harmonization details, and sensitivity analyses for the Mendelian randomization analysis of pyroptosis-related proteins and ulcerative colitis. [file DataSheet1.zip › bdpqtlresult/12332_7_EEF2K_EF2K/heterogeneity.txt]

id.exposure	id.outcome	outcome	exposure	method	Q	Q_df	Q_pval
1	yz4RJJ	9t1UOb	outcome	exposure	MR Egger	408.438048495716	97	7.94997446764099e-40
2	yz4RJJ	9t1UOb	outcome	exposure	Inverse variance weighted	412.645153833327	98	3.26411211964007e-40
