# Supplementary material for: Integrative Mendelian randomization and experimental validation prioritize KLF4 in the gut microbiota–pyroptosis–barrier axis of ulcerative colitis
Source: Front Immunol. 2026 Mar 16;17:1773990. doi: 10.3389/fimmu.2026.1773990 (PMC13033518; doi:10.3389/fimmu.2026.1773990)
Supplement: Supplementary Data Sheet 1 — Harmonized summary data, forest plots, funnel plots, data sources, harmonization details, and sensitivity analyses for the Mendelian randomization analysis of pyroptosis-related proteins and ulcerative colitis. [file DataSheet1.zip › bdpqtlresult/12332_7_EEF2K_EF2K/presso.txt]

[[1]]
[[1]]$`Main MR results`
       Exposure       MR Analysis Causal Estimate         Sd   T-stat
1 beta.exposure               Raw       0.2221965 0.06946131 3.198852
2 beta.exposure Outlier-corrected       0.2456720 0.05290181 4.643925
       P-value
1 1.858984e-03
2 1.146844e-05

[[1]]$`MR-PRESSO results`
[[1]]$`MR-PRESSO results`$`Global Test`
[[1]]$`MR-PRESSO results`$`Global Test`$RSSobs
[1] 423.7077

[[1]]$`MR-PRESSO results`$`Global Test`$Pvalue
[1] "<0.001"


[[1]]$`MR-PRESSO results`$`Outlier Test`
          RSSobs Pvalue
2   5.975305e-04      1
3   3.662803e-04      1
4   5.017851e-04      1
5   4.793427e-03      1
6   3.697729e-02      1
8   1.185545e-03      1
9   6.577902e-03      1
10  4.737129e-03      1
11  6.910080e-03      1
12  3.053914e-03      1
13  5.642409e-04      1
14  3.208756e-03      1
15  3.037747e-05      1
16  1.109463e-05      1
17  5.907814e-03      1
18  5.673118e-04      1
19  1.849152e-04      1
20  1.756025e-03      1
21  9.663755e-02  0.099
22  8.525994e-02      1
24  3.926681e-04      1
25  3.721625e-01 <0.099
26  9.501713e-03      1
27  1.103298e-02      1
28  2.550904e-03      1
29  1.871780e-03      1
30  1.065168e-03      1
31  5.783922e-04      1
32  2.013313e-03      1
33  1.816050e-02      1
34  1.737010e-03      1
35  1.881212e-04      1
36  3.037016e-04      1
38  8.371627e-04      1
39  8.962349e-05      1
40  6.880462e-04      1
41  6.971146e-04      1
42  9.693652e-03  0.198
43  9.213664e-03  0.099
44  6.566821e-03  0.792
46  6.865969e-03      1
47  9.771674e-05      1
48  1.770580e-02 <0.099
49  2.202796e-03      1
50  1.837156e-04      1
51  1.909967e-03      1
52  2.077512e-02      1
53  2.864471e-03      1
54  1.325916e-02      1
55  1.276511e-03      1
56  6.968383e-03   0.99
57  5.593780e-04      1
58  3.243753e-03      1
59  1.105739e-02  0.198
60  9.172086e-03      1
61  2.670370e-03      1
62  2.342437e-03      1
63  3.788233e-05      1
64  5.146803e-04      1
66  7.891109e-03  0.792
67  1.478569e-05      1
68  2.279447e-03      1
69  2.239040e-02  0.792
70  6.713862e-03      1
71  1.233042e-03      1
72  2.344836e-04      1
73  1.059904e-03      1
74  1.944064e-04      1
75  5.431892e-03      1
76  1.157042e-02      1
77  8.671554e-04      1
78  3.059911e-03      1
79  1.335642e-03      1
80  2.589551e-03      1
81  7.546828e-04      1
82  1.823371e-03      1
85  1.381700e-01  0.099
86  2.039584e-02      1
87  1.794322e-03      1
88  3.871097e-03      1
89  2.012196e-03      1
90  3.646949e-04      1
91  1.538174e-02  0.495
92  5.141033e-03      1
93  2.962559e-04      1
94  8.933103e-03      1
95  1.348060e-02 <0.099
96  3.601366e-03      1
97  2.918395e-02 <0.099
98  1.237330e-01 <0.099
99  2.396416e-02 <0.099
100 1.148019e-02      1
101 4.331700e-03      1
102 8.169510e-02 <0.099
103 1.776812e-04      1
104 1.564786e-04      1
105 1.380330e-04      1
106 5.034557e-04      1
107 2.311877e-02      1

[[1]]$`MR-PRESSO results`$`Distortion Test`
[[1]]$`MR-PRESSO results`$`Distortion Test`$`Outliers Indices`
[1] 22 43 87 89 90 91 94

[[1]]$`MR-PRESSO results`$`Distortion Test`$`Distortion Coefficient`
beta.exposure 
    -9.555649 

[[1]]$`MR-PRESSO results`$`Distortion Test`$Pvalue
[1] 0.694


attr(,"id.exposure")
[1] "yz4RJJ"
attr(,"id.outcome")
[1] "9t1UOb"
attr(,"exposure")
[1] "exposure"
attr(,"outcome")
[1] "outcome"
