# Supplementary material for: Integrative Mendelian randomization and experimental validation prioritize KLF4 in the gut microbiota–pyroptosis–barrier axis of ulcerative colitis
Source: Front Immunol. 2026 Mar 16;17:1773990. doi: 10.3389/fimmu.2026.1773990 (PMC13033518; doi:10.3389/fimmu.2026.1773990)
Supplement: Supplementary Data Sheet 1 — Harmonized summary data, forest plots, funnel plots, data sources, harmonization details, and sensitivity analyses for the Mendelian randomization analysis of pyroptosis-related proteins and ulcerative colitis. [file DataSheet1.zip › bdpqtlresult/12332_7_EEF2K_EF2K/singlesnpOR.txt]

exposure	outcome	id.exposure	id.outcome	samplesize	SNP	b	se	p	lo_ci	up_ci	or	or_lci95	or_uci95
exposure	outcome	yz4RJJ	9t1UOb	NA	rs1077394	0.367411439114391	0.183429889298893	0.0451764863203337	0.00788885608856088	0.726934022140221	1.44399191166424	1.0079200551013	2.06872819962113
exposure	outcome	yz4RJJ	9t1UOb	NA	rs112104961	0.399473880597015	0.404077425373134	0.322855327587827	-0.392517873134328	1.19146563432836	1.49104002615554	0.675354275547027	3.29190239862943
exposure	outcome	yz4RJJ	9t1UOb	NA	rs112856958	0.379202949438202	0.774094101123595	0.624228203946951	-1.13802148876404	1.89642738764045	1.46111953904442	0.320452413724325	6.66205095029785
exposure	outcome	yz4RJJ	9t1UOb	NA	rs113104921	0.897824046920821	0.820389051808407	0.273784784118554	-0.710138494623656	2.5057865884653	2.45425694880229	0.491576112097702	12.2531933967271
exposure	outcome	yz4RJJ	9t1UOb	NA	rs113545074	-0.543772	0.523936	0.299335431098784	-1.57068656	0.48314256	0.580554266424868	0.207902395877973	1.62116100125148
exposure	outcome	yz4RJJ	9t1UOb	NA	rs115333512	0.392369521912351	0.388807768924303	0.312897568902867	-0.369693705179283	1.15443274900398	1.48048468186813	0.690945931389773	3.1722234601447
exposure	outcome	yz4RJJ	9t1UOb	NA	rs115521166	-0.322445043830074	0.527544841537424	0.54105509169963	-1.35643293324343	0.711542845583277	0.7243757396293	0.2575779378934	2.03713181515047
exposure	outcome	yz4RJJ	9t1UOb	NA	rs115533396	0.634324324324324	0.616486486486486	0.303510371532484	-0.573989189189189	1.84263783783784	1.88574755714959	0.563273944537138	6.31316943342333
exposure	outcome	yz4RJJ	9t1UOb	NA	rs116045725	-0.281952351863164	0.399195479535736	0.4800006828187	-1.06437549175321	0.500470788026878	0.754309625125065	0.344943207393168	1.64949765167513
exposure	outcome	yz4RJJ	9t1UOb	NA	rs116247546	0.678967634854772	0.534913692946058	0.204332963707653	-0.369463203319502	1.72739847302905	1.9718410211544	0.691105214068738	5.62599866642089
exposure	outcome	yz4RJJ	9t1UOb	NA	rs11756897	0.0520559854014599	0.247453284671533	0.833381308781784	-0.432952452554745	0.537064423357664	1.05343471782806	0.648591329932586	1.71097677923143
exposure	outcome	yz4RJJ	9t1UOb	NA	rs118143045	-0.226820349761526	0.637795707472178	0.722116426261356	-1.476899936407	1.02325923688394	0.797063962159486	0.228344474669142	2.78224800794462
exposure	outcome	yz4RJJ	9t1UOb	NA	rs1264420	0.122558620689655	0.54159891107078	0.820975583884292	-0.938975245009074	1.18409248638838	1.1303853821025	0.391028338356074	3.2677199750865
exposure	outcome	yz4RJJ	9t1UOb	NA	rs1265048	0.247036585365854	0.230501524390244	0.283839009071937	-0.204746402439024	0.698819573170732	1.28022594945623	0.814853935181813	2.01137702218425
exposure	outcome	yz4RJJ	9t1UOb	NA	rs1265101	0.673225235849057	0.48933195754717	0.168882087733315	-0.285865400943396	1.63231587264151	1.96055037196731	0.751363741991837	5.11570833965387
exposure	outcome	yz4RJJ	9t1UOb	NA	rs1265109	0.376738522954092	0.214962741184298	0.0796748283673852	-0.0445884497671324	0.798065495675316	1.45752315069349	0.956391003790842	2.22123977158621
exposure	outcome	yz4RJJ	9t1UOb	NA	rs1265795	0.147388920293951	0.206644431882419	0.475691732249768	-0.257634166195591	0.552412006783494	1.15880455801074	0.772877925266162	1.73743868179963
exposure	outcome	yz4RJJ	9t1UOb	NA	rs12664075	0.657848958333333	0.763759375	0.389056248197447	-0.839119416666666	2.15481733333333	1.93063498838963	0.432090847949977	8.62631429496451
exposure	outcome	yz4RJJ	9t1UOb	NA	rs138240887	2.63910366328917	0.677257209664848	9.74911950226941e-05	1.31167953234606	3.96652779423227	14.0006486864626	3.71240358100862	52.8008766731366
exposure	outcome	yz4RJJ	9t1UOb	NA	rs142065622	1.24419705469846	0.803316970546985	0.121423899488354	-0.330304207573632	2.81869831697055	3.47014734189482	0.718705064649388	16.7550267373366
exposure	outcome	yz4RJJ	9t1UOb	NA	rs1475865	0.3247970858068	0.168057204533189	0.0532783533499342	-0.00459503507825149	0.654189206691851	1.38374983501009	0.995415505943798	1.92358225731572
exposure	outcome	yz4RJJ	9t1UOb	NA	rs148571474	-2.51680668473351	0.438474706413731	9.47251796140119e-09	-3.37621710930443	-1.6573962601626	0.0807169503109797	0.034176496455801	0.190634697618318
exposure	outcome	yz4RJJ	9t1UOb	NA	rs149960	1.17446620959843	0.668434867776689	0.0789111420187728	-0.135666131243878	2.48459855044074	3.23641491545915	0.873134096025295	11.9963033773257
exposure	outcome	yz4RJJ	9t1UOb	NA	rs1610620	1.32403361344538	0.917113445378151	0.148824322748243	-0.473508739495798	3.12157596638655	3.75855138584912	0.622813140923735	22.6820977141171
exposure	outcome	yz4RJJ	9t1UOb	NA	rs17187707	-0.199128033472803	0.60483179916318	0.741982773434343	-1.38459835983264	0.986342292887029	0.819444970230925	0.250424360077713	2.68140870572009
exposure	outcome	yz4RJJ	9t1UOb	NA	rs17193012	0.726780116959064	0.637011695906433	0.253902736968529	-0.521762807017544	1.97532304093567	2.06840983613233	0.593473446166517	7.20894806304197
exposure	outcome	yz4RJJ	9t1UOb	NA	rs1736904	-0.277875384615385	0.531776923076923	0.60129352505119	-1.32015815384615	0.764407384615385	0.75739119822929	0.267093056831104	2.1477212248087
exposure	outcome	yz4RJJ	9t1UOb	NA	rs17576984	0.334359108159393	0.260563567362429	0.199416721796871	-0.176345483870968	0.845063700189753	1.39704474367126	0.83832830439251	2.328126111922
exposure	outcome	yz4RJJ	9t1UOb	NA	rs1800610	-0.244036496350365	0.570055265901981	0.668583633360505	-1.36134481751825	0.873271824817518	0.783459040345446	0.256315847030348	2.39473319738335
exposure	outcome	yz4RJJ	9t1UOb	NA	rs192741093	0.87388377723971	0.907535108958838	0.33558763316007	-0.904885036319612	2.65265259079903	2.39619910865222	0.404588395400447	14.1916333577059
exposure	outcome	yz4RJJ	9t1UOb	NA	rs1965747	0.62392427184466	0.399326213592233	0.118183767266284	-0.158755106796117	1.40660365048544	1.86623731322597	0.853205277560708	4.08206770501263
exposure	outcome	yz4RJJ	9t1UOb	NA	rs2023472	0.507008333333333	0.592564583333333	0.392209661482083	-0.65441825	1.66843491666667	1.66031664359761	0.51974433592219	5.30386031454499
exposure	outcome	yz4RJJ	9t1UOb	NA	rs2078675	-0.0937185454545455	0.621427272727273	0.880124203216166	-1.311716	1.12427890909091	0.910539001520012	0.269357442204417	3.07799653317121
exposure	outcome	yz4RJJ	9t1UOb	NA	rs2228396	0.556534802784223	0.539761020881671	0.30250503513949	-0.501396798143852	1.6144664037123	1.74461657337265	0.605684050221888	5.02520577679319
exposure	outcome	yz4RJJ	9t1UOb	NA	rs2248372	0.137038356164384	0.276242922374429	0.619838563763238	-0.404397771689498	0.678474484018265	1.146872137293	0.667378604149926	1.9708688458396
exposure	outcome	yz4RJJ	9t1UOb	NA	rs2267647	0.60620765832106	0.438558173784978	0.166887518029424	-0.253366362297496	1.46578167893962	1.83346507177599	0.776183465369535	4.33092731216854
exposure	outcome	yz4RJJ	9t1UOb	NA	rs2273017	0.440573839662447	0.240009282700422	0.0664089440203964	-0.0298443544303798	0.910992033755274	1.55359847919339	0.970596590851758	2.48678828805063
exposure	outcome	yz4RJJ	9t1UOb	NA	rs2395105	0.815211970074813	0.183879675810474	9.27589732678838e-06	0.454807805486284	1.17561613466334	2.25965460074344	1.57587048026616	3.24013869071179
exposure	outcome	yz4RJJ	9t1UOb	NA	rs241429	-0.83407126948775	0.311300668151448	0.00737738627253433	-1.44422057906459	-0.223921959910913	0.434277621077451	0.235929893609497	0.79937751542774
exposure	outcome	yz4RJJ	9t1UOb	NA	rs2515919	-0.263062073246431	0.180162631905649	0.14425250428911	-0.616180831781502	0.0900566852886406	0.768694180486911	0.540002866134456	1.09423630904825
exposure	outcome	yz4RJJ	9t1UOb	NA	rs2516640	-0.746406580493537	0.468258519388954	0.110934838828671	-1.66419327849589	0.171380117508813	0.474067017337367	0.189343343733312	1.18694184065794
exposure	outcome	yz4RJJ	9t1UOb	NA	rs2517515	0.369907046476762	0.586923538230885	0.528532717508746	-0.780463088455772	1.5202771814093	1.44760004888446	0.45819377791854	4.57349270662256
exposure	outcome	yz4RJJ	9t1UOb	NA	rs2523898	2.57058510638298	0.498322695035461	2.48969497627357e-07	1.59387262411348	3.54729758865248	13.0734715751892	4.92277612348069	34.7193645902451
exposure	outcome	yz4RJJ	9t1UOb	NA	rs2524062	0.623151909722222	0.268879340277778	0.0204716466729109	0.0961484027777779	1.15015541666667	1.86479645871611	1.10092243181856	3.15868378364849
exposure	outcome	yz4RJJ	9t1UOb	NA	rs2535338	0.0709379232505643	0.318958239277652	0.823998580697525	-0.554220225733634	0.696096072234763	1.07351458350409	0.574520082549844	2.00590648786587
exposure	outcome	yz4RJJ	9t1UOb	NA	rs2734335	0.07125	0.107463957055215	0.507322231525158	-0.139379355828221	0.281879355828221	1.07384965472703	0.869897964993483	1.32561878215913
exposure	outcome	yz4RJJ	9t1UOb	NA	rs2736173	0.981784012705135	0.504203811540498	0.0515111536769795	-0.00645545791424007	1.97002348332451	2.66921390832409	0.993565333790153	7.17084488164676
exposure	outcome	yz4RJJ	9t1UOb	NA	rs28361006	-0.300474926253687	0.409862340216323	0.4634902314051	-1.10380511307768	0.502855260570305	0.740466470193888	0.331606878331861	1.65343552654745
exposure	outcome	yz4RJJ	9t1UOb	NA	rs2858879	1.63267813267813	0.627402948402948	0.00926062149603136	0.402968353808354	2.86238791154791	5.11756189205806	1.49625953999818	17.5032733419208
exposure	outcome	yz4RJJ	9t1UOb	NA	rs28894089	-0.435998151571165	0.584162661737523	0.455447383452656	-1.58095696857671	0.708960665434381	0.646618921163394	0.205778080793088	2.03187835942027
exposure	outcome	yz4RJJ	9t1UOb	NA	rs3025643	1.72043063063063	0.54263963963964	0.00152184889959882	0.656856936936937	2.78400432432432	5.58693385116986	1.92872070683363	16.1836961394951
exposure	outcome	yz4RJJ	9t1UOb	NA	rs3129275	0.505021739130435	0.340873188405797	0.138459238161596	-0.163089710144928	1.1731331884058	1.65702154227675	0.849514974884563	3.23210357997788
exposure	outcome	yz4RJJ	9t1UOb	NA	rs3130486	-0.315500956022945	0.303007648183556	0.297768352288832	-0.909395946462715	0.278394034416826	0.729423373694515	0.402767443666451	1.32100661674261
exposure	outcome	yz4RJJ	9t1UOb	NA	rs3131064	-0.757585687382298	0.330777777777778	0.0220029961273035	-1.40591013182674	-0.109261242937853	0.468796884054758	0.245143841678458	0.896496183606813
exposure	outcome	yz4RJJ	9t1UOb	NA	rs3132597	1.13306807286673	0.378232981783317	0.00273826286497143	0.391731428571429	1.87440471716203	3.10516878456671	1.47954029578657	6.5169385437532
exposure	outcome	yz4RJJ	9t1UOb	NA	rs3134931	-0.149948415622697	0.224433308769344	0.504056901330447	-0.589837700810612	0.289940869565217	0.860752376655231	0.554417258904645	1.33634846682335
exposure	outcome	yz4RJJ	9t1UOb	NA	rs34137317	0.428019674935843	0.447236954662104	0.338551557601419	-0.448564756201882	1.30460410607357	1.53421626627724	0.638543960519206	3.68622944894156
exposure	outcome	yz4RJJ	9t1UOb	NA	rs34656207	0.257556480380499	0.184445897740785	0.162600228818835	-0.103957479191439	0.619070439952438	1.29376488124955	0.901263619064275	1.85720085949157
exposure	outcome	yz4RJJ	9t1UOb	NA	rs368333960	0.541760961810467	0.527690240452617	0.304578359401102	-0.492511909476662	1.5760338330976	1.71903134695518	0.611089463263014	4.83573838114547
exposure	outcome	yz4RJJ	9t1UOb	NA	rs3823427	-0.91220822622108	0.420659383033419	0.0301191552745873	-1.73670061696658	-0.0877158354755785	0.401636340172513	0.176100466051626	0.916021140454452
exposure	outcome	yz4RJJ	9t1UOb	NA	rs3909115	0.287688888888889	0.562834188034188	0.609250761990874	-0.815466119658119	1.3908438974359	1.33334242194712	0.442433052547519	4.01823960467526
exposure	outcome	yz4RJJ	9t1UOb	NA	rs41308311	-0.0808854232972629	0.650229153405474	0.901002327755046	-1.35533456397199	1.19356371737747	0.922299359410487	0.257861009015233	3.29881633372009
exposure	outcome	yz4RJJ	9t1UOb	NA	rs4148876	1.00673219978746	0.293931987247609	0.000614682845111192	0.430625504782147	1.58283889479277	2.7366435829567	1.53821938627416	4.86875810236555
exposure	outcome	yz4RJJ	9t1UOb	NA	rs429916	-0.728406286379511	0.577646100116414	0.207312243850583	-1.86059264260768	0.403780069848661	0.482677627342685	0.155580399467071	1.4974745709306
exposure	outcome	yz4RJJ	9t1UOb	NA	rs4713555	0.658484355444305	0.396998748435544	0.0971851307701238	-0.119633191489362	1.43660190237797	1.93186209809329	0.887245826355801	4.2063778213286
exposure	outcome	yz4RJJ	9t1UOb	NA	rs5030611	0.418662371134021	0.51135824742268	0.412942671332438	-0.583599793814433	1.42092453608247	1.51992709688764	0.557886471265454	4.14094712605792
exposure	outcome	yz4RJJ	9t1UOb	NA	rs538473	-0.0791817504655494	0.445283985102421	0.858861954934596	-0.951938361266294	0.793574860335196	0.923871995019721	0.385992105705617	2.21128735682663
exposure	outcome	yz4RJJ	9t1UOb	NA	rs562047	0.104147485080989	0.408323955669224	0.798676044954333	-0.696167468030691	0.904462438192668	1.10976411649707	0.498492134504505	2.47060346396174
exposure	outcome	yz4RJJ	9t1UOb	NA	rs57718550	0.773450598802395	1.25270209580838	0.536953906214127	-1.68184550898204	3.22874670658683	2.16723161320655	0.186030338383335	25.2479939890418
exposure	outcome	yz4RJJ	9t1UOb	NA	rs62400443	-1.19014210526316	0.735013157894737	0.105401662853046	-2.63076789473684	0.250483684210526	0.304178035695478	0.0720231348125117	1.28464662973107
exposure	outcome	yz4RJJ	9t1UOb	NA	rs6458	0.0214231245698555	0.350200963523744	0.951220793242255	-0.664970763936683	0.707817013076394	1.02165424720869	0.51428856325984	2.02955592522518
exposure	outcome	yz4RJJ	9t1UOb	NA	rs6920935	0.950632275132275	0.506867724867725	0.0607234659049126	-0.0428284656084655	1.94409301587302	2.58734505618862	0.958075718908091	6.98729161763246
exposure	outcome	yz4RJJ	9t1UOb	NA	rs72834694	0.879994584837545	0.633294223826715	0.164665281801649	-0.361262093862816	2.12125126353791	2.41088665103899	0.696796348485628	8.34156846084256
exposure	outcome	yz4RJJ	9t1UOb	NA	rs72841573	0.456162586605081	0.499228637413395	0.360856205609417	-0.522325542725173	1.43465071593533	1.57800688669327	0.593139571417262	4.19817839585628
exposure	outcome	yz4RJJ	9t1UOb	NA	rs72882038	-0.0869415628539071	0.42460362400906	0.83776014658335	-0.919164665911665	0.74528154020385	0.916730665191721	0.39885207670302	2.10703456642299
exposure	outcome	yz4RJJ	9t1UOb	NA	rs72886963	-0.0873389090909091	0.591535272727273	0.882620692914913	-1.24674804363636	1.07207022545455	0.916366478070545	0.287438014526702	2.92142124455639
exposure	outcome	yz4RJJ	9t1UOb	NA	rs75722497	3.12945967110415	0.967870007830854	0.00122348815109191	1.23243445575568	5.02648488645262	22.8616234088196	3.42956851454413	152.396379506698
exposure	outcome	yz4RJJ	9t1UOb	NA	rs762808	1.77611777535442	0.715777535441657	0.0130873889076175	0.373193805888768	3.17904174482006	5.90688001250084	1.45236578960125	24.0237216628886
exposure	outcome	yz4RJJ	9t1UOb	NA	rs764753	-0.469927750410509	0.481825944170772	0.329408478569005	-1.41430660098522	0.474451100164204	0.625047426071311	0.243094116242857	1.60713180095264
exposure	outcome	yz4RJJ	9t1UOb	NA	rs7772305	-0.340611365719523	0.295618698441797	0.249239590652751	-0.920024014665445	0.238801283226398	0.711335303778495	0.398509470897982	1.26972619561952
exposure	outcome	yz4RJJ	9t1UOb	NA	rs80082277	0.0820176767676768	0.338396464646465	0.808492274516191	-0.581239393939394	0.745274747474747	1.08547499734931	0.559204861774796	2.10702025395658
exposure	outcome	yz4RJJ	9t1UOb	NA	rs879882	0.392369565217391	0.265739130434783	0.13980392187281	-0.128479130434783	0.913218260869565	1.48048474598058	0.879431915588621	2.49233061051024
exposure	outcome	yz4RJJ	9t1UOb	NA	rs9261418	1.8648670212766	0.536178191489362	0.000505031907929872	0.813957765957447	2.91577627659574	6.45507744095745	2.25682230914652	18.4631393441497
exposure	outcome	yz4RJJ	9t1UOb	NA	rs9266210	0.680461741424802	0.192032321899736	0.000394890673987358	0.304078390501319	1.05684509234828	1.97478936379975	1.35537530047462	2.87727910491728
exposure	outcome	yz4RJJ	9t1UOb	NA	rs9266633	0.560412228796844	0.55277909270217	0.310674064345461	-0.523034792899408	1.6438592504931	1.75139432668316	0.592719036222847	5.17510304221896
exposure	outcome	yz4RJJ	9t1UOb	NA	rs9267655	-0.936435424354244	0.583290282902829	0.108397809600915	-2.07968437884379	0.206813530135301	0.392022742475967	0.124969649039826	1.22975323847955
exposure	outcome	yz4RJJ	9t1UOb	NA	rs9267920	-0.444152352941176	0.216947647058824	0.0406307026481068	-0.86936974117647	-0.0189349647058824	0.641367699128077	0.41921568038493	0.98124317560625
exposure	outcome	yz4RJJ	9t1UOb	NA	rs9268542	0.782412322274882	0.275103317535545	0.00445416525383039	0.243209819905213	1.32161482464455	2.18674103206273	1.27533618696534	3.7494712297666
exposure	outcome	yz4RJJ	9t1UOb	NA	rs9268951	1.38167597765363	0.202037011173184	7.98999409054984e-12	0.98568343575419	1.77766851955307	3.98156905947063	2.67964262233047	5.91604717854005
exposure	outcome	yz4RJJ	9t1UOb	NA	rs9271138	-1.62792270531401	0.2386038647343	8.93448069460059e-12	-2.09558628019324	-1.16025913043478	0.196337000616003	0.12299811115473	0.313404957596422
exposure	outcome	yz4RJJ	9t1UOb	NA	rs9275033	1.43461049284579	0.278809220985692	2.66821201534808e-07	0.888144419713832	1.98107656597774	4.19800953554679	2.4306152624155	7.25054447449988
exposure	outcome	yz4RJJ	9t1UOb	NA	rs9276822	0.978429693076374	0.320213418986438	0.00224644444355942	0.350811391862955	1.60604799428979	2.6602755112193	1.42021943570789	4.98307910570569
exposure	outcome	yz4RJJ	9t1UOb	NA	rs9276909	-0.902209262435678	0.535698113207547	0.0921478919634236	-1.95217756432247	0.147759039451115	0.405672432134407	0.141964597716132	1.15923353315813
exposure	outcome	yz4RJJ	9t1UOb	NA	rs9296004	-2.52678260869565	0.50112077294686	4.60058969865017e-07	-3.5089793236715	-1.54458589371981	0.0799157272670391	0.0299274450880933	0.213400223300741
exposure	outcome	yz4RJJ	9t1UOb	NA	rs9368606	0.456627865961199	0.638622574955908	0.474596731101865	-0.795072380952381	1.70832811287478	1.57874127155527	0.45154855022562	5.51972540110383
exposure	outcome	yz4RJJ	9t1UOb	NA	rs9380346	0.325234516928159	0.677439306358381	0.631160585302585	-1.00254652353427	1.65301555739059	1.38435526265889	0.366943819313874	5.22270547255653
exposure	outcome	yz4RJJ	9t1UOb	NA	rs9404967	0.357324825986079	0.365676334106729	0.328489217254146	-0.359400788863109	1.07405044083527	1.42950013323777	0.698094506772312	2.92721201943691
exposure	outcome	yz4RJJ	9t1UOb	NA	rs9405028	0.0824117280099813	0.920786026200873	0.928683363711596	-1.72232888334373	1.88715233936369	1.08590281440589	0.178649608965768	6.60054577875167
exposure	outcome	yz4RJJ	9t1UOb	NA	rs9688839	-0.510526315789474	0.320714424951267	0.111420473790533	-1.13912658869396	0.11807395711501	0.600179611664171	0.320098477387909	1.12532733425293
exposure	outcome	yz4RJJ	9t1UOb	NA	All - Inverse variance weighted	0.222196463190816	0.0694613111652327	0.00137975918452097	0.0860522933069597	0.358340633074672	1.24881670027876	1.08986331937209	1.43095296738094
exposure	outcome	yz4RJJ	9t1UOb	NA	All - MR Egger	0.0627330306203683	0.173997811009787	0.719227887022362	-0.278302678958814	0.403768740199551	1.06474254762701	0.757067638387091	1.49745760516526
