# Supplementary material for: Integrative Mendelian randomization and experimental validation prioritize KLF4 in the gut microbiota–pyroptosis–barrier axis of ulcerative colitis
Source: Front Immunol. 2026 Mar 16;17:1773990. doi: 10.3389/fimmu.2026.1773990 (PMC13033518; doi:10.3389/fimmu.2026.1773990)
Supplement: Supplementary Data Sheet 1 — Harmonized summary data, forest plots, funnel plots, data sources, harmonization details, and sensitivity analyses for the Mendelian randomization analysis of pyroptosis-related proteins and ulcerative colitis. [file DataSheet1.zip › bdpqtlresult/12439_67_IRF9_ISGF3/OR.txt]

method	nsnp	b	se	pval	lo_ci	up_ci	or	or_lci95	or_uci95
MR Egger	3	-0.0948533242305587	1.07357255149659	0.943898430143781	-2.19905552516387	2.00934887670275	0.909506327225607	0.110907858592755	7.45845938925605
Weighted median	3	-0.405254340400923	0.224612917640175	0.0711945772822428	-0.845495658975666	0.0349869781738205	0.66680719328021	0.429344497008219	1.03560622322759
Inverse variance weighted	3	-0.49574851904572	0.21528702646298	0.0212938758296179	-0.917711090913161	-0.0737859471782794	0.609114802585308	0.399432259677395	0.928870499914547
Simple mode	3	-0.30242309681821	0.318275638528688	0.442303277549318	-0.926243348334439	0.321397154698018	0.739025319472156	0.396038698770493	1.37905316959296
Weighted mode	3	-0.333769944658724	0.250832543751335	0.314737998752528	-0.825401730411339	0.157861841093892	0.716218533174642	0.438058975499214	1.17100439884437
