# Supplementary material for: Integrative Mendelian randomization and experimental validation prioritize KLF4 in the gut microbiota–pyroptosis–barrier axis of ulcerative colitis
Source: Front Immunol. 2026 Mar 16;17:1773990. doi: 10.3389/fimmu.2026.1773990 (PMC13033518; doi:10.3389/fimmu.2026.1773990)
Supplement: Supplementary Data Sheet 1 — Harmonized summary data, forest plots, funnel plots, data sources, harmonization details, and sensitivity analyses for the Mendelian randomization analysis of pyroptosis-related proteins and ulcerative colitis. [file DataSheet1.zip › bdpqtlresult/12439_67_IRF9_ISGF3/harmonise.txt]

SNP	effect_allele.exposure	other_allele.exposure	effect_allele.outcome	other_allele.outcome	beta.exposure	beta.outcome	eaf.exposure	eaf.outcome	remove	palindromic	ambiguous	id.outcome	se.outcome	pval.outcome	outcome	mr_keep.outcome	pval_origin.outcome	data_source.outcome	pval.exposure	se.exposure	samplesize.exposure	exposure	mr_keep.exposure	pval_origin.exposure	id.exposure	data_source.exposure	action	SNP_index	mr_keep	samplesize.outcome	R2	f	meanf	units.outcome	units.exposure	rsq.exposure	effective_n.exposure	rsq.outcome	steiger_dir	steiger_pval
rs1337169	C	T	C	T	-0.0603	0.0156788	0.32703	0.689884	FALSE	FALSE	FALSE	hp1zq5	0.0316595	0.620437	outcome	TRUE	reported	textfile	7.121e-13	0.008402	35327	exposure	TRUE	reported	XJ4gmd	textfile	2	1	TRUE	NA	0.00145589402632406	51.5044414885897	90.7185663460394	NA	NA	0.00145597633484658	35327	NA	NA	NA
rs34762726	A	G	A	G	-0.0747	0.0782501	0.30713	0.290334	FALSE	FALSE	FALSE	hp1zq5	0.0308479	0.0111922	outcome	TRUE	reported	textfile	1.468e-18	0.008496	35334	exposure	TRUE	reported	XJ4gmd	textfile	2	1	TRUE	NA	0.00218308303217697	77.3014451661818	90.7185663460394	NA	NA	0.00218320633778727	35334	NA	NA	NA
rs3778754	G	C	G	C	0.0435	0.0745547	0.47299	0.466682	FALSE	TRUE	TRUE	hp1zq5	0.0281331	0.00804742	outcome	TRUE	reported	textfile	3.243e-08	0.007869	35342	exposure	TRUE	reported	XJ4gmd	textfile	2	1	FALSE	NA	0.000863918836754664	30.5572907099543	90.7185663460394	NA	NA	0.000863967686355048	35342	NA	NA	NA
rs572515	G	A	G	A	-0.1145	0.039523	0.3973	0.616761	FALSE	FALSE	FALSE	hp1zq5	0.028797	0.169917	outcome	TRUE	reported	textfile	3.53e-46	0.008026	35329	exposure	TRUE	reported	XJ4gmd	textfile	2	1	TRUE	NA	0.00572778386202426	203.511088019432	90.7185663460394	NA	NA	0.00572810627686318	35329	NA	NA	NA
