# Supplementary material for: Integrative Mendelian randomization and experimental validation prioritize KLF4 in the gut microbiota–pyroptosis–barrier axis of ulcerative colitis
Source: Front Immunol. 2026 Mar 16;17:1773990. doi: 10.3389/fimmu.2026.1773990 (PMC13033518; doi:10.3389/fimmu.2026.1773990)
Supplement: Supplementary Data Sheet 1 — Harmonized summary data, forest plots, funnel plots, data sources, harmonization details, and sensitivity analyses for the Mendelian randomization analysis of pyroptosis-related proteins and ulcerative colitis. [file DataSheet1.zip › bdpqtlresult/12439_67_IRF9_ISGF3/singlesnpOR.txt]

exposure	outcome	id.exposure	id.outcome	samplesize	SNP	b	se	p	lo_ci	up_ci	or	or_lci95	or_uci95
exposure	outcome	XJ4gmd	hp1zq5	NA	rs1337169	-0.260013266998342	0.525033167495854	0.62043630909749	-1.28907827529022	0.769051741293532	0.771041356331314	0.275524623940129	2.15771920734902
exposure	outcome	XJ4gmd	hp1zq5	NA	rs34762726	-1.04752476572958	0.412957161981258	0.0111921121979143	-1.85692080321285	-0.238128728246319	0.350804999901918	0.156152715790693	0.78810123367396
exposure	outcome	XJ4gmd	hp1zq5	NA	rs572515	-0.34517903930131	0.251502183406114	0.169917372644357	-0.838123318777293	0.147765240174672	0.708093565540891	0.432521467165478	1.1592407212671
exposure	outcome	XJ4gmd	hp1zq5	NA	All - Inverse variance weighted	-0.49574851904572	0.21528702646298	0.0212938758296179	-0.917711090913161	-0.0737859471782794	0.609114802585308	0.399432259677395	0.928870499914547
exposure	outcome	XJ4gmd	hp1zq5	NA	All - MR Egger	-0.0948533242305587	1.07357255149659	0.943898430143781	-2.19905552516387	2.00934887670275	0.909506327225607	0.110907858592755	7.45845938925605
