# Supplementary material for: Integrative Mendelian randomization and experimental validation prioritize KLF4 in the gut microbiota–pyroptosis–barrier axis of ulcerative colitis
Source: Front Immunol. 2026 Mar 16;17:1773990. doi: 10.3389/fimmu.2026.1773990 (PMC13033518; doi:10.3389/fimmu.2026.1773990)
Supplement: Supplementary Data Sheet 1 — Harmonized summary data, forest plots, funnel plots, data sources, harmonization details, and sensitivity analyses for the Mendelian randomization analysis of pyroptosis-related proteins and ulcerative colitis. [file DataSheet1.zip › bdpqtlresult/13032_1_BECN1_BECN1/OR.txt]

method	nsnp	b	se	pval	lo_ci	up_ci	or	or_lci95	or_uci95
MR Egger	18	0.667843280268499	0.497323787149889	0.19805390268224	-0.306911342545284	1.64259790308228	1.95002712018963	0.735715824708335	5.16857955445307
Weighted median	18	-0.277914055392142	0.168194061823778	0.0984649211029055	-0.607574416566746	0.0517463057824629	0.75736190988965	0.544670411624289	1.05310854107376
Inverse variance weighted	18	-0.435175447120552	0.201180901123023	0.0305330916374552	-0.829490013321677	-0.0408608809194266	0.647151116317329	0.43627172236354	0.959962669782619
Simple mode	18	-0.393829335653515	0.23962526142854	0.118640205224617	-0.863494848053453	0.0758361767464227	0.674469154256036	0.421685776373173	1.07878582947574
Weighted mode	18	-0.302462688831083	0.178245198566896	0.107948594984211	-0.6518232780222	0.0468979003600338	0.738996060551408	0.521094809372081	1.04801500166269
