# Supplementary material for: Integrative Mendelian randomization and experimental validation prioritize KLF4 in the gut microbiota–pyroptosis–barrier axis of ulcerative colitis
Source: Front Immunol. 2026 Mar 16;17:1773990. doi: 10.3389/fimmu.2026.1773990 (PMC13033518; doi:10.3389/fimmu.2026.1773990)
Supplement: Supplementary Data Sheet 1 — Harmonized summary data, forest plots, funnel plots, data sources, harmonization details, and sensitivity analyses for the Mendelian randomization analysis of pyroptosis-related proteins and ulcerative colitis. [file DataSheet1.zip › bdpqtlresult/13032_1_BECN1_BECN1/harmonise.txt]

SNP	effect_allele.exposure	other_allele.exposure	effect_allele.outcome	other_allele.outcome	beta.exposure	beta.outcome	eaf.exposure	eaf.outcome	remove	palindromic	ambiguous	id.outcome	se.outcome	pval.outcome	outcome	mr_keep.outcome	pval_origin.outcome	data_source.outcome	pval.exposure	se.exposure	samplesize.exposure	exposure	mr_keep.exposure	pval_origin.exposure	id.exposure	data_source.exposure	action	SNP_index	mr_keep	samplesize.outcome	R2	f	meanf	units.outcome	units.exposure	rsq.exposure	effective_n.exposure	rsq.outcome	steiger_dir	steiger_pval
rs1056429	A	G	A	G	0.0727	-0.0193556	0.14978	0.104841	FALSE	FALSE	FALSE	JLPU40	0.0459462	0.673561	outcome	TRUE	reported	textfile	4.329e-11	0.011028	35431	exposure	TRUE	reported	tKzBu3	textfile	2	1	TRUE	NA	0.0012250661254219	43.4561043589654	62.4785739934206	NA	NA	0.00122513519681843	35431	NA	NA	NA
rs10922098	T	C	T	C	-0.1352	0.0370749	0.40011	0.614389	FALSE	FALSE	FALSE	JLPU40	0.0287692	0.197503	outcome	TRUE	reported	textfile	5.391e-63	0.00807	35329	exposure	TRUE	reported	tKzBu3	textfile	2	1	TRUE	NA	0.00788203362794774	280.660779677978	62.4785739934206	NA	NA	0.00788247634336	35329	NA	NA	NA
rs111579393	C	A	C	A	-0.0552	0.0499143	0.23965	0.182565	FALSE	FALSE	FALSE	JLPU40	0.0362508	0.168538	outcome	TRUE	reported	textfile	2.668e-09	0.009276	35329	exposure	TRUE	reported	tKzBu3	textfile	2	1	TRUE	NA	0.00100135997362317	35.4105024479829	62.4785739934206	NA	NA	0.00100141660776675	35329	NA	NA	NA
rs12374142	T	A	T	A	0.0664	0.0253737	0.18939	0.17702	FALSE	TRUE	FALSE	JLPU40	0.0366899	0.489206	outcome	TRUE	reported	textfile	4.694e-11	0.010091	35331	exposure	TRUE	reported	tKzBu3	textfile	2	1	TRUE	NA	0.00122399576854037	43.2955400645986	62.4785739934206	NA	NA	0.00122406497500069	35331	NA	NA	NA
rs1337169	C	T	C	T	-0.0626	0.0156788	0.32703	0.689884	FALSE	FALSE	FALSE	JLPU40	0.0316595	0.620437	outcome	TRUE	reported	textfile	1.426e-13	0.008466	35327	exposure	TRUE	reported	tKzBu3	textfile	2	1	TRUE	NA	0.00154530334265319	54.6723259071991	62.4785739934206	NA	NA	0.00154539069808109	35327	NA	NA	NA
rs1355538	G	A	G	A	-0.0773	0.010402	0.39847	0.535421	FALSE	FALSE	FALSE	JLPU40	0.0283266	0.713457	outcome	TRUE	reported	textfile	9.528e-22	0.008067	35329	exposure	TRUE	reported	tKzBu3	textfile	2	1	TRUE	NA	0.00259224633555543	91.8142915570069	62.4785739934206	NA	NA	0.00259239271233325	35329	NA	NA	NA
rs147906938	A	T	A	T	0.1721	0.0487808	0.03884	0.0207986	FALSE	TRUE	FALSE	JLPU40	0.0988995	0.621846	outcome	TRUE	reported	textfile	2.035e-17	0.020267	35432	exposure	TRUE	reported	tKzBu3	textfile	2	1	TRUE	NA	0.00203097323906942	72.1038227947602	62.4785739934206	NA	NA	0.00203108765330337	35432	NA	NA	NA
rs17514403	A	G	A	G	-0.1366	0.0928925	0.02655	0.0147211	FALSE	FALSE	FALSE	JLPU40	0.117351	0.428608	outcome	TRUE	reported	textfile	2.896e-08	0.024623	35329	exposure	TRUE	reported	tKzBu3	textfile	2	1	TRUE	NA	0.000870382112292552	30.7747746943628	62.4785739934206	NA	NA	0.000870431345145861	35329	NA	NA	NA
rs2523491	C	T	C	T	0.0555	-0.0640532	0.21416	0.23616	FALSE	FALSE	FALSE	JLPU40	0.0329699	0.052043	outcome	TRUE	reported	textfile	8.692e-09	0.009645	35431	exposure	TRUE	reported	tKzBu3	textfile	2	1	TRUE	NA	0.000933667874848833	33.1098327251764	62.4785739934206	NA	NA	0.00093372053205564	35431	NA	NA	NA
rs28435909	C	T	C	T	0.0755	0.150292	0.11367	0.0706417	FALSE	FALSE	FALSE	JLPU40	0.0556966	0.00696736	outcome	TRUE	reported	textfile	1.327e-09	0.01245	35430	exposure	TRUE	reported	tKzBu3	textfile	2	1	TRUE	NA	0.00103689193849283	36.7731373666125	62.4785739934206	NA	NA	0.00103695041296122	35430	NA	NA	NA
rs28573154	A	G	A	G	0.108	-0.0531925	0.145	0.136262	FALSE	FALSE	FALSE	JLPU40	0.0427074	0.212944	outcome	TRUE	reported	textfile	1.237e-22	0.011031	35431	exposure	TRUE	reported	tKzBu3	textfile	2	1	TRUE	NA	0.00269811819297507	95.8502447480695	62.4785739934206	NA	NA	0.00269827009327941	35431	NA	NA	NA
rs3130955	A	C	A	C	0.0488	-0.0968539	0.31795	0.384461	FALSE	FALSE	FALSE	JLPU40	0.0288048	0.000772626	outcome	TRUE	reported	textfile	1.034e-08	0.008524	35430	exposure	TRUE	reported	tKzBu3	textfile	2	1	TRUE	NA	0.000924229946047717	32.7739091568704	62.4785739934206	NA	NA	0.000924282072935878	35430	NA	NA	NA
rs61820876	T	G	T	G	-0.0642	0.0507705	0.27768	0.304962	FALSE	FALSE	FALSE	JLPU40	0.0303924	0.0948202	outcome	TRUE	reported	textfile	4.007e-13	0.008849	35328	exposure	TRUE	reported	tKzBu3	textfile	2	1	TRUE	NA	0.00148770229249596	52.6328732308786	62.4785739934206	NA	NA	0.00148778639422892	35328	NA	NA	NA
rs6477	G	C	G	C	0.0768	-0.0277019	0.23653	0.112644	FALSE	TRUE	FALSE	JLPU40	0.0457374	0.544731	outcome	TRUE	reported	textfile	1.283e-14	0.009964	35430	exposure	TRUE	reported	tKzBu3	textfile	2	1	TRUE	NA	0.0016740029945535	59.4060239530332	62.4785739934206	NA	NA	0.00167409733804173	35430	NA	NA	NA
rs71631850	G	A	G	A	0.122	-0.0925247	0.05346	0.0418596	FALSE	FALSE	FALSE	JLPU40	0.0705011	0.18939	outcome	TRUE	reported	textfile	2.787e-12	0.017458	35327	exposure	TRUE	reported	tKzBu3	textfile	2	1	TRUE	NA	0.00138046049913831	48.8321780249111	62.4785739934206	NA	NA	0.00138053854894554	35327	NA	NA	NA
rs73403125	C	T	T	A	0.0424	-0.304556	0.35016	0.00467349	TRUE	FALSE	FALSE	JLPU40	0.210093	0.147162	outcome	TRUE	reported	textfile	3.176e-08	0.007665	35392	exposure	TRUE	reported	tKzBu3	textfile	2	1	FALSE	NA	0.000863827392980991	30.5972822081194	62.4785739934206	NA	NA	0.000863876168406426	35392	NA	NA	NA
rs7774739	G	A	G	A	0.1007	0.0925295	0.17585	0.0134656	FALSE	FALSE	FALSE	JLPU40	0.121953	0.448015	outcome	TRUE	reported	textfile	7.369e-20	0.011039	35428	exposure	TRUE	reported	tKzBu3	textfile	2	1	TRUE	NA	0.00234333267181555	83.2098916895522	62.4785739934206	NA	NA	0.00234346465629896	35428	NA	NA	NA
rs79935780	C	T	C	T	0.0652	-0.00417719	0.12913	0.114734	FALSE	FALSE	FALSE	JLPU40	0.0439901	0.924349	outcome	TRUE	reported	textfile	2.821e-08	0.011743	35329	exposure	TRUE	reported	tKzBu3	textfile	2	1	TRUE	NA	0.000871820211518871	30.8256670518966	62.4785739934206	NA	NA	0.000871869525646765	35329	NA	NA	NA
rs9271500	T	C	T	C	0.0439	-0.164082	0.48989	0.449836	FALSE	FALSE	FALSE	JLPU40	0.0293834	2.34821e-08	outcome	TRUE	reported	textfile	2.722e-08	0.007898	35430	exposure	TRUE	reported	tKzBu3	textfile	2	1	TRUE	NA	0.000871254598558431	30.8937242170188	62.4785739934206	NA	NA	0.00087130374022441	35430	NA	NA	NA
