# Supplementary material for: Integrative Mendelian randomization and experimental validation prioritize KLF4 in the gut microbiota–pyroptosis–barrier axis of ulcerative colitis
Source: Front Immunol. 2026 Mar 16;17:1773990. doi: 10.3389/fimmu.2026.1773990 (PMC13033518; doi:10.3389/fimmu.2026.1773990)
Supplement: Supplementary Data Sheet 1 — Harmonized summary data, forest plots, funnel plots, data sources, harmonization details, and sensitivity analyses for the Mendelian randomization analysis of pyroptosis-related proteins and ulcerative colitis. [file DataSheet1.zip › bdpqtlresult/13032_1_BECN1_BECN1/presso.txt]

[[1]]
[[1]]$`Main MR results`
       Exposure       MR Analysis Causal Estimate        Sd    T-stat
1 beta.exposure               Raw      -0.4351754 0.2011809 -2.163105
2 beta.exposure Outlier-corrected      -0.3942331 0.1243028 -3.171554
      P-value
1 0.045071321
2 0.006321392

[[1]]$`MR-PRESSO results`
[[1]]$`MR-PRESSO results`$`Global Test`
[[1]]$`MR-PRESSO results`$`Global Test`$RSSobs
[1] 55.77687

[[1]]$`MR-PRESSO results`$`Global Test`$Pvalue
[1] 0.001


[[1]]$`MR-PRESSO results`$`Outlier Test`
         RSSobs Pvalue
1  1.614009e-04      1
2  9.487108e-04      1
3  7.137375e-04      1
4  3.219320e-03      1
5  1.487649e-04      1
6  6.650907e-04      1
7  1.660496e-02      1
8  1.160143e-03      1
9  1.719131e-03      1
10 3.524341e-02  0.018
11 4.581699e-05      1
12 6.180490e-03  0.162
13 5.891084e-04      1
14 3.531019e-05      1
15 1.686552e-03      1
17 1.893335e-02      1
18 6.212006e-04      1
19 2.232336e-02 <0.018

[[1]]$`MR-PRESSO results`$`Distortion Test`
[[1]]$`MR-PRESSO results`$`Distortion Test`$`Outliers Indices`
[1] 10 18

[[1]]$`MR-PRESSO results`$`Distortion Test`$`Distortion Coefficient`
beta.exposure 
    -10.38532 

[[1]]$`MR-PRESSO results`$`Distortion Test`$Pvalue
[1] 0.709


attr(,"id.exposure")
[1] "tKzBu3"
attr(,"id.outcome")
[1] "JLPU40"
attr(,"exposure")
[1] "exposure"
attr(,"outcome")
[1] "outcome"
