# Supplementary material for: Integrative Mendelian randomization and experimental validation prioritize KLF4 in the gut microbiota–pyroptosis–barrier axis of ulcerative colitis
Source: Front Immunol. 2026 Mar 16;17:1773990. doi: 10.3389/fimmu.2026.1773990 (PMC13033518; doi:10.3389/fimmu.2026.1773990)
Supplement: Supplementary Data Sheet 1 — Harmonized summary data, forest plots, funnel plots, data sources, harmonization details, and sensitivity analyses for the Mendelian randomization analysis of pyroptosis-related proteins and ulcerative colitis. [file DataSheet1.zip › bdpqtlresult/13032_1_BECN1_BECN1/singlesnpOR.txt]

exposure	outcome	id.exposure	id.outcome	samplesize	SNP	b	se	p	lo_ci	up_ci	or	or_lci95	or_uci95
exposure	outcome	tKzBu3	JLPU40	NA	rs1056429	-0.266239339752407	0.631997248968363	0.673560407980165	-1.5049539477304	0.972475268225585	0.766255710100421	0.222027518467653	2.64448216740774
exposure	outcome	tKzBu3	JLPU40	NA	rs10922098	-0.274222633136095	0.212789940828402	0.197502016136531	-0.691290917159763	0.142845650887574	0.76016281898822	0.500928993661804	1.15355173823746
exposure	outcome	tKzBu3	JLPU40	NA	rs111579393	-0.904244565217391	0.656717391304348	0.168538275556005	-2.19141065217391	0.38292152173913	0.404847605575448	0.111758984314035	1.46656293224374
exposure	outcome	tKzBu3	JLPU40	NA	rs12374142	0.382134036144578	0.552558734939759	0.489206279375243	-0.700881084337349	1.46514915662651	1.4654084896742	0.496147962953455	4.32818877019289
exposure	outcome	tKzBu3	JLPU40	NA	rs1337169	-0.250460063897764	0.505742811501597	0.62043630909749	-1.24171597444089	0.740795846645367	0.778442567354941	0.288888067829668	2.09760422167191
exposure	outcome	tKzBu3	JLPU40	NA	rs1355538	-0.134566623544631	0.366450194049159	0.713457398515606	-0.852809003880983	0.583675756791721	0.874094641653238	0.426216006427657	1.79261555418986
exposure	outcome	tKzBu3	JLPU40	NA	rs147906938	0.283444509006392	0.574662986635677	0.621845799244109	-0.842894944799535	1.40978396281232	1.32769520314364	0.430462552569322	4.09507062096128
exposure	outcome	tKzBu3	JLPU40	NA	rs17514403	-0.680032942898975	0.859084919472914	0.428606629244757	-2.36383938506589	1.00377349926794	0.506600303208087	0.0940584026301466	2.72855864052564
exposure	outcome	tKzBu3	JLPU40	NA	rs2523491	-1.15411171171171	0.594052252252252	0.0520429738863407	-2.31845412612613	0.0102307027027029	0.315337523159427	0.0984256216568429	1.01028321526897
exposure	outcome	tKzBu3	JLPU40	NA	rs28435909	1.99062251655629	0.737703311258278	0.00696725601485724	0.544724026490067	3.43652100662252	7.32008922097182	1.72413250181612	31.0786474627357
exposure	outcome	tKzBu3	JLPU40	NA	rs28573154	-0.492523148148148	0.395438888888889	0.212944288435784	-1.26758337037037	0.282537074074074	0.61108259546788	0.281511108499689	1.32649095260897
exposure	outcome	tKzBu3	JLPU40	NA	rs3130955	-1.98471106557377	0.590262295081967	0.000772618844115261	-3.14162516393443	-0.827796967213115	0.137420313840901	0.0432125133872332	0.437010976124131
exposure	outcome	tKzBu3	JLPU40	NA	rs61820876	-0.790817757009346	0.473401869158879	0.0948205067478525	-1.71868542056075	0.137049906542056	0.453473812227529	0.17930169937944	1.14688538417583
exposure	outcome	tKzBu3	JLPU40	NA	rs6477	-0.360701822916667	0.5955390625	0.544732036670578	-1.52795838541667	0.806554739583333	0.697186852618913	0.216978201280395	2.24017668409248
exposure	outcome	tKzBu3	JLPU40	NA	rs71631850	-0.758399180327869	0.577877868852459	0.189389720682202	-1.89103980327869	0.374241442622951	0.468415676172658	0.150914805514656	1.45388813864906
exposure	outcome	tKzBu3	JLPU40	NA	rs7774739	0.918862959285005	1.21105263157895	0.448013594921276	-1.45480019860973	3.29252611717974	2.50643884606516	0.233447002277399	26.9107575928494
exposure	outcome	tKzBu3	JLPU40	NA	rs79935780	-0.0640673312883436	0.674694785276074	0.924348582978116	-1.38646911042945	1.25833444785276	0.937941844571815	0.249956316489554	3.51955460119587
exposure	outcome	tKzBu3	JLPU40	NA	rs9271500	-3.73763097949886	0.669325740318907	2.34814367292046e-08	-5.04950943052392	-2.4257525284738	0.023810443798357	0.00641247844096328	0.0884115617844562
exposure	outcome	tKzBu3	JLPU40	NA	All - Inverse variance weighted	-0.435175447120552	0.201180901123023	0.0305330916374552	-0.829490013321677	-0.0408608809194266	0.647151116317329	0.43627172236354	0.959962669782619
exposure	outcome	tKzBu3	JLPU40	NA	All - MR Egger	0.667843280268499	0.497323787149889	0.19805390268224	-0.306911342545284	1.64259790308228	1.95002712018963	0.735715824708335	5.16857955445307
