# Supplementary material for: Integrative Mendelian randomization and experimental validation prioritize KLF4 in the gut microbiota–pyroptosis–barrier axis of ulcerative colitis
Source: Front Immunol. 2026 Mar 16;17:1773990. doi: 10.3389/fimmu.2026.1773990 (PMC13033518; doi:10.3389/fimmu.2026.1773990)
Supplement: Supplementary Data Sheet 1 — Harmonized summary data, forest plots, funnel plots, data sources, harmonization details, and sensitivity analyses for the Mendelian randomization analysis of pyroptosis-related proteins and ulcerative colitis. [file DataSheet1.zip › bdpqtlresult/13105_7_SNAP25_SNP25/OR.txt]

method	nsnp	b	se	pval	lo_ci	up_ci	or	or_lci95	or_uci95
MR Egger	36	0.157616569339721	0.0766123631482408	0.0473899534794691	0.00745633756916866	0.307776801110273	1.17071721976122	1.00748420527476	1.36039731587817
Weighted median	36	0.0873333775178793	0.0752590579709797	0.245871026790102	-0.0601743761052409	0.234841131141	1.0912604207738	0.941600326670125	1.26470783008193
Inverse variance weighted	36	0.149585438515262	0.0517363481183418	0.00383648507354053	0.048182196203312	0.250988680827212	1.16135269082293	1.0493618276494	1.2852955357666
Simple mode	36	0.271102716015783	0.162989760147705	0.105180638996421	-0.048357213873719	0.590562645905285	1.31140976625301	0.95279337526878	1.8050037076912
Weighted mode	36	0.135129356326551	0.071155565486067	0.0658229775147047	-0.00433555202613994	0.274594264679243	1.14468484700155	0.995673832911685	1.31599662022171
