# Supplementary material for: Integrative Mendelian randomization and experimental validation prioritize KLF4 in the gut microbiota–pyroptosis–barrier axis of ulcerative colitis
Source: Front Immunol. 2026 Mar 16;17:1773990. doi: 10.3389/fimmu.2026.1773990 (PMC13033518; doi:10.3389/fimmu.2026.1773990)
Supplement: Supplementary Data Sheet 1 — Harmonized summary data, forest plots, funnel plots, data sources, harmonization details, and sensitivity analyses for the Mendelian randomization analysis of pyroptosis-related proteins and ulcerative colitis. [file DataSheet1.zip › bdpqtlresult/13105_7_SNAP25_SNP25/harmonise.txt]

SNP	effect_allele.exposure	other_allele.exposure	effect_allele.outcome	other_allele.outcome	beta.exposure	beta.outcome	eaf.exposure	eaf.outcome	remove	palindromic	ambiguous	id.outcome	se.outcome	pval.outcome	outcome	mr_keep.outcome	pval_origin.outcome	data_source.outcome	pval.exposure	se.exposure	samplesize.exposure	exposure	mr_keep.exposure	pval_origin.exposure	id.exposure	data_source.exposure	action	SNP_index	mr_keep	samplesize.outcome	R2	f	meanf	units.outcome	units.exposure	rsq.exposure	effective_n.exposure	rsq.outcome	steiger_dir	steiger_pval
rs1047286	A	G	A	G	-0.0527	-0.0382462	0.24066	0.213622	FALSE	FALSE	FALSE	3kGITf	0.0340782	0.261732	outcome	TRUE	reported	textfile	1.925e-08	0.00938	35363	exposure	TRUE	reported	OfR8Zb	textfile	2	1	TRUE	NA	0.000891823610294827	31.5639241364138	118.095003508871	NA	NA	0.000891874006393127	35363	NA	NA	NA
rs10922098	T	C	T	C	-0.1185	0.0370749	0.40011	0.614389	FALSE	FALSE	FALSE	3kGITf	0.0287692	0.197503	outcome	TRUE	reported	textfile	1.913e-47	0.00819	35329	exposure	TRUE	reported	OfR8Zb	textfile	2	1	TRUE	NA	0.00589076450004149	209.336187675901	118.095003508871	NA	NA	0.00589109603464339	35329	NA	NA	NA
rs111397271	A	G	A	G	0.2076	-0.0864165	0.0137	0.0119514	FALSE	FALSE	FALSE	3kGITf	0.129051	0.503092	outcome	TRUE	reported	textfile	2.599e-10	0.032843	35363	exposure	TRUE	reported	OfR8Zb	textfile	2	1	TRUE	NA	0.00112857271682339	39.9525491965826	118.095003508871	NA	NA	0.00112863647627411	35363	NA	NA	NA
rs11160184	T	C	T	C	0.167	0.0473956	0.15121	0.151466	FALSE	FALSE	FALSE	3kGITf	0.0394985	0.230165	outcome	TRUE	reported	textfile	8.967e-49	0.011378	35362	exposure	TRUE	reported	OfR8Zb	textfile	2	1	TRUE	NA	0.00605517280134671	215.415287042715	118.095003508871	NA	NA	0.00605551321456065	35362	NA	NA	NA
rs11160190	G	A	G	A	0.0581	0.0252806	0.41721	0.57426	FALSE	FALSE	FALSE	3kGITf	0.0282906	0.371533	outcome	TRUE	reported	textfile	1.849e-12	0.008246	35362	exposure	TRUE	reported	OfR8Zb	textfile	2	1	TRUE	NA	0.0014019080061329	49.6410592953185	118.095003508871	NA	NA	0.00140198718840378	35362	NA	NA	NA
rs112828279	T	C	T	C	0.1979	0.242227	0.01814	0.013459	FALSE	FALSE	FALSE	3kGITf	0.123164	0.0492171	outcome	TRUE	reported	textfile	3.301e-11	0.029838	35353	exposure	TRUE	reported	OfR8Zb	textfile	2	1	TRUE	NA	0.00124275591321397	43.9873298022454	118.095003508871	NA	NA	0.00124282613535104	35353	NA	NA	NA
rs117068684	GGGCAAACAGTGCAGATGTG	GGGCAAACAGTGCAGATGCG	A	G	0.4721	0.17766	0.03547	0.0203589	TRUE	FALSE	FALSE	3kGITf	0.100391	0.0767808	outcome	TRUE	reported	textfile	2.014e-100	0.022192	35363	exposure	TRUE	reported	OfR8Zb	textfile	2	1	FALSE	NA	0.0126358185456432	452.533308362821	118.095003508871	NA	NA	0.0126365241900378	35363	NA	NA	NA
rs117633454	T	C	T	C	0.1108	-0.110826	0.04833	0.0391562	FALSE	FALSE	FALSE	3kGITf	0.0719307	0.12338	outcome	TRUE	reported	textfile	5.248e-09	0.018975	35360	exposure	TRUE	reported	OfR8Zb	textfile	2	1	TRUE	NA	0.000963352247863318	34.0950543271783	118.095003508871	NA	NA	0.000963406686697407	35360	NA	NA	NA
rs118145836	A	G	A	G	-0.105	-0.000895841	0.115	0.111098	FALSE	FALSE	FALSE	3kGITf	0.0451666	0.984176	outcome	TRUE	reported	textfile	3.729e-16	0.012888	35363	exposure	TRUE	reported	OfR8Zb	textfile	2	1	TRUE	NA	0.00187345836759968	66.3717059646036	118.095003508871	NA	NA	0.00187356413091651	35363	NA	NA	NA
rs1243160	A	G	A	G	-0.096	-0.0655308	0.17627	0.190597	FALSE	FALSE	FALSE	3kGITf	0.0357086	0.0664824	outcome	TRUE	reported	textfile	2.739e-19	0.010692	35363	exposure	TRUE	reported	OfR8Zb	textfile	2	1	TRUE	NA	0.00227450311340655	80.6120569677202	118.095003508871	NA	NA	0.0022746314655152	35363	NA	NA	NA
rs1243166	G	A	G	A	0.0891	-0.00691291	0.32314	0.645054	FALSE	FALSE	FALSE	3kGITf	0.0295733	0.815175	outcome	TRUE	reported	textfile	2.903e-25	0.00858	35363	exposure	TRUE	reported	OfR8Zb	textfile	2	1	TRUE	NA	0.00304025041320715	107.834137642945	118.095003508871	NA	NA	0.00304042184539342	35363	NA	NA	NA
rs12437339	T	C	T	C	0.1122	0.0935731	0.04897	0.0446841	FALSE	FALSE	FALSE	3kGITf	0.0679279	0.168347	outcome	TRUE	reported	textfile	3.058e-09	0.018926	35361	exposure	TRUE	reported	OfR8Zb	textfile	2	1	TRUE	NA	0.00099291500160799	35.143375927022	118.095003508871	NA	NA	0.000992971107779866	35361	NA	NA	NA
rs12892340	A	G	A	G	0.0711	0.0209467	0.41574	0.411861	FALSE	FALSE	FALSE	3kGITf	0.0285382	0.462956	outcome	TRUE	reported	textfile	5.525e-18	0.008227	35363	exposure	TRUE	reported	OfR8Zb	textfile	2	1	TRUE	NA	0.00210761274092303	74.6847005582279	118.095003508871	NA	NA	0.00210773169516407	35363	NA	NA	NA
rs1303	G	T	G	T	-0.195	-0.0724863	0.20754	0.257517	FALSE	FALSE	FALSE	3kGITf	0.0320927	0.0239047	outcome	TRUE	reported	textfile	2.237e-85	0.009959	35362	exposure	TRUE	reported	OfR8Zb	textfile	2	1	TRUE	NA	0.0107255050231256	383.365647798881	118.095003508871	NA	NA	0.0107261051623862	35362	NA	NA	NA
rs1337169	C	T	C	T	-0.0525	0.0156788	0.32703	0.689884	FALSE	FALSE	FALSE	3kGITf	0.0316595	0.620437	outcome	TRUE	reported	textfile	9.7e-10	0.008586	35327	exposure	TRUE	reported	OfR8Zb	textfile	2	1	TRUE	NA	0.00105723294237944	37.3862796960415	118.095003508871	NA	NA	0.00105729273658398	35327	NA	NA	NA
rs140824580	AAAAAACAC	AAAAAAGAC	G	C	0.1242	0.0152416	0.03369	0.0248111	TRUE	FALSE	FALSE	3kGITf	0.0914634	0.867652	outcome	TRUE	reported	textfile	4.132e-08	0.022643	35361	exposure	TRUE	reported	OfR8Zb	textfile	2	1	FALSE	NA	0.00085012220481753	30.0850470066364	118.095003508871	NA	NA	0.000850170249131917	35361	NA	NA	NA
rs147863506	T	C	T	C	0.2069	0.0147733	0.01312	0.00821063	FALSE	FALSE	FALSE	3kGITf	0.154749	0.923944	outcome	TRUE	reported	textfile	7.33e-09	0.035776	35358	exposure	TRUE	reported	OfR8Zb	textfile	2	1	TRUE	NA	0.000945015902717155	33.4435869780058	118.095003508871	NA	NA	0.000945069309369332	35358	NA	NA	NA
rs147906938	A	T	A	T	0.1258	0.0487808	0.03884	0.0207986	FALSE	TRUE	FALSE	3kGITf	0.0988995	0.621846	outcome	TRUE	reported	textfile	9.664e-10	0.020573	35432	exposure	TRUE	reported	OfR8Zb	textfile	2	1	TRUE	NA	0.00105417399685377	37.3887990082173	118.095003508871	NA	NA	0.00105423344154197	35432	NA	NA	NA
rs148317773	T	C	T	C	0.1701	-0.0636154	0.0284	0.00644832	FALSE	FALSE	FALSE	3kGITf	0.175771	0.717411	outcome	TRUE	reported	textfile	2.74e-12	0.024333	35373	exposure	TRUE	reported	OfR8Zb	textfile	2	1	TRUE	NA	0.00137957674388122	48.8644212269505	118.095003508871	NA	NA	0.00137965464235197	35373	NA	NA	NA
rs1706435	G	A	G	A	0.068	-0.0162486	0.36981	0.438228	FALSE	FALSE	FALSE	3kGITf	0.0284091	0.567356	outcome	TRUE	reported	textfile	2.63e-16	0.008304	35330	exposure	TRUE	reported	OfR8Zb	textfile	2	1	TRUE	NA	0.00189441878299867	67.0530533294618	118.095003508871	NA	NA	0.00189452582725579	35330	NA	NA	NA
rs17093819	A	G	A	G	0.1134	0.0279922	0.06677	0.0470296	FALSE	FALSE	FALSE	3kGITf	0.066164	0.672242	outcome	TRUE	reported	textfile	4.627e-12	0.016395	35370	exposure	TRUE	reported	OfR8Zb	textfile	2	1	TRUE	NA	0.00135076929240166	47.8386272823857	118.095003508871	NA	NA	0.00135084557291578	35370	NA	NA	NA
rs17580	A	T	A	T	0.816	0.0666786	0.03316	0.0478867	FALSE	TRUE	FALSE	3kGITf	0.0655654	0.309164	outcome	TRUE	reported	textfile	1e-200	0.022396	35363	exposure	TRUE	reported	OfR8Zb	textfile	2	1	TRUE	NA	0.0361814188370685	1327.43980714074	118.095003508871	NA	NA	0.0361833911937556	35363	NA	NA	NA
rs17826506	C	T	C	T	0.0621	-0.0220721	0.16175	0.132108	FALSE	FALSE	FALSE	3kGITf	0.0423628	0.602348	outcome	TRUE	reported	textfile	1.726e-08	0.011016	35363	exposure	TRUE	reported	OfR8Zb	textfile	2	1	TRUE	NA	0.00089783420177198	31.776845547616	118.095003508871	NA	NA	0.000897884937217808	35363	NA	NA	NA
rs2069974	A	G	A	G	-0.0544	-0.00684154	0.45716	0.572718	FALSE	FALSE	FALSE	3kGITf	0.0287233	0.811735	outcome	TRUE	reported	textfile	2.649e-11	0.008162	35363	exposure	TRUE	reported	OfR8Zb	textfile	2	1	TRUE	NA	0.00125461450211401	44.4201535781188	118.095003508871	NA	NA	0.00125468537343302	35363	NA	NA	NA
rs2145496	C	T	C	T	0.1954	0.0358842	0.01678	0.0196515	FALSE	FALSE	FALSE	3kGITf	0.101246	0.723019	outcome	TRUE	reported	textfile	3.872e-10	0.031219	35363	exposure	TRUE	reported	OfR8Zb	textfile	2	1	TRUE	NA	0.00110657587163312	39.172977268284	118.095003508871	NA	NA	0.00110663838973455	35363	NA	NA	NA
rs2402446	A	T	A	T	-0.1097	-0.00381781	0.47554	0.455932	FALSE	TRUE	TRUE	3kGITf	0.0282963	0.892673	outcome	TRUE	reported	textfile	2.365e-41	0.008144	35362	exposure	TRUE	reported	OfR8Zb	textfile	2	1	FALSE	NA	0.00510479426160579	181.431696573925	118.095003508871	NA	NA	0.00510508152030889	35362	NA	NA	NA
rs2749527	T	C	T	C	0.0868	0.04621	0.48696	0.517466	FALSE	FALSE	FALSE	3kGITf	0.0280241	0.0991602	outcome	TRUE	reported	textfile	6.24e-27	0.008078	35360	exposure	TRUE	reported	OfR8Zb	textfile	2	1	TRUE	NA	0.00325464568667192	115.453522498356	118.095003508871	NA	NA	0.00325482918417579	35360	NA	NA	NA
rs28929474	T	C	T	C	0.4516	-0.0317001	0.00815	0.01993	FALSE	FALSE	FALSE	3kGITf	0.100424	0.75226	outcome	TRUE	reported	textfile	6.363e-25	0.043803	35363	exposure	TRUE	reported	OfR8Zb	textfile	2	1	TRUE	NA	0.00299673014641213	106.285884822465	118.095003508871	NA	NA	0.00299689913197523	35363	NA	NA	NA
rs36073296	G	T	G	T	0.0716	-0.00694644	0.11	0.109699	FALSE	FALSE	FALSE	3kGITf	0.0448178	0.876827	outcome	TRUE	reported	textfile	2.969e-08	0.012917	35361	exposure	TRUE	reported	OfR8Zb	textfile	2	1	TRUE	NA	0.000868162425239582	30.7240286412647	118.095003508871	NA	NA	0.000868211488203843	35361	NA	NA	NA
rs4905212	T	A	T	A	-0.0731	0.0117276	0.11977	0.131807	FALSE	TRUE	FALSE	3kGITf	0.0420351	0.780248	outcome	TRUE	reported	textfile	5.372e-09	0.012527	35363	exposure	TRUE	reported	OfR8Zb	textfile	2	1	TRUE	NA	0.00096199653368447	34.0499153281345	118.095003508871	NA	NA	0.000962050891369154	35363	NA	NA	NA
rs56361564	C	G	C	G	0.0792	0.0806149	0.19694	0.172903	FALSE	TRUE	FALSE	3kGITf	0.0383257	0.0354291	outcome	TRUE	reported	textfile	1.073e-14	0.010245	35362	exposure	TRUE	reported	OfR8Zb	textfile	2	1	TRUE	NA	0.00168716001711749	59.7588008647645	118.095003508871	NA	NA	0.00168725528370955	35362	NA	NA	NA
rs61820876	T	G	T	G	-0.065	0.0507705	0.27768	0.304962	FALSE	FALSE	FALSE	3kGITf	0.0303924	0.0948202	outcome	TRUE	reported	textfile	4.266e-13	0.008969	35328	exposure	TRUE	reported	OfR8Zb	textfile	2	1	TRUE	NA	0.00148448028067139	52.5187133893903	118.095003508871	NA	NA	0.00148456420053066	35328	NA	NA	NA
rs66954835	G	A	G	A	-0.0695	0.0586845	0.15192	0.143354	FALSE	FALSE	FALSE	3kGITf	0.0400736	0.143079	outcome	TRUE	reported	textfile	9.61e-10	0.011364	35363	exposure	TRUE	reported	OfR8Zb	textfile	2	1	TRUE	NA	0.00105657164693967	37.400946787378	118.095003508871	NA	NA	0.00105663134294602	35363	NA	NA	NA
rs72694912	G	A	G	A	0.2541	0.0996158	0.05784	0.0535797	FALSE	FALSE	FALSE	3kGITf	0.0619789	0.107999	outcome	TRUE	reported	textfile	5.877e-47	0.017657	35362	exposure	TRUE	reported	OfR8Zb	textfile	2	1	TRUE	NA	0.00582240815383646	207.086092070676	118.095003508871	NA	NA	0.00582273555801128	35362	NA	NA	NA
rs72704666	G	A	G	A	0.1569	0.0146076	0.02478	0.0293526	FALSE	FALSE	FALSE	3kGITf	0.0829598	0.860231	outcome	TRUE	reported	textfile	2.882e-09	0.026422	35358	exposure	TRUE	reported	OfR8Zb	textfile	2	1	TRUE	NA	0.000996308675909679	35.2606200070936	118.095003508871	NA	NA	0.000996364978431957	35358	NA	NA	NA
rs72708114	T	C	T	C	-0.1114	-0.0474725	0.06935	0.0652973	FALSE	FALSE	FALSE	3kGITf	0.0568435	0.403638	outcome	TRUE	reported	textfile	1.984e-12	0.015834	35363	exposure	TRUE	reported	OfR8Zb	textfile	2	1	TRUE	NA	0.00139775976642069	49.4953657312455	118.095003508871	NA	NA	0.00139783871248691	35363	NA	NA	NA
rs72732236	TA	TT	T	A	-0.1059	0.0668143	0.04657	0.0433165	TRUE	FALSE	FALSE	3kGITf	0.0688976	0.332165	outcome	TRUE	reported	textfile	3.514e-08	0.019207	35327	exposure	TRUE	reported	OfR8Zb	textfile	2	1	FALSE	NA	0.00085979027063767	30.3982274104478	118.095003508871	NA	NA	0.000859838907636368	35327	NA	NA	NA
rs7774739	G	A	G	A	0.0702	0.0925295	0.17585	0.0134656	FALSE	FALSE	FALSE	3kGITf	0.121953	0.448015	outcome	TRUE	reported	textfile	3.83e-10	0.011213	35428	exposure	TRUE	reported	OfR8Zb	textfile	2	1	TRUE	NA	0.00110510549233242	39.1927793270623	118.095003508871	NA	NA	0.00110516781289727	35428	NA	NA	NA
rs79074413	C	T	C	T	0.5769	0.215372	0.01263	0.0163779	FALSE	FALSE	FALSE	3kGITf	0.109744	0.0497045	outcome	TRUE	reported	textfile	1.219e-57	0.03605	35360	exposure	TRUE	reported	OfR8Zb	textfile	2	1	TRUE	NA	0.00719025536262655	256.074288638866	118.095003508871	NA	NA	0.00719065914975745	35360	NA	NA	NA
rs8015996	A	G	A	G	-0.0726	-0.0337964	0.24448	0.266069	FALSE	FALSE	FALSE	3kGITf	0.0319311	0.289865	outcome	TRUE	reported	textfile	8.019e-15	0.009347	35363	exposure	TRUE	reported	OfR8Zb	textfile	2	1	TRUE	NA	0.00170309697989562	60.3259532548869	118.095003508871	NA	NA	0.00170319314212389	35363	NA	NA	NA
rs885786	G	C	G	C	0.0473	0.0571368	0.4616	0.497107	FALSE	TRUE	TRUE	3kGITf	0.0280192	0.0414299	outcome	TRUE	reported	textfile	7.26e-09	0.008177	35363	exposure	TRUE	reported	OfR8Zb	textfile	2	1	FALSE	NA	0.000945310425652089	33.4587508675079	118.095003508871	NA	NA	0.00094536384137921	35363	NA	NA	NA
rs9501393	GGAG	CGAG	C	G	0.0845	-0.0520127	0.1548	0.135112	TRUE	FALSE	FALSE	3kGITf	0.042077	0.21641	outcome	TRUE	reported	textfile	4.053e-15	0.01076	35431	exposure	TRUE	reported	OfR8Zb	textfile	2	1	FALSE	NA	0.00173760148129122	61.6686383980965	118.095003508871	NA	NA	0.00173769940006129	35431	NA	NA	NA
