# Supplementary material for: Integrative Mendelian randomization and experimental validation prioritize KLF4 in the gut microbiota–pyroptosis–barrier axis of ulcerative colitis
Source: Front Immunol. 2026 Mar 16;17:1773990. doi: 10.3389/fimmu.2026.1773990 (PMC13033518; doi:10.3389/fimmu.2026.1773990)
Supplement: Supplementary Data Sheet 1 — Harmonized summary data, forest plots, funnel plots, data sources, harmonization details, and sensitivity analyses for the Mendelian randomization analysis of pyroptosis-related proteins and ulcerative colitis. [file DataSheet1.zip › bdpqtlresult/13105_7_SNAP25_SNP25/singlesnpOR.txt]

exposure	outcome	id.exposure	id.outcome	samplesize	SNP	b	se	p	lo_ci	up_ci	or	or_lci95	or_uci95
exposure	outcome	OfR8Zb	3kGITf	NA	rs1047286	0.725734345351044	0.646645161290323	0.261731960933403	-0.541690170777989	1.99315886148008	2.06624788250384	0.581764140199997	7.33867905726177
exposure	outcome	OfR8Zb	3kGITf	NA	rs10922098	-0.31286835443038	0.24277805907173	0.197502016136531	-0.78871335021097	0.162976641350211	0.731346184716919	0.45442911041632	1.17700919602175
exposure	outcome	OfR8Zb	3kGITf	NA	rs111397271	-0.416264450867052	0.621632947976879	0.503093295214384	-1.63466502890173	0.80213612716763	0.659505840529975	0.195017685647705	2.23030004816524
exposure	outcome	OfR8Zb	3kGITf	NA	rs11160184	0.283805988023952	0.236517964071856	0.230164906157739	-0.179769221556886	0.74738119760479	1.32817522385477	0.835462996014651	2.11146326489216
exposure	outcome	OfR8Zb	3kGITf	NA	rs11160190	0.435122203098107	0.486929432013769	0.37153367910296	-0.519259483648881	1.38950388984509	1.54515186976	0.594960963204258	4.01285873910885
exposure	outcome	OfR8Zb	3kGITf	NA	rs112828279	1.22398686205154	0.622354724608388	0.0492174686051139	0.0041716018191007	2.44380212228398	3.40071893946021	1.00418031506182	11.5167456797751
exposure	outcome	OfR8Zb	3kGITf	NA	rs117633454	-1.00023465703971	0.6491940433213	0.123381792619167	-2.27265498194946	0.272185667870036	0.367793125798457	0.103038251907909	1.3128307291694
exposure	outcome	OfR8Zb	3kGITf	NA	rs118145836	0.00853181904761905	0.430158095238095	0.984175677584892	-0.834578047619048	0.851641685714286	1.00856831874484	0.434057594433232	2.34349097129383
exposure	outcome	OfR8Zb	3kGITf	NA	rs1243160	0.6826125	0.371964583333333	0.0664827922541943	-0.0464380833333333	1.41166308333333	1.97904122968765	0.954623665855461	4.10277298677048
exposure	outcome	OfR8Zb	3kGITf	NA	rs1243166	-0.0775859708193042	0.331911335578002	0.81517510098592	-0.728132188552189	0.57296024691358	0.925347468096952	0.482809946364986	1.77350931388256
exposure	outcome	OfR8Zb	3kGITf	NA	rs12437339	0.833984848484849	0.605418003565062	0.168346718294929	-0.352634438502674	2.02060413547237	2.302475500005	0.702834075498285	7.54288047910135
exposure	outcome	OfR8Zb	3kGITf	NA	rs12892340	0.29460900140647	0.401381153305204	0.462955973597658	-0.49209805907173	1.08131606188467	1.34260130082423	0.61134241522336	2.94855748282462
exposure	outcome	OfR8Zb	3kGITf	NA	rs1303	0.371724615384615	0.164577948717949	0.023904926098761	0.0491518358974359	0.694297394871795	1.45023355428809	1.05037982399606	2.00230175212405
exposure	outcome	OfR8Zb	3kGITf	NA	rs1337169	-0.29864380952381	0.603038095238095	0.62043630909749	-1.48059847619048	0.883310857142857	0.741823592881201	0.227501493406051	2.41889507939616
exposure	outcome	OfR8Zb	3kGITf	NA	rs147863506	0.0714030932817786	0.747941034316095	0.923944530887298	-1.39456133397777	1.53736752054132	1.07401406647966	0.24794177614795	4.65232698142754
exposure	outcome	OfR8Zb	3kGITf	NA	rs147906938	0.387764705882353	0.786164546899841	0.621845799244109	-1.15311780604134	1.92864721780604	1.47368299455105	0.315651094716239	6.88019653592932
exposure	outcome	OfR8Zb	3kGITf	NA	rs148317773	-0.373988242210464	1.0333392122281	0.717410284620079	-2.39933309817754	1.65135661375661	0.687985000964269	0.0907784734360458	5.21404848127641
exposure	outcome	OfR8Zb	3kGITf	NA	rs1706435	-0.23895	0.417780882352941	0.567355485065121	-1.05780052941176	0.579900529411765	0.787454254101092	0.34721866832933	1.78586078129235
exposure	outcome	OfR8Zb	3kGITf	NA	rs17093819	0.24684479717813	0.583456790123457	0.672242022666378	-0.896730511463845	1.39042010582011	1.27998044078509	0.407901109976861	4.01653706920617
exposure	outcome	OfR8Zb	3kGITf	NA	rs17580	0.0817139705882353	0.0803497549019608	0.309163672956851	-0.0757715490196078	0.239199490196078	1.08514538194064	0.927027962817455	1.27023191012304
exposure	outcome	OfR8Zb	3kGITf	NA	rs17826506	-0.355428341384863	0.682170692431562	0.602348992018825	-1.69248289855072	0.981626215780998	0.700873165920065	0.184061949025469	2.66879274780928
exposure	outcome	OfR8Zb	3kGITf	NA	rs2069974	0.125763602941176	0.528001838235294	0.811735429214148	-0.90912	1.16064720588235	1.13401405900594	0.402878601253893	3.19199848793333
exposure	outcome	OfR8Zb	3kGITf	NA	rs2145496	0.18364483111566	0.518147389969294	0.723019761872439	-0.831924053224156	1.19921371545548	1.20158898028258	0.435211110891942	3.31750739216541
exposure	outcome	OfR8Zb	3kGITf	NA	rs2749527	0.532373271889401	0.322858294930876	0.0991603620468722	-0.100428986175115	1.16517552995392	1.70296912524555	0.904449338539216	3.20648566809012
exposure	outcome	OfR8Zb	3kGITf	NA	rs28929474	-0.0701950841452613	0.22237378210806	0.752258624250132	-0.506047697077059	0.365657528786537	0.932211942395831	0.602873615508763	1.44146149904412
exposure	outcome	OfR8Zb	3kGITf	NA	rs36073296	-0.0970173184357542	0.625946927374302	0.876826928605495	-1.32387329608939	1.12983865921788	0.907540288818987	0.266102609099105	3.09515708477291
exposure	outcome	OfR8Zb	3kGITf	NA	rs4905212	-0.160432284541724	0.575035567715458	0.7802483465065	-1.28750199726402	0.966637428180575	0.851775499987467	0.275959269821902	2.629089078425
exposure	outcome	OfR8Zb	3kGITf	NA	rs56361564	1.0178648989899	0.483910353535353	0.0354293995842191	0.0694006060606062	1.96632919191919	2.7672800295472	1.0718655189736	7.14440256391843
exposure	outcome	OfR8Zb	3kGITf	NA	rs61820876	-0.781084615384615	0.467575384615385	0.0948205067478526	-1.69753236923077	0.135363138461538	0.457909086627752	0.183134876193903	1.14495248515226
exposure	outcome	OfR8Zb	3kGITf	NA	rs66954835	-0.844381294964029	0.576598561151079	0.143079780857817	-1.97451447482014	0.285751884892086	0.429823209744864	0.138828700712115	1.33076223207249
exposure	outcome	OfR8Zb	3kGITf	NA	rs72694912	0.392033844942936	0.24391538764266	0.107998784250615	-0.0860403148366785	0.87010800472255	1.47998780065731	0.917557239304249	2.38716866509095
exposure	outcome	OfR8Zb	3kGITf	NA	rs72704666	0.0931013384321224	0.528743148502231	0.860230729327751	-0.94323523263225	1.12943790949649	1.09757295595502	0.38936610553377	3.093916949942
exposure	outcome	OfR8Zb	3kGITf	NA	rs72708114	0.426144524236984	0.510264811490126	0.403636714310456	-0.573974506283663	1.42626355475763	1.53134207518623	0.563282215095969	4.16311484437004
exposure	outcome	OfR8Zb	3kGITf	NA	rs7774739	1.31808404558405	1.73722222222222	0.448013594921276	-2.08687150997151	4.7230396011396	3.73625601898417	0.124074695711042	112.509718112919
exposure	outcome	OfR8Zb	3kGITf	NA	rs79074413	0.373326399722656	0.190230542555036	0.0497049365143514	0.000474536314785945	0.746178263130525	1.45255837711718	1.00047464892495	2.10892484002517
exposure	outcome	OfR8Zb	3kGITf	NA	rs8015996	0.465515151515151	0.439822314049587	0.289865644573443	-0.396536584022039	1.32756688705234	1.59283452869015	0.67264566816715	3.77185486483668
exposure	outcome	OfR8Zb	3kGITf	NA	All - Inverse variance weighted	0.149585438515262	0.0517363481183418	0.00383648507354053	0.048182196203312	0.250988680827212	1.16135269082293	1.0493618276494	1.2852955357666
exposure	outcome	OfR8Zb	3kGITf	NA	All - MR Egger	0.157616569339721	0.0766123631482408	0.0473899534794691	0.00745633756916866	0.307776801110273	1.17071721976122	1.00748420527476	1.36039731587817
