# Supplementary material for: Integrative Mendelian randomization and experimental validation prioritize KLF4 in the gut microbiota–pyroptosis–barrier axis of ulcerative colitis
Source: Front Immunol. 2026 Mar 16;17:1773990. doi: 10.3389/fimmu.2026.1773990 (PMC13033518; doi:10.3389/fimmu.2026.1773990)
Supplement: Supplementary Data Sheet 1 — Harmonized summary data, forest plots, funnel plots, data sources, harmonization details, and sensitivity analyses for the Mendelian randomization analysis of pyroptosis-related proteins and ulcerative colitis. [file DataSheet1.zip › bdpqtlresult/13985_12_SMURF2_SMUF2/OR.txt]

method	nsnp	b	se	pval	lo_ci	up_ci	or	or_lci95	or_uci95
MR Egger	10	0.707886308892532	0.764480928654154	0.38154626102802	-0.79049631126961	2.20626892905467	2.0296965698324	0.453619602883189	9.0817683790669
Weighted median	10	-0.458619277092406	0.265070962379732	0.0835989294773496	-0.978158363356681	0.0609198091718686	0.632155875312736	0.376002922371928	1.06281368286048
Inverse variance weighted	10	-0.558146518289311	0.198378314759976	0.00489983718563507	-0.946968015218865	-0.169325021359757	0.572268771172334	0.387915395791722	0.844234464555585
Simple mode	10	-0.575500447931959	0.373472843312896	0.157719261209529	-1.30750722082524	0.156506324961317	0.562423334771496	0.270493497223098	1.16941815882027
Weighted mode	10	-0.42905010671686	0.368989501240139	0.274825666312005	-1.15226952914753	0.294169315713812	0.651127302512245	0.315918967845621	1.34201110800049
