# Supplementary material for: Integrative Mendelian randomization and experimental validation prioritize KLF4 in the gut microbiota–pyroptosis–barrier axis of ulcerative colitis
Source: Front Immunol. 2026 Mar 16;17:1773990. doi: 10.3389/fimmu.2026.1773990 (PMC13033518; doi:10.3389/fimmu.2026.1773990)
Supplement: Supplementary Data Sheet 1 — Harmonized summary data, forest plots, funnel plots, data sources, harmonization details, and sensitivity analyses for the Mendelian randomization analysis of pyroptosis-related proteins and ulcerative colitis. [file DataSheet1.zip › bdpqtlresult/13985_12_SMURF2_SMUF2/harmonise.txt]

SNP	effect_allele.exposure	other_allele.exposure	effect_allele.outcome	other_allele.outcome	beta.exposure	beta.outcome	eaf.exposure	eaf.outcome	remove	palindromic	ambiguous	id.outcome	se.outcome	pval.outcome	outcome	mr_keep.outcome	pval_origin.outcome	data_source.outcome	pval.exposure	se.exposure	samplesize.exposure	exposure	mr_keep.exposure	pval_origin.exposure	id.exposure	data_source.exposure	action	SNP_index	mr_keep	samplesize.outcome	R2	f	meanf	units.outcome	units.exposure	rsq.exposure	effective_n.exposure	rsq.outcome	steiger_dir	steiger_pval
rs10737685	G	A	G	A	0.0472	-0.0835567	0.46608	0.468495	FALSE	FALSE	FALSE	3yI6cs	0.0280983	0.00294208	outcome	TRUE	reported	textfile	2.346e-09	0.007904	35338	exposure	TRUE	reported	umd4Co	textfile	2	1	TRUE	NA	0.00100811511900325	35.6587039236482	65.1455683485568	NA	NA	0.00100817212029176	35338	NA	NA	NA
rs10922094	CATTA	GATTA	C	G	-0.1267	-0.0380447	0.40155	0.384339	TRUE	FALSE	FALSE	3yI6cs	0.0287701	0.186045	outcome	TRUE	reported	textfile	8.58e-56	0.008052	35339	exposure	TRUE	reported	umd4Co	textfile	2	1	FALSE	NA	0.00695759644111775	247.583169216802	65.1455683485568	NA	NA	0.00695798748651335	35339	NA	NA	NA
rs1337169	C	T	C	T	-0.0577	0.0156788	0.32703	0.689884	FALSE	FALSE	FALSE	3yI6cs	0.0316595	0.620437	outcome	TRUE	reported	textfile	8.214e-12	0.008442	35336	exposure	TRUE	reported	umd4Co	textfile	2	1	TRUE	NA	0.00132029132675463	46.7128483080171	65.1455683485568	NA	NA	0.00132036596014224	35336	NA	NA	NA
rs1355538	G	A	G	A	-0.0623	0.010402	0.39847	0.535421	FALSE	FALSE	FALSE	3yI6cs	0.0283266	0.713457	outcome	TRUE	reported	textfile	1.113e-14	0.008064	35338	exposure	TRUE	reported	umd4Co	textfile	2	1	TRUE	NA	0.00168616541914415	59.6829766221696	65.1455683485568	NA	NA	0.00168626069433685	35338	NA	NA	NA
rs147906938	A	T	A	T	0.1612	0.0487808	0.03884	0.0207986	FALSE	TRUE	FALSE	3yI6cs	0.0988995	0.621846	outcome	TRUE	reported	textfile	1.672e-15	0.020242	35441	exposure	TRUE	reported	umd4Co	textfile	2	1	TRUE	NA	0.00178624413920017	63.4159824761443	65.1455683485568	NA	NA	0.00178634476581442	35441	NA	NA	NA
rs17190106	A	G	A	G	0.0789	-0.0850729	0.08601	0.0526413	FALSE	FALSE	FALSE	3yI6cs	0.0633352	0.179202	outcome	TRUE	reported	textfile	2.048e-08	0.014069	35438	exposure	TRUE	reported	umd4Co	textfile	2	1	TRUE	NA	0.000886692605683203	31.4487245264858	65.1455683485568	NA	NA	0.000886742606040894	35438	NA	NA	NA
rs61820876	T	G	T	G	-0.0595	0.0507705	0.27768	0.304962	FALSE	FALSE	FALSE	3yI6cs	0.0303924	0.0948202	outcome	TRUE	reported	textfile	1.609e-11	0.008831	35337	exposure	TRUE	reported	umd4Co	textfile	2	1	TRUE	NA	0.00128300080097769	45.3930726511168	65.1455683485568	NA	NA	0.00128307332706326	35337	NA	NA	NA
rs6477	G	C	G	C	0.0653	-0.0277019	0.23653	0.112644	FALSE	TRUE	FALSE	3yI6cs	0.0457374	0.544731	outcome	TRUE	reported	textfile	4.97e-11	0.009936	35439	exposure	TRUE	reported	umd4Co	textfile	2	1	TRUE	NA	0.00121728635932967	43.1895507665792	65.1455683485568	NA	NA	0.00121735497712969	35439	NA	NA	NA
rs71631850	G	A	G	A	0.0957	-0.0925247	0.05346	0.0418596	FALSE	FALSE	FALSE	3yI6cs	0.0705011	0.18939	outcome	TRUE	reported	textfile	4.02e-08	0.017432	35336	exposure	TRUE	reported	umd4Co	textfile	2	1	TRUE	NA	0.000852200512524708	30.1373359627016	65.1455683485568	NA	NA	0.000852248708269642	35336	NA	NA	NA
rs7774739	G	A	G	A	0.0814	0.0925295	0.17585	0.0134656	FALSE	FALSE	FALSE	3yI6cs	0.121953	0.448015	outcome	TRUE	reported	textfile	1.614e-13	0.011034	35437	exposure	TRUE	reported	umd4Co	textfile	2	1	TRUE	NA	0.00153341404785217	54.4199751400049	65.1455683485568	NA	NA	0.00153350046312276	35437	NA	NA	NA
rs9271642	G	A	G	A	0.0533	-0.0304628	0.41291	0.59435	FALSE	FALSE	FALSE	3yI6cs	0.0285363	0.285741	outcome	TRUE	reported	textfile	2.653e-11	0.007997	35439	exposure	TRUE	reported	umd4Co	textfile	2	1	TRUE	NA	0.00125191466579458	44.4197096977836	65.1455683485568	NA	NA	0.00125198523312743	35439	NA	NA	NA
rs9501393	GGAG	CGAG	C	G	0.0945	-0.0520127	0.1548	0.135112	TRUE	FALSE	FALSE	3yI6cs	0.042077	0.21641	outcome	TRUE	reported	textfile	4.368e-19	0.010586	35440	exposure	TRUE	reported	umd4Co	textfile	2	1	FALSE	NA	0.00224352379399839	79.6847708912288	65.1455683485568	NA	NA	0.00224365012675484	35440	NA	NA	NA
