# Supplementary material for: Integrative Mendelian randomization and experimental validation prioritize KLF4 in the gut microbiota–pyroptosis–barrier axis of ulcerative colitis
Source: Front Immunol. 2026 Mar 16;17:1773990. doi: 10.3389/fimmu.2026.1773990 (PMC13033518; doi:10.3389/fimmu.2026.1773990)
Supplement: Supplementary Data Sheet 1 — Harmonized summary data, forest plots, funnel plots, data sources, harmonization details, and sensitivity analyses for the Mendelian randomization analysis of pyroptosis-related proteins and ulcerative colitis. [file DataSheet1.zip › bdpqtlresult/13985_12_SMURF2_SMUF2/singlesnpOR.txt]

exposure	outcome	id.exposure	id.outcome	samplesize	SNP	b	se	p	lo_ci	up_ci	or	or_lci95	or_uci95
exposure	outcome	umd4Co	3yI6cs	NA	rs10737685	-1.77026906779661	0.595302966101695	0.00294205792979468	-2.93706288135593	-0.603475254237288	0.170287163868703	0.0530212299067624	0.546907686401065
exposure	outcome	umd4Co	3yI6cs	NA	rs1337169	-0.271729636048527	0.54869150779896	0.62043630909749	-1.34716499133449	0.803705719237435	0.762060266865325	0.259976251808988	2.23380345817715
exposure	outcome	umd4Co	3yI6cs	NA	rs1355538	-0.166966292134831	0.454680577849117	0.713457398515606	-1.0581402247191	0.724207640449438	0.846228135400333	0.347100739808095	2.06309573854277
exposure	outcome	umd4Co	3yI6cs	NA	rs147906938	0.302610421836228	0.61352047146402	0.621845799244109	-0.899889702233251	1.50511054590571	1.35338711166056	0.406614505939269	4.50465157355328
exposure	outcome	umd4Co	3yI6cs	NA	rs17190106	-1.07823700887199	0.802727503168568	0.179201807161231	-2.65158291508238	0.495108897338403	0.340194757608873	0.0705394666555553	1.64067689467632
exposure	outcome	umd4Co	3yI6cs	NA	rs61820876	-0.853285714285714	0.510796638655462	0.0948205067478525	-1.85444712605042	0.147875697478991	0.426012873244428	0.156539465347157	1.15936877494433
exposure	outcome	umd4Co	3yI6cs	NA	rs6477	-0.424225114854518	0.700419601837672	0.544732036670578	-1.79704753445636	0.94859730474732	0.654276577952666	0.165787648662598	2.58208523922461
exposure	outcome	umd4Co	3yI6cs	NA	rs71631850	-0.966820271682341	0.736688610240334	0.189389720682202	-2.4107299477534	0.477089404388715	0.380290337599381	0.0897497580217929	1.61137750183499
exposure	outcome	umd4Co	3yI6cs	NA	rs7774739	1.13672604422604	1.4981941031941	0.448013594921276	-1.7997343980344	4.07318648648649	3.11654820315136	0.165342797762182	58.7438511626997
exposure	outcome	umd4Co	3yI6cs	NA	rs9271642	-0.571534709193246	0.535390243902439	0.285741372888391	-1.62089958724203	0.477830168855535	0.564658187269344	0.197720751990173	1.61257159524736
exposure	outcome	umd4Co	3yI6cs	NA	All - Inverse variance weighted	-0.558146518289311	0.198378314759976	0.00489983718563507	-0.946968015218865	-0.169325021359757	0.572268771172334	0.387915395791722	0.844234464555585
exposure	outcome	umd4Co	3yI6cs	NA	All - MR Egger	0.707886308892532	0.764480928654154	0.38154626102802	-0.79049631126961	2.20626892905467	2.0296965698324	0.453619602883189	9.0817683790669
