# Supplementary material for: Integrative Mendelian randomization and experimental validation prioritize KLF4 in the gut microbiota–pyroptosis–barrier axis of ulcerative colitis
Source: Front Immunol. 2026 Mar 16;17:1773990. doi: 10.3389/fimmu.2026.1773990 (PMC13033518; doi:10.3389/fimmu.2026.1773990)
Supplement: Supplementary Data Sheet 1 — Harmonized summary data, forest plots, funnel plots, data sources, harmonization details, and sensitivity analyses for the Mendelian randomization analysis of pyroptosis-related proteins and ulcerative colitis. [file DataSheet1.zip › bdpqtlresult/15346_31_IFNG_IFN_g/OR.txt]

method	nsnp	b	se	pval	lo_ci	up_ci	or	or_lci95	or_uci95
MR Egger	18	0.0749692127355211	0.365642846179699	0.840131259134197	-0.641690765776688	0.791629191247731	1.07785096629103	0.526401649316085	2.20698910621559
Weighted median	18	-0.274387422504511	0.165304468435123	0.0969363542413227	-0.598384180637353	0.0496093356283302	0.760037562558132	0.549699133386633	1.05086048242505
Inverse variance weighted	18	-0.35138470434107	0.148569861109408	0.0180245066762445	-0.642581632115511	-0.0601877765666303	0.703712980336683	0.525932904631441	0.941587708875846
Simple mode	18	-0.379898643557128	0.240824727168667	0.133108405396548	-0.851915108807715	0.0921178216934594	0.683930726485028	0.42659716915031	1.09649400525094
Weighted mode	18	-0.279358181168762	0.160467321156084	0.0997667865659672	-0.593874130634688	0.0351577682971631	0.756268973392175	0.552183902970365	1.03578310964699
