# Supplementary material for: Integrative Mendelian randomization and experimental validation prioritize KLF4 in the gut microbiota–pyroptosis–barrier axis of ulcerative colitis
Source: Front Immunol. 2026 Mar 16;17:1773990. doi: 10.3389/fimmu.2026.1773990 (PMC13033518; doi:10.3389/fimmu.2026.1773990)
Supplement: Supplementary Data Sheet 1 — Harmonized summary data, forest plots, funnel plots, data sources, harmonization details, and sensitivity analyses for the Mendelian randomization analysis of pyroptosis-related proteins and ulcerative colitis. [file DataSheet1.zip › bdpqtlresult/15346_31_IFNG_IFN_g/harmonise.txt]

SNP	effect_allele.exposure	other_allele.exposure	effect_allele.outcome	other_allele.outcome	beta.exposure	beta.outcome	eaf.exposure	eaf.outcome	remove	palindromic	ambiguous	id.outcome	se.outcome	pval.outcome	outcome	mr_keep.outcome	pval_origin.outcome	data_source.outcome	pval.exposure	se.exposure	samplesize.exposure	exposure	mr_keep.exposure	pval_origin.exposure	id.exposure	data_source.exposure	action	SNP_index	mr_keep	samplesize.outcome	R2	f	meanf	units.outcome	units.exposure	rsq.exposure	effective_n.exposure	rsq.outcome	steiger_dir	steiger_pval
rs10922098	T	C	T	C	-0.1483	0.0370749	0.40011	0.614389	FALSE	FALSE	FALSE	FeLh0Z	0.0287692	0.197503	outcome	TRUE	reported	textfile	3.836e-75	0.008085	35338	exposure	TRUE	reported	DVYFSE	textfile	2	1	TRUE	NA	0.00943115648998221	336.432291317712	63.8319477458598	NA	NA	0.00943168525412023	35338	NA	NA	NA
rs111579393	C	A	C	A	-0.0525	0.0499143	0.23965	0.182565	FALSE	FALSE	FALSE	FeLh0Z	0.0362508	0.168538	outcome	TRUE	reported	textfile	1.708e-08	0.00931	35338	exposure	TRUE	reported	DVYFSE	textfile	2	1	TRUE	NA	0.00089905580152781	31.7976236407957	63.8319477458598	NA	NA	0.000899106641886339	35338	NA	NA	NA
rs13208583	T	C	T	C	0.0751	0.167415	0.10406	0.0564821	FALSE	FALSE	FALSE	FeLh0Z	0.0608491	0.0059358	outcome	TRUE	reported	textfile	8.275e-09	0.013032	35435	exposure	TRUE	reported	DVYFSE	textfile	2	1	TRUE	NA	0.000936307432073741	33.2072734576061	63.8319477458598	NA	NA	0.000936360232046141	35435	NA	NA	NA
rs1337169	C	T	C	T	-0.0646	0.0156788	0.32703	0.689884	FALSE	FALSE	FALSE	FeLh0Z	0.0316595	0.620437	outcome	TRUE	reported	textfile	2.813e-14	0.008493	35336	exposure	TRUE	reported	DVYFSE	textfile	2	1	TRUE	NA	0.0016346128827701	57.8519771870024	63.8319477458598	NA	NA	0.00163470525503322	35336	NA	NA	NA
rs147906938	A	T	A	T	0.1729	0.0487808	0.03884	0.0207986	FALSE	TRUE	FALSE	FeLh0Z	0.0988995	0.621846	outcome	TRUE	reported	textfile	1.85e-17	0.020334	35441	exposure	TRUE	reported	DVYFSE	textfile	2	1	TRUE	NA	0.00203588529583369	72.2969272501728	63.8319477458598	NA	NA	0.00203599995709577	35441	NA	NA	NA
rs1707652	T	C	T	C	0.0721	-0.000953857	0.3102	0.36876	FALSE	FALSE	FALSE	FeLh0Z	0.0290998	0.973851	outcome	TRUE	reported	textfile	3.59e-17	0.008557	35339	exposure	TRUE	reported	DVYFSE	textfile	2	1	TRUE	NA	0.00200494101658806	70.9909333372261	63.8319477458598	NA	NA	0.00200505426451522	35339	NA	NA	NA
rs17514403	A	G	A	G	-0.1771	0.0928925	0.02655	0.0147211	FALSE	FALSE	FALSE	FeLh0Z	0.117351	0.428608	outcome	TRUE	reported	textfile	7.485e-13	0.024699	35338	exposure	TRUE	reported	DVYFSE	textfile	2	1	TRUE	NA	0.00145279727011312	51.4107337103062	63.8319477458598	NA	NA	0.00145287937824822	35338	NA	NA	NA
rs184080912	A	C	A	C	0.1089	0.0667313	0.045	0.0258146	FALSE	FALSE	FALSE	FeLh0Z	0.0892152	0.454471	outcome	TRUE	reported	textfile	1.847e-08	0.019357	35338	exposure	TRUE	reported	DVYFSE	textfile	2	1	TRUE	NA	0.000894847217059693	31.648641961204	63.8319477458598	NA	NA	0.000894897819641776	35338	NA	NA	NA
rs2076530	C	T	C	T	0.0496	-0.00701018	0.41541	0.454261	FALSE	FALSE	FALSE	FeLh0Z	0.0281183	0.803121	outcome	TRUE	reported	textfile	8.385e-10	0.008082	35439	exposure	TRUE	reported	DVYFSE	textfile	2	1	TRUE	NA	0.00106165372235652	37.6618067564818	63.8319477458598	NA	NA	0.0010617135765513	35439	NA	NA	NA
rs28573154	A	G	A	G	0.1056	-0.0531925	0.145	0.136262	FALSE	FALSE	FALSE	FeLh0Z	0.0427074	0.212944	outcome	TRUE	reported	textfile	1.293e-21	0.011057	35440	exposure	TRUE	reported	DVYFSE	textfile	2	1	TRUE	NA	0.00256710239644844	91.207112722984	63.8319477458598	NA	NA	0.00256724690302391	35440	NA	NA	NA
rs3997848	G	T	G	T	0.0485	-0.0300011	0.28098	0.323379	FALSE	FALSE	FALSE	FeLh0Z	0.0299261	0.3161	outcome	TRUE	reported	textfile	3.904e-08	0.008826	35433	exposure	TRUE	reported	DVYFSE	textfile	2	1	TRUE	NA	0.000851486473671917	30.1947276508406	63.8319477458598	NA	NA	0.000851534497233406	35433	NA	NA	NA
rs61820876	T	G	T	G	-0.0711	0.0507705	0.27768	0.304962	FALSE	FALSE	FALSE	FeLh0Z	0.0303924	0.0948202	outcome	TRUE	reported	textfile	1.169e-15	0.008879	35337	exposure	TRUE	reported	DVYFSE	textfile	2	1	TRUE	NA	0.0018113152994671	64.1189657703559	63.8319477458598	NA	NA	0.00181141763620127	35337	NA	NA	NA
rs6477	G	C	G	C	0.0705	-0.0277019	0.23653	0.112644	FALSE	TRUE	FALSE	FeLh0Z	0.0457374	0.544731	outcome	TRUE	reported	textfile	1.681e-12	0.009988	35439	exposure	TRUE	reported	DVYFSE	textfile	2	1	TRUE	NA	0.00140387869333542	49.8191893541808	63.8319477458598	NA	NA	0.00140395781446344	35439	NA	NA	NA
rs71631850	G	A	G	A	0.1087	-0.0925247	0.05346	0.0418596	FALSE	FALSE	FALSE	FeLh0Z	0.0705011	0.18939	outcome	TRUE	reported	textfile	5.497e-10	0.01752	35336	exposure	TRUE	reported	DVYFSE	textfile	2	1	TRUE	NA	0.00108817977664362	38.4916300413067	63.8319477458598	NA	NA	0.00108824130353412	35336	NA	NA	NA
rs7774739	G	A	G	A	0.0831	0.0925295	0.17585	0.0134656	FALSE	FALSE	FALSE	FeLh0Z	0.121953	0.448015	outcome	TRUE	reported	textfile	6.167e-14	0.011073	35437	exposure	TRUE	reported	DVYFSE	textfile	2	1	TRUE	NA	0.00158680956321683	56.3179627544682	63.8319477458598	NA	NA	0.00158689898279955	35437	NA	NA	NA
rs9262524	G	A	G	A	0.0704	-0.12787	0.10942	0.127498	FALSE	FALSE	FALSE	FeLh0Z	0.0421352	0.00240741	outcome	TRUE	reported	textfile	3.36e-08	0.01275	35439	exposure	TRUE	reported	DVYFSE	textfile	2	1	TRUE	NA	0.000859547799174089	30.4859995331365	63.8319477458598	NA	NA	0.000859596268792572	35439	NA	NA	NA
rs9267139	A	G	A	G	0.0737	-0.0149374	0.10872	0.0824349	FALSE	FALSE	FALSE	FeLh0Z	0.0509847	0.769539	outcome	TRUE	reported	textfile	5.884e-09	0.012663	35439	exposure	TRUE	reported	DVYFSE	textfile	2	1	TRUE	NA	0.000954916483758004	33.871720098788	63.8319477458598	NA	NA	0.000954970326045266	35439	NA	NA	NA
rs9276605	G	A	G	A	0.045	-0.085744	0.41417	0.671941	FALSE	FALSE	FALSE	FeLh0Z	0.0298801	0.00410986	outcome	TRUE	reported	textfile	2.361e-08	0.00806	35438	exposure	TRUE	reported	DVYFSE	textfile	2	1	TRUE	NA	0.000878828033999825	31.1695428809085	63.8319477458598	NA	NA	0.000878877591266545	35438	NA	NA	NA
