# Supplementary material for: Integrative Mendelian randomization and experimental validation prioritize KLF4 in the gut microbiota–pyroptosis–barrier axis of ulcerative colitis
Source: Front Immunol. 2026 Mar 16;17:1773990. doi: 10.3389/fimmu.2026.1773990 (PMC13033518; doi:10.3389/fimmu.2026.1773990)
Supplement: Supplementary Data Sheet 1 — Harmonized summary data, forest plots, funnel plots, data sources, harmonization details, and sensitivity analyses for the Mendelian randomization analysis of pyroptosis-related proteins and ulcerative colitis. [file DataSheet1.zip › bdpqtlresult/15346_31_IFNG_IFN_g/singlesnpOR.txt]

exposure	outcome	id.exposure	id.outcome	samplesize	SNP	b	se	p	lo_ci	up_ci	or	or_lci95	or_uci95
exposure	outcome	DVYFSE	FeLh0Z	NA	rs10922098	-0.249999325691167	0.193993256911666	0.197502016136531	-0.630226109238031	0.130227457855698	0.778801308223829	0.532471390694045	1.13908744824876
exposure	outcome	DVYFSE	FeLh0Z	NA	rs111579393	-0.950748571428571	0.690491428571429	0.168538275556005	-2.30411177142857	0.402614628571429	0.386451628503996	0.0998474486346172	1.49573036883401
exposure	outcome	DVYFSE	FeLh0Z	NA	rs13208583	2.22922769640479	0.810241011984021	0.00593566597769099	0.641155312916112	3.81730007989348	9.2926865322274	1.89867317430949	45.4812466698728
exposure	outcome	DVYFSE	FeLh0Z	NA	rs1337169	-0.242705882352941	0.490085139318885	0.62043630909749	-1.20327275541796	0.717860990712074	0.784502215788946	0.300210088199821	2.05004345546218
exposure	outcome	DVYFSE	FeLh0Z	NA	rs147906938	0.282133024869867	0.572004048582996	0.621845799244109	-0.838994910352805	1.40326096009254	1.32595509325925	0.432144649337945	4.06844539677552
exposure	outcome	DVYFSE	FeLh0Z	NA	rs1707652	-0.0132296393897365	0.403603328710125	0.973850971238187	-0.804292163661581	0.777832884882108	0.986857487646481	0.447404503669417	2.17674988279403
exposure	outcome	DVYFSE	FeLh0Z	NA	rs17514403	-0.524520045172219	0.662625635234331	0.428606629244757	-1.82326629023151	0.774226199887069	0.591839352365097	0.16149739116427	2.16891317242177
exposure	outcome	DVYFSE	FeLh0Z	NA	rs184080912	0.612775941230487	0.819239669421488	0.454471445670812	-0.992933810835629	2.2184856932966	1.84554742579328	0.370488152862957	9.19339869448426
exposure	outcome	DVYFSE	FeLh0Z	NA	rs2076530	-0.141334274193548	0.566901209677419	0.803120814325361	-1.25246064516129	0.969792096774194	0.868199046650155	0.285800676868109	2.63739607919853
exposure	outcome	DVYFSE	FeLh0Z	NA	rs28573154	-0.503716856060606	0.404426136363636	0.212944288435784	-1.29639208333333	0.288958371212121	0.60428045698451	0.273516840949156	1.33503615143495
exposure	outcome	DVYFSE	FeLh0Z	NA	rs3997848	-0.618579381443299	0.617032989690722	0.316099186401768	-1.82796404123711	0.590805278350515	0.538709194530526	0.160740495877308	1.80544171328949
exposure	outcome	DVYFSE	FeLh0Z	NA	rs61820876	-0.714071729957806	0.427459915611814	0.0948205067478525	-1.55189316455696	0.12374970464135	0.489646425008639	0.21184653360151	1.13173256813692
exposure	outcome	DVYFSE	FeLh0Z	NA	rs6477	-0.39293475177305	0.648757446808511	0.544732036670578	-1.66449934751773	0.878629843971631	0.675072793451995	0.189285400469075	2.40759865964167
exposure	outcome	DVYFSE	FeLh0Z	NA	rs71631850	-0.851193192272309	0.648584176632935	0.189389720682202	-2.12241817847286	0.420031793928243	0.426905247890866	0.119741721276317	1.52200994552437
exposure	outcome	DVYFSE	FeLh0Z	NA	rs7774739	1.11347172081829	1.46754512635379	0.448013594921276	-1.76291672683514	3.98986016847172	3.04491114715022	0.171543787059146	54.0473313139751
exposure	outcome	DVYFSE	FeLh0Z	NA	rs9262524	-1.81633522727273	0.598511363636364	0.00240731322981423	-2.9894175	-0.643252954545455	0.162620627865603	0.0503167376885609	0.525579952561492
exposure	outcome	DVYFSE	FeLh0Z	NA	rs9267139	-0.20267842605156	0.69178697421981	0.769538899260824	-1.55858089552239	1.15322404341927	0.816540777452842	0.210434487932493	3.16839149225948
exposure	outcome	DVYFSE	FeLh0Z	NA	rs9276605	-1.90542222222222	0.664002222222222	0.00410988522364204	-3.20686657777778	-0.603977866666667	0.148759819658814	0.0404832659053327	0.546632872868291
exposure	outcome	DVYFSE	FeLh0Z	NA	All - Inverse variance weighted	-0.35138470434107	0.148569861109408	0.0180245066762445	-0.642581632115511	-0.0601877765666303	0.703712980336683	0.525932904631441	0.941587708875846
exposure	outcome	DVYFSE	FeLh0Z	NA	All - MR Egger	0.0749692127355211	0.365642846179699	0.840131259134197	-0.641690765776688	0.791629191247731	1.07785096629103	0.526401649316085	2.20698910621559
