# Supplementary material for: Integrative Mendelian randomization and experimental validation prioritize KLF4 in the gut microbiota–pyroptosis–barrier axis of ulcerative colitis
Source: Front Immunol. 2026 Mar 16;17:1773990. doi: 10.3389/fimmu.2026.1773990 (PMC13033518; doi:10.3389/fimmu.2026.1773990)
Supplement: Supplementary Data Sheet 1 — Harmonized summary data, forest plots, funnel plots, data sources, harmonization details, and sensitivity analyses for the Mendelian randomization analysis of pyroptosis-related proteins and ulcerative colitis. [file DataSheet1.zip › bdpqtlresult/15675_3_CEBPB_CEBPB/OR.txt]

method	nsnp	b	se	pval	lo_ci	up_ci	or	or_lci95	or_uci95
MR Egger	62	0.0574319717413666	0.139817594052888	0.682709236044401	-0.216610512602294	0.331474456085027	1.05911321857602	0.805243540446122	1.39302056262506
Weighted median	62	-0.136409991052279	0.0883618057281976	0.122644922016473	-0.309599130279546	0.0367791481749885	0.872484848168548	0.733741031839665	1.03746386974585
Inverse variance weighted	62	-0.190777404108191	0.0704450103042672	0.00676543718902671	-0.328849624304555	-0.0527051839118273	0.826316502339918	0.719751241703189	0.948659651386678
Simple mode	62	-0.250970567154736	0.154945402224499	0.110448064769531	-0.554663555514755	0.0527224212052833	0.778045271308032	0.574265437137516	1.05413699842749
Weighted mode	62	-0.156013187579171	0.0901456603064134	0.088565188136327	-0.332698681779742	0.0206723066213988	0.855547907690855	0.716986202616944	1.02088745875806
