# Supplementary material for: Integrative Mendelian randomization and experimental validation prioritize KLF4 in the gut microbiota–pyroptosis–barrier axis of ulcerative colitis
Source: Front Immunol. 2026 Mar 16;17:1773990. doi: 10.3389/fimmu.2026.1773990 (PMC13033518; doi:10.3389/fimmu.2026.1773990)
Supplement: Supplementary Data Sheet 1 — Harmonized summary data, forest plots, funnel plots, data sources, harmonization details, and sensitivity analyses for the Mendelian randomization analysis of pyroptosis-related proteins and ulcerative colitis. [file DataSheet1.zip › bdpqtlresult/15675_3_CEBPB_CEBPB/harmonise.txt]

SNP	effect_allele.exposure	other_allele.exposure	effect_allele.outcome	other_allele.outcome	beta.exposure	beta.outcome	eaf.exposure	eaf.outcome	remove	palindromic	ambiguous	id.outcome	se.outcome	pval.outcome	outcome	mr_keep.outcome	pval_origin.outcome	data_source.outcome	pval.exposure	se.exposure	samplesize.exposure	exposure	mr_keep.exposure	pval_origin.exposure	id.exposure	data_source.exposure	action	SNP_index	mr_keep	samplesize.outcome	R2	f	meanf	units.outcome	units.exposure	rsq.exposure	effective_n.exposure	rsq.outcome	steiger_dir	steiger_pval
rs10305748	T	C	T	C	-0.1297	0.0218995	0.02964	0.0229211	FALSE	FALSE	FALSE	Ttvfrq	0.0939282	0.815644	outcome	TRUE	reported	textfile	4.107e-08	0.023641	35363	exposure	TRUE	reported	Z9aQFu	textfile	2	1	TRUE	NA	0.000850412584953051	30.0970343132746	85.3936269676571	NA	NA	0.000850460642945898	35363	NA	NA	NA
rs1047286	A	G	A	G	-0.0584	-0.0382462	0.24066	0.213622	FALSE	FALSE	FALSE	Ttvfrq	0.0340782	0.261732	outcome	TRUE	reported	textfile	3.368e-10	0.009298	35372	exposure	TRUE	reported	Z9aQFu	textfile	2	1	TRUE	NA	0.00111404542814736	39.4477333605733	85.3936269676571	NA	NA	0.00111410835176969	35372	NA	NA	NA
rs1056429	A	G	A	G	0.0661	-0.0193556	0.14978	0.104841	FALSE	FALSE	FALSE	Ttvfrq	0.0459462	0.673561	outcome	TRUE	reported	textfile	2.583e-09	0.011098	35440	exposure	TRUE	reported	Z9aQFu	textfile	2	1	TRUE	NA	0.000999966078368337	35.4722689508908	85.3936269676571	NA	NA	0.00100002245661146	35440	NA	NA	NA
rs10733084	C	T	C	T	-0.0649	0.0197776	0.1337	0.862488	FALSE	FALSE	FALSE	Ttvfrq	0.0406011	0.626173	outcome	TRUE	reported	textfile	2.841e-08	0.011692	35337	exposure	TRUE	reported	Z9aQFu	textfile	2	1	TRUE	NA	0.000871171368989006	30.8096808350577	85.3936269676571	NA	NA	0.000871220635290776	35337	NA	NA	NA
rs10801548	TGTTTTTTTTT	TGTTTTTTCTT	G	A	-0.0548	-0.236205	0.40817	0.00372358	TRUE	FALSE	FALSE	Ttvfrq	0.233909	0.312584	outcome	TRUE	reported	textfile	1.389e-11	0.008108	35338	exposure	TRUE	reported	Z9aQFu	textfile	2	1	FALSE	NA	0.00129101303859212	45.6782078936614	85.3936269676571	NA	NA	0.00129108601494653	35338	NA	NA	NA
rs10801596	A	G	A	G	0.0825	-0.0654476	0.2909	0.677022	FALSE	FALSE	FALSE	Ttvfrq	0.0301152	0.0297621	outcome	TRUE	reported	textfile	1.029e-20	0.00884	35338	exposure	TRUE	reported	Z9aQFu	textfile	2	1	TRUE	NA	0.00245862514278479	87.0921048842499	85.3936269676571	NA	NA	0.00245876395758918	35338	NA	NA	NA
rs10801650	C	T	C	T	0.0615	0.00258849	0.21943	0.227214	FALSE	FALSE	FALSE	Ttvfrq	0.033563	0.938525	outcome	TRUE	reported	textfile	2.033e-10	0.009672	35345	exposure	TRUE	reported	Z9aQFu	textfile	2	1	TRUE	NA	0.00114259721844482	40.4290075630814	85.3936269676571	NA	NA	0.00114266180218793	35345	NA	NA	NA
rs10922098	T	C	T	C	-0.2755	0.0370749	0.40011	0.614389	FALSE	FALSE	FALSE	Ttvfrq	0.0287692	0.197503	outcome	TRUE	reported	textfile	1e-200	0.008054	35338	exposure	TRUE	reported	Z9aQFu	textfile	2	1	TRUE	NA	0.0320502057076618	1170.02563104414	85.3936269676571	NA	NA	0.03205196159026	35338	NA	NA	NA
rs10922341	C	T	C	T	0.0471	-0.000604358	0.35011	0.340913	FALSE	FALSE	FALSE	Ttvfrq	0.0297078	0.983769	outcome	TRUE	reported	textfile	2.003e-08	0.008393	35343	exposure	TRUE	reported	Z9aQFu	textfile	2	1	TRUE	NA	0.000890260592814275	31.4907345706763	85.3936269676571	NA	NA	0.000890310929136625	35343	NA	NA	NA
rs111579393	C	A	C	A	-0.0912	0.0499143	0.23965	0.182565	FALSE	FALSE	FALSE	Ttvfrq	0.0362508	0.168538	outcome	TRUE	reported	textfile	1.999e-22	0.009362	35338	exposure	TRUE	reported	Z9aQFu	textfile	2	1	TRUE	NA	0.00267821687116164	94.8916116746864	85.3936269676571	NA	NA	0.00267836805090018	35338	NA	NA	NA
rs111696008	A	G	A	G	-0.1558	0.108086	0.02443	0.0154475	FALSE	FALSE	FALSE	Ttvfrq	0.114025	0.343171	outcome	TRUE	reported	textfile	3.802e-09	0.02644	35359	exposure	TRUE	reported	Z9aQFu	textfile	2	1	TRUE	NA	0.000981037847824006	34.7206174253074	85.3936269676571	NA	NA	0.000981093286654121	35359	NA	NA	NA
rs112253087	T	C	T	C	-0.1061	0.0605365	0.04346	0.0450868	FALSE	FALSE	FALSE	Ttvfrq	0.0674843	0.369694	outcome	TRUE	reported	textfile	4.498e-08	0.019396	35439	exposure	TRUE	reported	Z9aQFu	textfile	2	1	TRUE	NA	0.000843642430772104	29.921399781715	85.3936269676571	NA	NA	0.000843690004249435	35439	NA	NA	NA
rs114879139	C	G	C	G	0.2584	0.120467	0.03496	0.0152176	FALSE	TRUE	FALSE	Ttvfrq	0.115171	0.295567	outcome	TRUE	reported	textfile	2.922e-33	0.021504	35441	exposure	TRUE	reported	Z9aQFu	textfile	2	1	TRUE	NA	0.00405765153643269	144.384976722273	85.3936269676571	NA	NA	0.00405787960077283	35441	NA	NA	NA
rs115790699	C	G	C	G	0.1929	-0.117349	0.01392	0.016045	FALSE	TRUE	FALSE	Ttvfrq	0.112173	0.295495	outcome	TRUE	reported	textfile	4.359e-08	0.035229	35339	exposure	TRUE	reported	Z9aQFu	textfile	2	1	TRUE	NA	0.000847698200712587	29.9805257563207	85.3936269676571	NA	NA	0.000847746137977655	35339	NA	NA	NA
rs11590167	C	A	C	A	0.1987	-0.0956173	0.06024	0.0454423	FALSE	FALSE	FALSE	Ttvfrq	0.0674559	0.156343	outcome	TRUE	reported	textfile	7.063e-33	0.016637	35338	exposure	TRUE	reported	Z9aQFu	textfile	2	1	TRUE	NA	0.00402026090268216	142.633362588208	85.3936269676571	NA	NA	0.00402048753260597	35338	NA	NA	NA
rs116224050	G	A	G	A	-0.2463	0.0330418	0.02649	0.0232878	FALSE	FALSE	FALSE	Ttvfrq	0.0928591	0.72197	outcome	TRUE	reported	textfile	3.888e-23	0.024862	35338	exposure	TRUE	reported	Z9aQFu	textfile	2	1	TRUE	NA	0.00276955670279038	98.1368512238986	85.3936269676571	NA	NA	0.00276971302415247	35338	NA	NA	NA
rs11751024	A	C	A	C	0.0879	0.104026	0.39789	0.398161	FALSE	FALSE	FALSE	Ttvfrq	0.0286682	0.000284952	outcome	TRUE	reported	textfile	2.102e-27	0.008105	35439	exposure	TRUE	reported	Z9aQFu	textfile	2	1	TRUE	NA	0.00330789162645514	117.610799345025	85.3936269676571	NA	NA	0.00330807770026861	35439	NA	NA	NA
rs12026141	T	C	T	C	-0.049	0.0194804	0.31246	0.659062	FALSE	FALSE	FALSE	Ttvfrq	0.029638	0.511003	outcome	TRUE	reported	textfile	1.591e-08	0.00867	35357	exposure	TRUE	reported	Z9aQFu	textfile	2	1	TRUE	NA	0.000902581428910443	31.9395945039749	85.3936269676571	NA	NA	0.000902632441029217	35357	NA	NA	NA
rs12213415	A	G	A	G	0.1268	0.00617835	0.04825	0.0770526	FALSE	FALSE	FALSE	Ttvfrq	0.0524012	0.906143	outcome	TRUE	reported	textfile	1.338e-11	0.018745	35439	exposure	TRUE	reported	Z9aQFu	textfile	2	1	TRUE	NA	0.0012895131315453	45.7554791337538	85.3936269676571	NA	NA	0.00128958581547417	35439	NA	NA	NA
rs1233789	T	C	T	C	0.0449	-0.0392012	0.40702	0.564561	FALSE	FALSE	FALSE	Ttvfrq	0.02827	0.165543	outcome	TRUE	reported	textfile	3.506e-08	0.008143	35339	exposure	TRUE	reported	Z9aQFu	textfile	2	1	TRUE	NA	0.000859599346517665	30.4017954714149	85.3936269676571	NA	NA	0.000859647956212528	35339	NA	NA	NA
rs12753234	T	G	T	G	0.0895	-0.0272788	0.09736	0.103916	FALSE	FALSE	FALSE	Ttvfrq	0.0459177	0.552459	outcome	TRUE	reported	textfile	2.566e-11	0.013419	35337	exposure	TRUE	reported	Z9aQFu	textfile	2	1	TRUE	NA	0.00125727337275282	44.4816802583851	85.3936269676571	NA	NA	0.00125734444633692	35337	NA	NA	NA
rs1337169	C	T	C	T	-0.1119	0.0156788	0.32703	0.689884	FALSE	FALSE	FALSE	Ttvfrq	0.0316595	0.620437	outcome	TRUE	reported	textfile	2.901e-39	0.008536	35336	exposure	TRUE	reported	Z9aQFu	textfile	2	1	TRUE	NA	0.00483979509222862	171.840994993017	85.3936269676571	NA	NA	0.00484006771181068	35336	NA	NA	NA
rs1348070	C	G	C	G	-0.0515	0.0334063	0.26963	0.303626	FALSE	TRUE	FALSE	Ttvfrq	0.0305446	0.274091	outcome	TRUE	reported	textfile	9.41e-09	0.008971	35339	exposure	TRUE	reported	Z9aQFu	textfile	2	1	TRUE	NA	0.000931694797097062	32.9540021173351	85.3936269676571	NA	NA	0.000931747479933343	35339	NA	NA	NA
rs1349566	C	A	C	A	0.1079	-0.0661744	0.054	0.0647434	FALSE	FALSE	FALSE	Ttvfrq	0.0569001	0.244832	outcome	TRUE	reported	textfile	1.369e-09	0.017808	35337	exposure	TRUE	reported	Z9aQFu	textfile	2	1	TRUE	NA	0.00103784370395355	36.7103068400229	85.3936269676571	NA	NA	0.00103790238608308	35337	NA	NA	NA
rs139784897	A	G	A	G	0.1635	-0.129699	0.02272	0.0143742	FALSE	FALSE	FALSE	Ttvfrq	0.118138	0.272262	outcome	TRUE	reported	textfile	7.978e-10	0.026605	35338	exposure	TRUE	reported	Z9aQFu	textfile	2	1	TRUE	NA	0.00106758663045235	37.7645581110085	85.3936269676571	NA	NA	0.00106764699081146	35338	NA	NA	NA
rs1451915	A	C	A	C	0.0758	0.0690462	0.13641	0.0857367	FALSE	FALSE	FALSE	Ttvfrq	0.052638	0.189615	outcome	TRUE	reported	textfile	5.743e-11	0.011572	35335	exposure	TRUE	reported	Z9aQFu	textfile	2	1	TRUE	NA	0.00121280068438055	42.9039204853451	85.3936269676571	NA	NA	0.00121286925086037	35335	NA	NA	NA
rs147403462	C	T	C	T	-0.1566	0.127009	0.03055	0.0203771	FALSE	FALSE	FALSE	Ttvfrq	0.0999483	0.203818	outcome	TRUE	reported	textfile	1.404e-11	0.023174	35338	exposure	TRUE	reported	Z9aQFu	textfile	2	1	TRUE	NA	0.00129056147910595	45.6622103153718	85.3936269676571	NA	NA	0.00129063442996831	35338	NA	NA	NA
rs147539478	C	A	C	A	-0.151	0.0877066	0.0223	0.011449	FALSE	FALSE	FALSE	Ttvfrq	0.132245	0.507194	outcome	TRUE	reported	textfile	1.874e-08	0.026853	35439	exposure	TRUE	reported	Z9aQFu	textfile	2	1	TRUE	NA	0.000891455123781109	31.6186818573801	85.3936269676571	NA	NA	0.000891505391037746	35439	NA	NA	NA
rs17201417	C	A	C	A	-0.1682	-0.0488133	0.0479	0.0445801	FALSE	FALSE	FALSE	Ttvfrq	0.0679375	0.472448	outcome	TRUE	reported	textfile	6.801e-20	0.018421	35441	exposure	TRUE	reported	Z9aQFu	textfile	2	1	TRUE	NA	0.00234692470188893	83.3683236884612	85.3936269676571	NA	NA	0.00234705683972217	35441	NA	NA	NA
rs17574369	T	C	T	C	0.1698	0.12996	0.02239	0.0260751	FALSE	FALSE	FALSE	Ttvfrq	0.0877321	0.13852	outcome	TRUE	reported	textfile	7.175e-10	0.027555	35338	exposure	TRUE	reported	Z9aQFu	textfile	2	1	TRUE	NA	0.00107341126254547	37.9708186777233	85.3936269676571	NA	NA	0.00107347195186999	35338	NA	NA	NA
rs184003	A	C	A	C	0.11	-0.112614	0.06403	0.0654347	FALSE	FALSE	FALSE	Ttvfrq	0.0567365	0.0471592	outcome	TRUE	reported	textfile	2.425e-11	0.016472	35440	exposure	TRUE	reported	Z9aQFu	textfile	2	1	TRUE	NA	0.00125676142515907	44.5931543409891	85.3936269676571	NA	NA	0.00125683226334897	35440	NA	NA	NA
rs184080912	A	C	A	C	0.198	0.0667313	0.045	0.0258146	FALSE	FALSE	FALSE	Ttvfrq	0.0892152	0.454471	outcome	TRUE	reported	textfile	2.585e-24	0.019461	35338	exposure	TRUE	reported	Z9aQFu	textfile	2	1	TRUE	NA	0.00292070575518409	103.508376074897	85.3936269676571	NA	NA	0.00292087058282455	35338	NA	NA	NA
rs2076530	C	T	C	T	0.0505	-0.00701018	0.41541	0.454261	FALSE	FALSE	FALSE	Ttvfrq	0.0281183	0.803121	outcome	TRUE	reported	textfile	4.584e-10	0.008102	35439	exposure	TRUE	reported	Z9aQFu	textfile	2	1	TRUE	NA	0.00109506772056595	38.8484565044073	85.3936269676571	NA	NA	0.00109512945651875	35439	NA	NA	NA
rs2123079	G	A	G	A	0.1412	0.0489865	0.03625	0.0225882	FALSE	FALSE	FALSE	Ttvfrq	0.0951455	0.606651	outcome	TRUE	reported	textfile	4.055e-11	0.021387	35336	exposure	TRUE	reported	Z9aQFu	textfile	2	1	TRUE	NA	0.00123201750935607	43.5858051506925	85.3936269676571	NA	NA	0.00123208715896022	35336	NA	NA	NA
rs2395004	C	G	C	G	0.0496	-0.0507438	0.41954	0.496974	FALSE	TRUE	TRUE	Ttvfrq	0.0280615	0.0705588	outcome	TRUE	reported	textfile	7.666e-10	0.008063	35439	exposure	TRUE	reported	Z9aQFu	textfile	2	1	FALSE	NA	0.00106665772726141	37.8395116885011	85.3936269676571	NA	NA	0.00106671786327205	35439	NA	NA	NA
rs2534681	A	T	A	T	0.0574	-0.00481521	0.43127	0.457803	FALSE	TRUE	TRUE	Ttvfrq	0.0281071	0.863975	outcome	TRUE	reported	textfile	9.295e-13	0.008039	35440	exposure	TRUE	reported	Z9aQFu	textfile	2	1	FALSE	NA	0.00143648702418931	50.9794584938472	85.3936269676571	NA	NA	0.00143656797816035	35440	NA	NA	NA
rs2686395	C	T	C	T	-0.1378	0.00231127	0.3101	0.632154	FALSE	FALSE	FALSE	Ttvfrq	0.0291166	0.936731	outcome	TRUE	reported	textfile	3.987e-58	0.008574	35339	exposure	TRUE	reported	Z9aQFu	textfile	2	1	TRUE	NA	0.00725628558417005	258.289586692273	85.3936269676571	NA	NA	0.0072566932944423	35339	NA	NA	NA
rs2786107	T	G	T	G	0.0785	-0.00362678	0.22318	0.787647	FALSE	FALSE	FALSE	Ttvfrq	0.0343012	0.915794	outcome	TRUE	reported	textfile	3.529e-16	0.009628	35336	exposure	TRUE	reported	Z9aQFu	textfile	2	1	TRUE	NA	0.00187773157398307	66.4725851069773	85.3936269676571	NA	NA	0.00187783765908517	35336	NA	NA	NA
rs28435909	C	T	C	T	0.1029	0.150292	0.11367	0.0706417	FALSE	FALSE	FALSE	Ttvfrq	0.0556966	0.00696736	outcome	TRUE	reported	textfile	1.978e-16	0.012513	35439	exposure	TRUE	reported	Z9aQFu	textfile	2	1	TRUE	NA	0.00190457669506544	67.6212742460536	85.3936269676571	NA	NA	0.00190468398118325	35439	NA	NA	NA
rs2857107	T	C	T	C	0.093	-0.0842955	0.07737	0.117369	FALSE	FALSE	FALSE	Ttvfrq	0.0435272	0.0527922	outcome	TRUE	reported	textfile	5.527e-10	0.014992	35436	exposure	TRUE	reported	Z9aQFu	textfile	2	1	TRUE	NA	0.00108475259873827	38.478863631012	85.3936269676571	NA	NA	0.00108481375897105	35436	NA	NA	NA
rs3130955	A	C	A	C	0.0657	-0.0968539	0.31795	0.384461	FALSE	FALSE	FALSE	Ttvfrq	0.0288048	0.000772626	outcome	TRUE	reported	textfile	1.682e-14	0.008563	35439	exposure	TRUE	reported	Z9aQFu	textfile	2	1	TRUE	NA	0.00165835147601902	58.8646194842931	85.3936269676571	NA	NA	0.00165844491514713	35439	NA	NA	NA
rs34231058	A	G	A	G	-0.1391	0.156865	0.03026	0.0371408	FALSE	FALSE	FALSE	Ttvfrq	0.0743339	0.034835	outcome	TRUE	reported	textfile	1.97e-09	0.023182	35339	exposure	TRUE	reported	Z9aQFu	textfile	2	1	TRUE	NA	0.00101778479288105	36.0021036196135	85.3936269676571	NA	NA	0.00101784233873092	35339	NA	NA	NA
rs34557289	A	C	A	C	0.1856	0.0299346	0.01671	0.0293263	FALSE	FALSE	FALSE	Ttvfrq	0.0827051	0.717394	outcome	TRUE	reported	textfile	1.678e-09	0.030799	35339	exposure	TRUE	reported	Z9aQFu	textfile	2	1	TRUE	NA	0.00102655541890119	36.3126658015648	85.3936269676571	NA	NA	0.00102661346013521	35339	NA	NA	NA
rs34780947	C	T	C	T	0.1748	-0.0792105	0.03903	0.0248878	FALSE	FALSE	FALSE	Ttvfrq	0.0900033	0.378814	outcome	TRUE	reported	textfile	2.855e-17	0.020681	35341	exposure	TRUE	reported	Z9aQFu	textfile	2	1	TRUE	NA	0.00201736247858315	71.4356842997882	85.3936269676571	NA	NA	0.00201747642026216	35341	NA	NA	NA
rs35233566	A	G	A	G	0.1551	-0.0350195	0.03646	0.032507	FALSE	FALSE	FALSE	Ttvfrq	0.0793144	0.658831	outcome	TRUE	reported	textfile	2.158e-13	0.021135	35337	exposure	TRUE	reported	Z9aQFu	textfile	2	1	TRUE	NA	0.00152169651875614	53.8510915087282	85.3936269676571	NA	NA	0.00152178251738795	35337	NA	NA	NA
rs4658039	G	A	G	A	0.0735	0.0102341	0.46971	0.535017	FALSE	FALSE	FALSE	Ttvfrq	0.0282078	0.716748	outcome	TRUE	reported	textfile	4.426e-20	0.008009	35338	exposure	TRUE	reported	Z9aQFu	textfile	2	1	TRUE	NA	0.00237761924852188	84.215786841593	85.3936269676571	NA	NA	0.00237775350060791	35338	NA	NA	NA
rs5021452	T	C	T	C	0.0549	-0.0475603	0.22724	0.217877	FALSE	FALSE	FALSE	Ttvfrq	0.0340631	0.162642	outcome	TRUE	reported	textfile	9.21e-09	0.009557	35438	exposure	TRUE	reported	Z9aQFu	textfile	2	1	TRUE	NA	0.000930310871600765	32.9971936940706	85.3936269676571	NA	NA	0.000930363329290373	35438	NA	NA	NA
rs550671	T	C	T	C	0.1933	-0.0523548	0.14045	0.131769	FALSE	FALSE	FALSE	Ttvfrq	0.0414517	0.206578	outcome	TRUE	reported	textfile	2.013e-64	0.011406	35440	exposure	TRUE	reported	Z9aQFu	textfile	2	1	TRUE	NA	0.008038923421574	287.192083379308	85.3936269676571	NA	NA	0.00803937346364827	35440	NA	NA	NA
rs56147474	A	G	A	G	0.1298	0.0851808	0.11399	0.106191	FALSE	FALSE	FALSE	Ttvfrq	0.0454081	0.0606696	outcome	TRUE	reported	textfile	4.183e-25	0.012541	35341	exposure	TRUE	reported	Z9aQFu	textfile	2	1	TRUE	NA	0.00302198147846624	107.117510600573	85.3936269676571	NA	NA	0.00302215198971959	35341	NA	NA	NA
rs607351	C	T	C	T	0.0626	-0.0726362	0.41787	0.460436	FALSE	FALSE	FALSE	Ttvfrq	0.0282006	0.0100037	outcome	TRUE	reported	textfile	8.886e-15	0.008073	35338	exposure	TRUE	reported	Z9aQFu	textfile	2	1	TRUE	NA	0.00169862871983651	60.1248742823754	85.3936269676571	NA	NA	0.001698724698058	35338	NA	NA	NA
rs61820425	T	C	T	C	-0.0863	0.0600188	0.09282	0.0607771	FALSE	FALSE	FALSE	Ttvfrq	0.0611591	0.326418	outcome	TRUE	reported	textfile	5.776e-10	0.013927	35336	exposure	TRUE	reported	Z9aQFu	textfile	2	1	TRUE	NA	0.00108546889974015	38.3956353714998	85.3936269676571	NA	NA	0.00108553027352123	35336	NA	NA	NA
rs61820876	T	G	T	G	-0.1166	0.0507705	0.27768	0.304962	FALSE	FALSE	FALSE	Ttvfrq	0.0303924	0.0948202	outcome	TRUE	reported	textfile	4.436e-39	0.008916	35337	exposure	TRUE	reported	Z9aQFu	textfile	2	1	TRUE	NA	0.00481648793627539	171.014289490553	85.3936269676571	NA	NA	0.00481675924167081	35337	NA	NA	NA
rs6477	G	C	G	C	0.1274	-0.0277019	0.23653	0.112644	FALSE	TRUE	FALSE	Ttvfrq	0.0457374	0.544731	outcome	TRUE	reported	textfile	3.971e-37	0.010007	35439	exposure	TRUE	reported	Z9aQFu	textfile	2	1	TRUE	NA	0.0045526878668534	162.071460710423	85.3936269676571	NA	NA	0.00455294364244025	35439	NA	NA	NA
rs6701977	G	A	G	A	0.0955	0.0462473	0.12895	0.133896	FALSE	FALSE	FALSE	Ttvfrq	0.0411288	0.260823	outcome	TRUE	reported	textfile	1.144e-15	0.011922	35342	exposure	TRUE	reported	Z9aQFu	textfile	2	1	TRUE	NA	0.0018122979557392	64.1628920338907	85.3936269676571	NA	NA	0.00181240033340453	35342	NA	NA	NA
rs71302543	C	A	C	A	0.0863	-0.0266381	0.1174	0.146381	FALSE	FALSE	FALSE	Ttvfrq	0.0396049	0.501204	outcome	TRUE	reported	textfile	7.036e-12	0.012586	35339	exposure	TRUE	reported	Z9aQFu	textfile	2	1	TRUE	NA	0.00132866185370783	47.0133888208132	85.3936269676571	NA	NA	0.00132873695325853	35339	NA	NA	NA
rs72732236	TA	TT	T	A	-0.16	0.0668143	0.04657	0.0433165	TRUE	FALSE	FALSE	Ttvfrq	0.0688976	0.332165	outcome	TRUE	reported	textfile	5.519e-17	0.019104	35336	exposure	TRUE	reported	Z9aQFu	textfile	2	1	FALSE	NA	0.00198112880919584	70.1401620398247	85.3936269676571	NA	NA	0.00198124072427572	35336	NA	NA	NA
rs73403125	C	T	T	A	0.0502	-0.304556	0.35016	0.00467349	TRUE	FALSE	FALSE	Ttvfrq	0.210093	0.147162	outcome	TRUE	reported	textfile	7.586e-11	0.007713	35401	exposure	TRUE	reported	Z9aQFu	textfile	2	1	FALSE	NA	0.00119515953295954	42.3580769667195	85.3936269676571	NA	NA	0.00119522697729673	35401	NA	NA	NA
rs76780329	A	G	A	G	0.1688	-0.060328	0.06464	0.0479367	FALSE	FALSE	FALSE	Ttvfrq	0.065457	0.356715	outcome	TRUE	reported	textfile	3.298e-25	0.016273	35339	exposure	TRUE	reported	Z9aQFu	textfile	2	1	TRUE	NA	0.00303553370381079	107.593257450857	85.3936269676571	NA	NA	0.00303570498709567	35339	NA	NA	NA
rs76990964	T	G	T	G	0.2276	0.126865	0.01636	0.0250291	FALSE	FALSE	FALSE	Ttvfrq	0.0890928	0.154456	outcome	TRUE	reported	textfile	1.678e-12	0.032243	35340	exposure	TRUE	reported	Z9aQFu	textfile	2	1	TRUE	NA	0.00140797575607438	49.8251999417158	85.3936269676571	NA	NA	0.00140805533008809	35340	NA	NA	NA
rs7774739	G	A	G	A	0.1527	0.0925295	0.17585	0.0134656	FALSE	FALSE	FALSE	Ttvfrq	0.121953	0.448015	outcome	TRUE	reported	textfile	4.23e-43	0.011095	35437	exposure	TRUE	reported	Z9aQFu	textfile	2	1	TRUE	NA	0.00531681182802591	189.408275284456	85.3936269676571	NA	NA	0.00531711032057581	35437	NA	NA	NA
rs78413302	T	C	T	C	-0.0937	0.0460321	0.0615	0.0469557	FALSE	FALSE	FALSE	Ttvfrq	0.0673333	0.4942	outcome	TRUE	reported	textfile	1.997e-08	0.016696	35345	exposure	TRUE	reported	Z9aQFu	textfile	2	1	TRUE	NA	0.000890306401955273	31.4941385975227	85.3936269676571	NA	NA	0.000890356738016821	35345	NA	NA	NA
rs9262525	T	C	T	C	0.085	-0.130849	0.11612	0.131304	FALSE	FALSE	FALSE	Ttvfrq	0.0421742	0.00191837	outcome	TRUE	reported	textfile	8.15e-12	0.012434	35439	exposure	TRUE	reported	Z9aQFu	textfile	2	1	TRUE	NA	0.00131692898005282	46.7295517670787	85.3936269676571	NA	NA	0.00131700320724927	35439	NA	NA	NA
rs9266636	G	A	G	A	0.0667	-0.104619	0.26275	0.258587	FALSE	FALSE	FALSE	Ttvfrq	0.0333125	0.00168647	outcome	TRUE	reported	textfile	1.943e-13	0.009072	35440	exposure	TRUE	reported	Z9aQFu	textfile	2	1	TRUE	NA	0.00152296510272744	54.0531583843668	85.3936269676571	NA	NA	0.00152305092278215	35440	NA	NA	NA
rs9267139	A	G	A	G	0.1167	-0.0149374	0.10872	0.0824349	FALSE	FALSE	FALSE	Ttvfrq	0.0509847	0.769539	outcome	TRUE	reported	textfile	3.882e-20	0.012697	35439	exposure	TRUE	reported	Z9aQFu	textfile	2	1	TRUE	NA	0.00237806654419914	84.472425175001	85.3936269676571	NA	NA	0.00237820043877404	35439	NA	NA	NA
rs9268744	A	G	A	G	0.0543	-0.117392	0.48148	0.433433	FALSE	FALSE	FALSE	Ttvfrq	0.0283882	3.54611e-05	outcome	TRUE	reported	textfile	9.707e-12	0.007973	35439	exposure	TRUE	reported	Z9aQFu	textfile	2	1	TRUE	NA	0.00130709344746658	46.3800936143294	85.3936269676571	NA	NA	0.00130716712102009	35439	NA	NA	NA
rs9276255	CCAACCATTGTG	TCAACCATTGTG	A	G	0.0649	0.0146279	0.43531	0.247113	TRUE	FALSE	FALSE	Ttvfrq	0.0324397	0.652043	outcome	TRUE	reported	textfile	5.32e-16	0.008008	35438	exposure	TRUE	reported	Z9aQFu	textfile	2	1	FALSE	NA	0.00184998360284226	65.6775212877761	85.3936269676571	NA	NA	0.00185008782233491	35438	NA	NA	NA
rs9427906	C	T	C	T	0.0555	-0.00526537	0.38174	0.647852	FALSE	FALSE	FALSE	Ttvfrq	0.0308653	0.864545	outcome	TRUE	reported	textfile	1.759e-11	0.008253	35338	exposure	TRUE	reported	Z9aQFu	textfile	2	1	TRUE	NA	0.00127810014100778	45.2207432209382	85.3936269676571	NA	NA	0.0012781723883764	35338	NA	NA	NA
rs9850484	C	T	C	T	-0.0491	-0.00258722	0.3818	0.626271	FALSE	FALSE	FALSE	Ttvfrq	0.0290352	0.928997	outcome	TRUE	reported	textfile	1.751e-09	0.008157	35353	exposure	TRUE	reported	Z9aQFu	textfile	2	1	TRUE	NA	0.00102383721565957	36.2307638151273	85.3936269676571	NA	NA	0.00102389508043928	35353	NA	NA	NA
