# Supplementary material for: Integrative Mendelian randomization and experimental validation prioritize KLF4 in the gut microbiota–pyroptosis–barrier axis of ulcerative colitis
Source: Front Immunol. 2026 Mar 16;17:1773990. doi: 10.3389/fimmu.2026.1773990 (PMC13033518; doi:10.3389/fimmu.2026.1773990)
Supplement: Supplementary Data Sheet 1 — Harmonized summary data, forest plots, funnel plots, data sources, harmonization details, and sensitivity analyses for the Mendelian randomization analysis of pyroptosis-related proteins and ulcerative colitis. [file DataSheet1.zip › bdpqtlresult/15675_3_CEBPB_CEBPB/presso.txt]

[[1]]
[[1]]$`Main MR results`
       Exposure       MR Analysis Causal Estimate         Sd    T-stat
1 beta.exposure               Raw      -0.1907774 0.07044501 -2.708175
2 beta.exposure Outlier-corrected      -0.2055495 0.06243413 -3.292262
      P-value
1 0.008766741
2 0.001681907

[[1]]$`MR-PRESSO results`
[[1]]$`MR-PRESSO results`$`Global Test`
[[1]]$`MR-PRESSO results`$`Global Test`$RSSobs
[1] 124.4313

[[1]]$`MR-PRESSO results`$`Global Test`$Pvalue
[1] "<0.001"


[[1]]$`MR-PRESSO results`$`Outlier Test`
         RSSobs Pvalue
1  8.168005e-06      1
2  2.475402e-03      1
3  4.597310e-05      1
4  5.540962e-05      1
6  2.566466e-03      1
7  2.085917e-04      1
8  4.039559e-04      1
9  7.113801e-05      1
10 1.091571e-03      1
11 6.198550e-03      1
12 1.643973e-03      1
13 2.956015e-02      1
14 6.585134e-03      1
15 3.479971e-03      1
16 2.015470e-04      1
17 1.530340e-02 <0.062
18 1.040833e-04      1
19 9.499178e-04      1
20 9.504888e-04      1
21 1.061355e-04      1
22 3.424854e-05      1
23 5.640766e-04      1
24 2.116338e-03      1
25 9.797345e-03      1
26 7.046414e-03      1
27 9.551921e-03      1
28 3.491875e-03      1
29 6.750746e-03      1
30 2.686026e-02      1
31 8.556057e-03      1
32 1.119576e-02      1
33 6.998363e-06      1
34 5.828593e-03      1
37 6.452775e-04      1
38 1.322509e-04      1
39 2.937370e-02  0.248
40 4.532335e-03      1
41 7.298718e-03  0.186
42 1.728713e-02      1
43 4.379429e-03      1
44 2.143675e-03      1
45 3.005683e-05      1
46 6.088889e-04      1
47 1.393483e-03      1
48 2.679336e-04      1
49 1.259777e-02      1
50 3.776303e-03      1
51 1.916068e-03      1
52 8.771797e-04      1
53 1.200033e-05      1
54 4.270443e-03      1
55 1.060160e-04      1
58 8.180146e-04      1
59 2.996860e-02      1
60 1.491833e-02      1
61 8.005181e-04      1
62 1.341211e-02  0.248
63 8.616633e-03  0.186
64 5.511127e-05      1
65 1.166880e-02 <0.062
67 2.879625e-05      1
68 1.449759e-04      1

[[1]]$`MR-PRESSO results`$`Distortion Test`
[[1]]$`MR-PRESSO results`$`Distortion Test`$`Outliers Indices`
[1] 16 60

[[1]]$`MR-PRESSO results`$`Distortion Test`$`Distortion Coefficient`
beta.exposure 
     7.186652 

[[1]]$`MR-PRESSO results`$`Distortion Test`$Pvalue
[1] 0.8


attr(,"id.exposure")
[1] "Z9aQFu"
attr(,"id.outcome")
[1] "Ttvfrq"
attr(,"exposure")
[1] "exposure"
attr(,"outcome")
[1] "outcome"
