# Supplementary material for: Integrative Mendelian randomization and experimental validation prioritize KLF4 in the gut microbiota–pyroptosis–barrier axis of ulcerative colitis
Source: Front Immunol. 2026 Mar 16;17:1773990. doi: 10.3389/fimmu.2026.1773990 (PMC13033518; doi:10.3389/fimmu.2026.1773990)
Supplement: Supplementary Data Sheet 1 — Harmonized summary data, forest plots, funnel plots, data sources, harmonization details, and sensitivity analyses for the Mendelian randomization analysis of pyroptosis-related proteins and ulcerative colitis. [file DataSheet1.zip › bdpqtlresult/15675_3_CEBPB_CEBPB/singlesnpOR.txt]

exposure	outcome	id.exposure	id.outcome	samplesize	SNP	b	se	p	lo_ci	up_ci	or	or_lci95	or_uci95
exposure	outcome	Z9aQFu	Ttvfrq	NA	rs10305748	-0.16884734001542	0.724195836545875	0.815643771385887	-1.58827117964534	1.25057649961449	0.844637835943373	0.204278467406766	3.49235571895364
exposure	outcome	Z9aQFu	Ttvfrq	NA	rs1047286	0.654900684931507	0.583530821917808	0.261731960933403	-0.488819726027397	1.79862109589041	1.92495133120938	0.613349888048902	6.041311329349
exposure	outcome	Z9aQFu	Ttvfrq	NA	rs1056429	-0.292822995461422	0.695101361573374	0.673560407980165	-1.65522166414523	1.06957567322239	0.746154201689357	0.191049702142582	2.91414268881287
exposure	outcome	Z9aQFu	Ttvfrq	NA	rs10733084	-0.304739599383667	0.625594761171032	0.626173430623162	-1.53090533127889	0.921426132511556	0.73731534676641	0.21633971951561	2.51287152352088
exposure	outcome	Z9aQFu	Ttvfrq	NA	rs10801596	-0.793304242424242	0.365032727272727	0.0297621518897466	-1.50876838787879	-0.0778400969696968	0.452347656872036	0.221182220980419	0.925112342984095
exposure	outcome	Z9aQFu	Ttvfrq	NA	rs10801650	0.0420892682926829	0.545739837398374	0.938525441314569	-1.02756081300813	1.1117393495935	1.04298758031578	0.357878830197628	3.03964079711628
exposure	outcome	Z9aQFu	Ttvfrq	NA	rs10922098	-0.134573139745917	0.104425408348457	0.197502016136531	-0.339246940108893	0.0701006606170599	0.874088945895168	0.712306530317224	1.07261614602335
exposure	outcome	Z9aQFu	Ttvfrq	NA	rs10922341	-0.0128313800424628	0.630738853503185	0.98376942557785	-1.2490795329087	1.22341677282378	0.987250591138738	0.286768636506426	3.39878077874094
exposure	outcome	Z9aQFu	Ttvfrq	NA	rs111579393	-0.547305921052632	0.397486842105263	0.168538275556005	-1.32638013157895	0.231768289473684	0.578506254368414	0.265436369060737	1.26082754796421
exposure	outcome	Z9aQFu	Ttvfrq	NA	rs111696008	-0.693748395378691	0.731867779204108	0.343172763198162	-2.12820924261874	0.740712451861361	0.499699482937335	0.119050293271765	2.0974292997148
exposure	outcome	Z9aQFu	Ttvfrq	NA	rs112253087	-0.570560791705938	0.636044297832234	0.369694540643897	-1.81720761545712	0.67608603204524	0.565208385632692	0.162478821415444	1.96616713739374
exposure	outcome	Z9aQFu	Ttvfrq	NA	rs114879139	0.466203560371517	0.445708204334365	0.295568512844398	-0.407384520123839	1.33979164086687	1.59393142760057	0.66538828591838	3.8182478556655
exposure	outcome	Z9aQFu	Ttvfrq	NA	rs115790699	-0.6083411093831	0.581508553654743	0.295495009659277	-1.7480978745464	0.531415655780197	0.544252976775015	0.174104797854992	1.70133911516426
exposure	outcome	Z9aQFu	Ttvfrq	NA	rs11590167	-0.481214393558128	0.339486160040262	0.156343023748239	-1.14660726723704	0.184178480120785	0.618032401332545	0.317712857728377	1.20223037817193
exposure	outcome	Z9aQFu	Ttvfrq	NA	rs116224050	-0.134152659358506	0.377016240357288	0.721969925805211	-0.87310449045879	0.604799171741778	0.874456560435706	0.417652934971108	1.83088447862085
exposure	outcome	Z9aQFu	Ttvfrq	NA	rs11751024	1.18345847554039	0.326145620022753	0.000284940446168828	0.544213060295791	1.82270389078498	3.2656488617976	1.72325175342873	6.18856906272748
exposure	outcome	Z9aQFu	Ttvfrq	NA	rs12026141	-0.397559183673469	0.604857142857143	0.511002296086124	-1.58307918367347	0.787960816326531	0.671958172517662	0.205341838507158	2.19890787428367
exposure	outcome	Z9aQFu	Ttvfrq	NA	rs12213415	0.0487251577287066	0.413258675078864	0.906143135379862	-0.761261845425868	0.858712160883281	1.04993174545575	0.467076676433441	2.36011928177033
exposure	outcome	Z9aQFu	Ttvfrq	NA	rs1233789	-0.873077951002227	0.629621380846325	0.165541990543074	-2.10713585746102	0.36097995545657	0.417664019400121	0.121585707001941	1.43473470198828
exposure	outcome	Z9aQFu	Ttvfrq	NA	rs12753234	-0.304791061452514	0.513046927374302	0.55245842078524	-1.31036303910615	0.700780916201117	0.737277403969589	0.269722118931235	2.01532589376817
exposure	outcome	Z9aQFu	Ttvfrq	NA	rs1337169	-0.140114387846291	0.28292672028597	0.62043630909749	-0.694650759606792	0.414421983914209	0.869258797069979	0.499248775380903	1.51349566297294
exposure	outcome	Z9aQFu	Ttvfrq	NA	rs1348070	-0.648666019417476	0.593099029126214	0.274091300175543	-1.81114011650485	0.513808077669903	0.522742640388338	0.163467658344032	1.67164484307393
exposure	outcome	Z9aQFu	Ttvfrq	NA	rs1349566	-0.613293790546803	0.527341056533828	0.24483247086507	-1.6468822613531	0.4202946802595	0.541564129306993	0.192649604404586	1.52241011373216
exposure	outcome	Z9aQFu	Ttvfrq	NA	rs139784897	-0.793266055045872	0.722556574923547	0.272265570167912	-2.20947694189602	0.622944831804281	0.452364931172992	0.109758043337834	1.86441034052771
exposure	outcome	Z9aQFu	Ttvfrq	NA	rs1451915	0.910899736147757	0.6944327176781	0.189615378607106	-0.450188390501319	2.27198786279683	2.48655877403321	0.637508039848948	9.69866127207827
exposure	outcome	Z9aQFu	Ttvfrq	NA	rs147403462	-0.811040868454662	0.638239463601533	0.203818677690429	-2.06199021711367	0.439908480204342	0.444395268392622	0.127200561075661	1.55256512156642
exposure	outcome	Z9aQFu	Ttvfrq	NA	rs147539478	-0.580838410596026	0.875794701986755	0.507194162140664	-2.29739602649007	1.13571920529801	0.559429138572523	0.100520255302697	3.11341192023015
exposure	outcome	Z9aQFu	Ttvfrq	NA	rs17201417	0.290209869203329	0.40390903686088	0.472447176678164	-0.501451843043995	1.08187158145065	1.33670799243128	0.605650711321402	2.95019591924736
exposure	outcome	Z9aQFu	Ttvfrq	NA	rs17574369	0.765371024734982	0.516679034157833	0.138519239924498	-0.24731988221437	1.77806193168433	2.14979185265644	0.780890860477301	5.91837508115175
exposure	outcome	Z9aQFu	Ttvfrq	NA	rs184003	-1.02376363636364	0.515786363636364	0.0471600681950101	-2.03470490909091	-0.0128223636363638	0.359240342648934	0.130719050816707	0.987259492631119
exposure	outcome	Z9aQFu	Ttvfrq	NA	rs184080912	0.337026767676768	0.450581818181818	0.454471445670812	-0.546113595959596	1.22016713131313	1.40077655877085	0.579196433269021	3.38775388606466
exposure	outcome	Z9aQFu	Ttvfrq	NA	rs2076530	-0.138815445544554	0.55679801980198	0.803120814325361	-1.23013956435644	0.952508673267327	0.870388647739203	0.2922517869019	2.59220450332977
exposure	outcome	Z9aQFu	Ttvfrq	NA	rs2123079	0.346929886685552	0.673834985835694	0.606651677836313	-0.973786685552408	1.66764645892351	1.41471753135793	0.377650284246035	5.29968009299196
exposure	outcome	Z9aQFu	Ttvfrq	NA	rs2686395	-0.016772641509434	0.211296081277213	0.936730532049306	-0.430912960812772	0.397367677793904	0.983367236111258	0.649915476427835	1.4879028983463
exposure	outcome	Z9aQFu	Ttvfrq	NA	rs2786107	-0.0462010191082803	0.436957961783439	0.915793937339903	-0.902638624203821	0.810236585987261	0.954849999801805	0.405498289289473	2.24843987312273
exposure	outcome	Z9aQFu	Ttvfrq	NA	rs28435909	1.46056365403304	0.541269193391642	0.00696725601485725	0.399676034985423	2.52145127308066	4.30838728394231	1.49134147690888	12.4466470461948
exposure	outcome	Z9aQFu	Ttvfrq	NA	rs2857107	-0.906403225806452	0.468034408602151	0.0527922218450402	-1.82375066666667	0.0109442150537635	0.40397461958394	0.161419184575894	1.01100432204984
exposure	outcome	Z9aQFu	Ttvfrq	NA	rs3130955	-1.47418417047184	0.438429223744292	0.000772618844115262	-2.33350544901065	-0.614862891933029	0.228965447641892	0.0969552789047319	0.540715026619282
exposure	outcome	Z9aQFu	Ttvfrq	NA	rs34231058	-1.12771387491014	0.534391804457225	0.0348346418766896	-2.1751218116463	-0.0803059381739755	0.323772595643587	0.113594315717361	0.922833973053849
exposure	outcome	Z9aQFu	Ttvfrq	NA	rs34557289	0.161285560344828	0.445609375	0.71739401158269	-0.712108814655173	1.03467993534483	1.17502046015786	0.490608503399456	2.81420536379379
exposure	outcome	Z9aQFu	Ttvfrq	NA	rs34780947	-0.453149313501144	0.514893020594966	0.378813591089204	-1.46233963386728	0.556041006864988	0.635623219412305	0.231693561998297	1.74375530149186
exposure	outcome	Z9aQFu	Ttvfrq	NA	rs35233566	-0.225786589297228	0.511375886524823	0.658831054683478	-1.22808332688588	0.776510148291425	0.797888361413345	0.292853344237377	2.17387251949168
exposure	outcome	Z9aQFu	Ttvfrq	NA	rs4658039	0.139239455782313	0.383779591836735	0.716746077513352	-0.612968544217687	0.891447455782313	1.14939929736143	0.541740299699864	2.43865694597001
exposure	outcome	Z9aQFu	Ttvfrq	NA	rs5021452	-0.866307832422587	0.620457194899818	0.162641905803873	-2.08240393442623	0.349788269581056	0.420501247686974	0.124630248851166	1.41876712063268
exposure	outcome	Z9aQFu	Ttvfrq	NA	rs550671	-0.2708473874806	0.214442317640973	0.206577884003653	-0.691154330056906	0.149459555095706	0.76273289011126	0.500997418774673	1.16120650497628
exposure	outcome	Z9aQFu	Ttvfrq	NA	rs56147474	0.656246533127889	0.349831278890601	0.0606697832985405	-0.0294227734976888	1.34191583975347	1.92754376760823	0.971005862132218	3.82636719400095
exposure	outcome	Z9aQFu	Ttvfrq	NA	rs607351	-1.16032268370607	0.450488817891374	0.0100038276420032	-2.04328076677316	-0.277364600638978	0.31338504031904	0.129602816017081	0.757778160335825
exposure	outcome	Z9aQFu	Ttvfrq	NA	rs61820425	-0.69546697566628	0.708680185399768	0.326417616984233	-2.08448013904983	0.693546187717266	0.498841446769448	0.124371759383629	2.00079817354253
exposure	outcome	Z9aQFu	Ttvfrq	NA	rs61820876	-0.435424528301887	0.260655231560892	0.0948205067478525	-0.946308782161235	0.0754597255574614	0.6469899432262	0.388171206754449	1.07837979569834
exposure	outcome	Z9aQFu	Ttvfrq	NA	rs6477	-0.217440345368917	0.359006279434851	0.544732036670578	-0.921092653061224	0.486211962323391	0.80457560014885	0.398083835841786	1.62614464108048
exposure	outcome	Z9aQFu	Ttvfrq	NA	rs6701977	0.484264921465969	0.430668062827225	0.260821955842382	-0.359844481675393	1.32837432460733	1.62298155135595	0.697784835961799	3.77490163197809
exposure	outcome	Z9aQFu	Ttvfrq	NA	rs71302543	-0.308668597914253	0.458921205098494	0.501204304120381	-1.2081541599073	0.590816964078795	0.734424119385781	0.298748212234298	1.80546281131404
exposure	outcome	Z9aQFu	Ttvfrq	NA	rs76780329	-0.35739336492891	0.387778436018957	0.356714708617539	-1.11743909952607	0.402652369668246	0.699497285908675	0.327116435523525	1.49578682040394
exposure	outcome	Z9aQFu	Ttvfrq	NA	rs76990964	0.557403339191564	0.391444639718805	0.154456698091975	-0.209828154657294	1.32463483304042	1.74613249460457	0.810723553067023	3.76081178001982
exposure	outcome	Z9aQFu	Ttvfrq	NA	rs7774739	0.605956123117223	0.798644400785855	0.448013594921276	-0.959386902423052	2.1712991486575	1.8330039487622	0.383127708652986	8.76966974795609
exposure	outcome	Z9aQFu	Ttvfrq	NA	rs78413302	-0.491271077908218	0.718605122732124	0.494199116576608	-1.89973711846318	0.917194962646745	0.611848192990724	0.149607943219666	2.50226159928121
exposure	outcome	Z9aQFu	Ttvfrq	NA	rs9262525	-1.5394	0.496167058823529	0.00191839067655423	-2.51188743529412	-0.566912564705882	0.214509768684151	0.0811149953623033	0.56727416004159
exposure	outcome	Z9aQFu	Ttvfrq	NA	rs9266636	-1.56850074962519	0.499437781109445	0.00168640803161137	-2.5473988005997	-0.589602698650675	0.208357328108496	0.078285036372703	0.554547563468321
exposure	outcome	Z9aQFu	Ttvfrq	NA	rs9267139	-0.127998286203942	0.436886889460154	0.769538899260824	-0.984296589545844	0.728300017137961	0.879854887035189	0.373702000400846	2.07155600293638
exposure	outcome	Z9aQFu	Ttvfrq	NA	rs9268744	-2.1619152854512	0.522802946593002	3.54584963398393e-05	-3.18660906077348	-1.13722151012891	0.115104451901232	0.0413117192257814	0.320708871375525
exposure	outcome	Z9aQFu	Ttvfrq	NA	rs9427906	-0.0948715315315315	0.556131531531531	0.864544671784801	-1.18488933333333	0.99514627027027	0.909489767720923	0.305780017281566	2.70511999097505
exposure	outcome	Z9aQFu	Ttvfrq	NA	rs9850484	0.0526928716904277	0.591348268839104	0.928997409884283	-1.10634973523422	1.21173547861507	1.05410584965081	0.330764136806114	3.35930960652902
exposure	outcome	Z9aQFu	Ttvfrq	NA	All - Inverse variance weighted	-0.190777404108191	0.0704450103042672	0.00676543718902671	-0.328849624304555	-0.0527051839118273	0.826316502339918	0.719751241703189	0.948659651386678
exposure	outcome	Z9aQFu	Ttvfrq	NA	All - MR Egger	0.0574319717413666	0.139817594052888	0.682709236044401	-0.216610512602294	0.331474456085027	1.05911321857602	0.805243540446122	1.39302056262506
