# Supplementary material for: Integrative Mendelian randomization and experimental validation prioritize KLF4 in the gut microbiota–pyroptosis–barrier axis of ulcerative colitis
Source: Front Immunol. 2026 Mar 16;17:1773990. doi: 10.3389/fimmu.2026.1773990 (PMC13033518; doi:10.3389/fimmu.2026.1773990)
Supplement: Supplementary Data Sheet 1 — Harmonized summary data, forest plots, funnel plots, data sources, harmonization details, and sensitivity analyses for the Mendelian randomization analysis of pyroptosis-related proteins and ulcerative colitis. [file DataSheet1.zip › bdpqtlresult/16914_104_CD14_sCD14/OR.txt]

method	nsnp	b	se	pval	lo_ci	up_ci	or	or_lci95	or_uci95
MR Egger	48	0.190174211705403	0.126522864921707	0.139652811972308	-0.0578106035411427	0.438159026951949	1.20946028144318	0.943828688321155	1.54985135596012
Weighted median	48	0.0986729928052662	0.0910645327079241	0.278564280667307	-0.079813491302265	0.277159476912797	1.10370532095998	0.923288531670786	1.31937676439127
Inverse variance weighted	48	0.12961747283384	0.0613087758797458	0.0345003350071426	0.00945227210953856	0.249782673558142	1.13839283384047	1.00949708591971	1.28374639433324
Simple mode	48	0.1059376038618	0.185393265594689	0.570436959063629	-0.25743319670379	0.46930840442739	1.11175250527934	0.773033265758854	1.59888802687109
Weighted mode	48	0.0984868876404716	0.104752720966027	0.35193010021147	-0.106828445452942	0.303802220733886	1.10349993481164	0.898679832378149	1.35500103847541
