# Supplementary material for: Integrative Mendelian randomization and experimental validation prioritize KLF4 in the gut microbiota–pyroptosis–barrier axis of ulcerative colitis
Source: Front Immunol. 2026 Mar 16;17:1773990. doi: 10.3389/fimmu.2026.1773990 (PMC13033518; doi:10.3389/fimmu.2026.1773990)
Supplement: Supplementary Data Sheet 1 — Harmonized summary data, forest plots, funnel plots, data sources, harmonization details, and sensitivity analyses for the Mendelian randomization analysis of pyroptosis-related proteins and ulcerative colitis. [file DataSheet1.zip › bdpqtlresult/16914_104_CD14_sCD14/harmonise.txt]

SNP	effect_allele.exposure	other_allele.exposure	effect_allele.outcome	other_allele.outcome	beta.exposure	beta.outcome	eaf.exposure	eaf.outcome	remove	palindromic	ambiguous	id.outcome	se.outcome	pval.outcome	outcome	mr_keep.outcome	pval_origin.outcome	data_source.outcome	pval.exposure	se.exposure	samplesize.exposure	exposure	mr_keep.exposure	pval_origin.exposure	id.exposure	data_source.exposure	action	SNP_index	mr_keep	samplesize.outcome	R2	f	meanf	units.outcome	units.exposure	rsq.exposure	effective_n.exposure	rsq.outcome	steiger_dir	steiger_pval
rs10515510	C	G	C	G	-0.1757	-0.0238324	0.07113	0.0471603	FALSE	TRUE	FALSE	CHgLTM	0.0662393	0.719002	outcome	TRUE	reported	textfile	2.099e-28	0.015895	35363	exposure	TRUE	reported	CciOWh	textfile	2	1	TRUE	NA	0.00344330401542824	122.179374018719	73.8596476031093	NA	NA	0.00344349809630857	35363	NA	NA	NA
rs10769263	C	A	C	A	-0.0557	-0.0475159	0.36683	0.389684	FALSE	FALSE	FALSE	CHgLTM	0.0287923	0.0988822	outcome	TRUE	reported	textfile	6.387e-11	0.008524	35376	exposure	TRUE	reported	CciOWh	textfile	2	1	TRUE	NA	0.00120556573725324	42.6971566186939	73.8596476031093	NA	NA	0.00120563381619633	35376	NA	NA	NA
rs114433024	A	G	A	G	-0.149	-0.04101	0.0295	0.0190797	FALSE	FALSE	FALSE	CHgLTM	0.101362	0.68578	outcome	TRUE	reported	textfile	7.63e-10	0.024218	35356	exposure	TRUE	reported	CciOWh	textfile	2	1	TRUE	NA	0.00106946887300267	37.8504824489438	73.8596476031093	NA	NA	0.00106952930888233	35356	NA	NA	NA
rs116466727	C	G	C	G	0.1273	0.156445	0.03949	0.0350894	FALSE	TRUE	FALSE	CHgLTM	0.0761976	0.0400578	outcome	TRUE	reported	textfile	1.341e-09	0.020998	35363	exposure	TRUE	reported	CciOWh	textfile	2	1	TRUE	NA	0.00103824704640588	36.7516110595917	73.8596476031093	NA	NA	0.00103830570815349	35363	NA	NA	NA
rs116728346	C	T	C	T	-0.0958	-0.013795	0.06918	0.0387117	FALSE	FALSE	FALSE	CHgLTM	0.0741087	0.85233	outcome	TRUE	reported	textfile	3.408e-09	0.016208	35357	exposure	TRUE	reported	CciOWh	textfile	2	1	TRUE	NA	0.000987115208594266	34.9339420253196	73.8596476031093	NA	NA	0.000987170993674571	35357	NA	NA	NA
rs11746363	A	G	A	G	0.089	0.0220826	0.15515	0.178843	FALSE	FALSE	FALSE	CHgLTM	0.0370098	0.550729	outcome	TRUE	reported	textfile	6.292e-15	0.011413	35360	exposure	TRUE	reported	CciOWh	textfile	2	1	TRUE	NA	0.00171680860402022	60.807313139332	73.8596476031093	NA	NA	0.00171690554734314	35360	NA	NA	NA
rs12163954	G	A	G	A	0.0755	0.0559427	0.10153	0.0746339	FALSE	FALSE	FALSE	CHgLTM	0.0542548	0.302489	outcome	TRUE	reported	textfile	4.404e-08	0.013793	35360	exposure	TRUE	reported	CciOWh	textfile	2	1	TRUE	NA	0.000846635217289217	29.9606937914104	73.8596476031093	NA	NA	0.000846683066058129	35360	NA	NA	NA
rs12249671	G	T	G	T	-0.053	-0.0317278	0.27587	0.293592	FALSE	FALSE	FALSE	CHgLTM	0.0309167	0.30478	outcome	TRUE	reported	textfile	7.816e-09	0.009182	35358	exposure	TRUE	reported	CciOWh	textfile	2	1	TRUE	NA	0.000941413512445153	33.315980260008	73.8596476031093	NA	NA	0.000941466715703608	35358	NA	NA	NA
rs1250258	T	C	T	C	-0.0684	0.0607407	0.32665	0.737499	FALSE	FALSE	FALSE	CHgLTM	0.0319933	0.0576242	outcome	TRUE	reported	textfile	4.337e-15	0.008719	35355	exposure	TRUE	reported	CciOWh	textfile	2	1	TRUE	NA	0.00173769151398394	61.539544838715	73.8596476031093	NA	NA	0.0017377896483302	35355	NA	NA	NA
rs13166921	A	G	A	G	-0.1114	0.0122564	0.0429	0.03114	FALSE	FALSE	FALSE	CHgLTM	0.0810618	0.87982	outcome	TRUE	reported	textfile	4.857e-08	0.020416	35371	exposure	TRUE	reported	CciOWh	textfile	2	1	TRUE	NA	0.000841039352220175	29.7717600704795	73.8596476031093	NA	NA	0.000841086870214184	35371	NA	NA	NA
rs13190667	T	C	T	C	-0.0668	-0.0244309	0.2078	0.166021	FALSE	FALSE	FALSE	CHgLTM	0.0379082	0.519268	outcome	TRUE	reported	textfile	4.245e-11	0.010128	35371	exposure	TRUE	reported	CciOWh	textfile	2	1	TRUE	NA	0.00122835643415347	43.4991712064059	73.8596476031093	NA	NA	0.00122842580832234	35371	NA	NA	NA
rs13209376	T	G	T	G	0.0741	0.00316425	0.1057	0.0817017	FALSE	FALSE	FALSE	CHgLTM	0.0510989	0.950623	outcome	TRUE	reported	textfile	2.574e-08	0.013308	35343	exposure	TRUE	reported	CciOWh	textfile	2	1	TRUE	NA	0.000876448933740885	31.0017532208912	73.8596476031093	NA	NA	0.000876498489821786	35343	NA	NA	NA
rs139907207	G	A	G	A	-0.1615	0.0576842	0.03232	0.0149879	FALSE	FALSE	FALSE	CHgLTM	0.115532	0.617575	outcome	TRUE	reported	textfile	5.137e-12	0.0234	35358	exposure	TRUE	reported	CciOWh	textfile	2	1	TRUE	NA	0.00134536761052375	47.6308983055181	73.8596476031093	NA	NA	0.00134544361219217	35358	NA	NA	NA
rs148099171	A	G	A	G	0.263	0.153875	0.03944	0.023384	FALSE	FALSE	FALSE	CHgLTM	0.0930813	0.0983054	outcome	TRUE	reported	textfile	1.033e-35	0.021084	35363	exposure	TRUE	reported	CciOWh	textfile	2	1	TRUE	NA	0.00438076201333046	155.589727119609	73.8596476031093	NA	NA	0.00438100870148164	35363	NA	NA	NA
rs149936983	A	G	A	G	0.3816	0.206116	0.00495	0.00620549	FALSE	FALSE	FALSE	CHgLTM	0.179064	0.249702	outcome	TRUE	reported	textfile	9.909e-11	0.058995	35373	exposure	TRUE	reported	CciOWh	textfile	2	1	TRUE	NA	0.0011814110903079	41.8371185110764	73.8596476031093	NA	NA	0.00118147781249723	35373	NA	NA	NA
rs151194218	T	C	T	C	-0.1744	0.0181841	0.02502	0.0111147	FALSE	FALSE	FALSE	CHgLTM	0.133966	0.892029	outcome	TRUE	reported	textfile	2.316e-11	0.02609	35363	exposure	TRUE	reported	CciOWh	textfile	2	1	TRUE	NA	0.00126196494571079	44.6807279577107	73.8596476031093	NA	NA	0.00126203623172081	35363	NA	NA	NA
rs155806	G	A	G	A	0.0803	0.00400106	0.13156	0.119413	FALSE	FALSE	FALSE	CHgLTM	0.0432523	0.926297	outcome	TRUE	reported	textfile	5.765e-11	0.01226	35363	exposure	TRUE	reported	CciOWh	textfile	2	1	TRUE	NA	0.00121164256149913	42.8968682885443	73.8596476031093	NA	NA	0.00121171100834175	35363	NA	NA	NA
rs164499	A	G	A	G	0.0656	0.0175403	0.21866	0.238042	FALSE	FALSE	FALSE	CHgLTM	0.0337413	0.603169	outcome	TRUE	reported	textfile	3.565e-11	0.009908	35368	exposure	TRUE	reported	CciOWh	textfile	2	1	TRUE	NA	0.001237904759697	43.8340020512198	73.8596476031093	NA	NA	0.00123797467839094	35368	NA	NA	NA
rs17119351	G	A	G	A	0.1223	0.0967981	0.07524	0.0643674	FALSE	FALSE	FALSE	CHgLTM	0.0573161	0.0912489	outcome	TRUE	reported	textfile	2.914e-15	0.015492	35364	exposure	TRUE	reported	CciOWh	textfile	2	1	TRUE	NA	0.00175918647640815	62.3179811283831	73.8596476031093	NA	NA	0.00175928579723642	35364	NA	NA	NA
rs17648271	C	T	C	T	0.0889	0.0154839	0.09569	0.0696665	FALSE	FALSE	FALSE	CHgLTM	0.0552132	0.779141	outcome	TRUE	reported	textfile	2.05e-10	0.013983	35374	exposure	TRUE	reported	CciOWh	textfile	2	1	TRUE	NA	0.00114136004587351	40.4183193975195	73.8596476031093	NA	NA	0.00114142450687484	35374	NA	NA	NA
rs181512877	AC	AA	G	T	0.209	-0.145853	0.01302	0.0109861	TRUE	FALSE	FALSE	CHgLTM	0.133339	0.274019	outcome	TRUE	reported	textfile	9.361e-09	0.036399	35361	exposure	TRUE	reported	CciOWh	textfile	2	1	FALSE	NA	0.000931503291993036	32.9677344547559	73.8596476031093	NA	NA	0.000931555931238749	35361	NA	NA	NA
rs183869	T	C	T	C	-0.073	-0.0703159	0.18029	0.17029	FALSE	FALSE	FALSE	CHgLTM	0.0374881	0.0606984	outcome	TRUE	reported	textfile	9.895e-12	0.010723	35362	exposure	TRUE	reported	CciOWh	textfile	2	1	TRUE	NA	0.0013089030109664	46.3434695746367	73.8596476031093	NA	NA	0.00130897694703467	35362	NA	NA	NA
rs192900523	A	G	A	G	0.1272	-0.0498488	0.05256	0.0211207	FALSE	FALSE	FALSE	CHgLTM	0.0978526	0.610453	outcome	TRUE	reported	textfile	4.15e-12	0.01835	35360	exposure	TRUE	reported	CciOWh	textfile	2	1	TRUE	NA	0.00135706316897292	48.0482440308525	73.8596476031093	NA	NA	0.00135713982610536	35360	NA	NA	NA
rs2060296	A	G	A	G	-0.0606	-0.0532352	0.49892	0.446271	FALSE	FALSE	FALSE	CHgLTM	0.0293071	0.0693	outcome	TRUE	reported	textfile	1.596e-13	0.008213	35357	exposure	TRUE	reported	CciOWh	textfile	2	1	TRUE	NA	0.00153743930226615	54.4398645189411	73.8596476031093	NA	NA	0.0015375261400797	35357	NA	NA	NA
rs2336977	G	A	G	A	-0.0686	-0.023069	0.20714	0.736354	FALSE	FALSE	FALSE	CHgLTM	0.0330586	0.485289	outcome	TRUE	reported	textfile	1.806e-11	0.010207	35357	exposure	TRUE	reported	CciOWh	textfile	2	1	TRUE	NA	0.00127591609604463	45.1676436992742	73.8596476031093	NA	NA	0.0012759881813532	35357	NA	NA	NA
rs28929474	T	C	T	C	0.3147	-0.0317001	0.00815	0.01993	FALSE	FALSE	FALSE	CHgLTM	0.100424	0.75226	outcome	TRUE	reported	textfile	1.439e-12	0.044448	35372	exposure	TRUE	reported	CciOWh	textfile	2	1	TRUE	NA	0.00141518878219606	50.1261652129785	73.8596476031093	NA	NA	0.00141526869092718	35372	NA	NA	NA
rs2907302	A	G	A	G	0.0753	-0.00762954	0.30834	0.353614	FALSE	FALSE	FALSE	CHgLTM	0.0293187	0.794688	outcome	TRUE	reported	textfile	2.847e-17	0.008908	35365	exposure	TRUE	reported	CciOWh	textfile	2	1	TRUE	NA	0.00201641199643622	71.4504509764736	73.8596476031093	NA	NA	0.00201652580724693	35365	NA	NA	NA
rs31872	A	G	A	G	0.1043	0.0283292	0.41879	0.59303	FALSE	FALSE	FALSE	CHgLTM	0.0285159	0.320489	outcome	TRUE	reported	textfile	3.915e-36	0.00831	35364	exposure	TRUE	reported	CciOWh	textfile	2	1	TRUE	NA	0.00443480870189399	157.522286523391	73.8596476031093	NA	NA	0.00443505841288693	35364	NA	NA	NA
rs3777106	C	T	C	T	0.0879	-0.00487862	0.13675	0.147099	FALSE	FALSE	FALSE	CHgLTM	0.0398128	0.902472	outcome	TRUE	reported	textfile	4.45e-13	0.012139	35356	exposure	TRUE	reported	CciOWh	textfile	2	1	TRUE	NA	0.00148083001692839	52.4309056774282	73.8596476031093	NA	NA	0.00148091366443846	35356	NA	NA	NA
rs4760	G	A	G	A	-0.0716	0.107498	0.12052	0.156046	FALSE	FALSE	FALSE	CHgLTM	0.0387011	0.00547534	outcome	TRUE	reported	textfile	1.324e-08	0.012599	35369	exposure	TRUE	reported	CciOWh	textfile	2	1	TRUE	NA	0.000912293806996822	32.2945571965868	73.8596476031093	NA	NA	0.000912345350044295	35369	NA	NA	NA
rs4912936	A	G	A	G	-0.0622	0.0247073	0.25835	0.215459	FALSE	FALSE	FALSE	CHgLTM	0.0356471	0.488242	outcome	TRUE	reported	textfile	3.555e-11	0.009394	35359	exposure	TRUE	reported	CciOWh	textfile	2	1	TRUE	NA	0.00123834468380791	43.8384400846215	73.8596476031093	NA	NA	0.00123841464512248	35359	NA	NA	NA
rs56365312	A	G	A	G	-0.1191	0.0112616	0.04375	0.0381436	FALSE	FALSE	FALSE	CHgLTM	0.0733031	0.877901	outcome	TRUE	reported	textfile	3.278e-09	0.020128	35354	exposure	TRUE	reported	CciOWh	textfile	2	1	TRUE	NA	0.0009893588251925	35.0104510869621	73.8596476031093	NA	NA	0.000989414741685993	35354	NA	NA	NA
rs56958517	A	G	A	G	-0.0704	-0.0358971	0.18555	0.172465	FALSE	FALSE	FALSE	CHgLTM	0.0375452	0.339019	outcome	TRUE	reported	textfile	3.198e-11	0.010607	35362	exposure	TRUE	reported	CciOWh	textfile	2	1	TRUE	NA	0.0012441784777859	44.0489557372067	73.8596476031093	NA	NA	0.00124424876231137	35362	NA	NA	NA
rs5744454	G	T	G	T	-0.2387	-0.0183017	0.30745	0.237863	FALSE	FALSE	FALSE	CHgLTM	0.0329229	0.578282	outcome	TRUE	reported	textfile	3.582e-161	0.008824	35363	exposure	TRUE	reported	CciOWh	textfile	2	1	TRUE	NA	0.0202735394183243	731.727330244544	73.8596476031093	NA	NA	0.0202746628311374	35363	NA	NA	NA
rs58290739	A	T	A	T	0.0611	-0.040507	0.17158	0.159836	FALSE	TRUE	FALSE	CHgLTM	0.0384169	0.291697	outcome	TRUE	reported	textfile	1.633e-08	0.01082	35343	exposure	TRUE	reported	CciOWh	textfile	2	1	TRUE	NA	0.000901431696558925	31.8862408562809	73.8596476031093	NA	NA	0.000901482663937975	35343	NA	NA	NA
rs60654272	CCTGTGGAGA	TCTGTGGAGA	G	A	0.2749	-0.0676176	0.00974	0.132589	TRUE	FALSE	FALSE	CHgLTM	0.0424747	0.111396	outcome	TRUE	reported	textfile	4.603e-10	0.044111	35367	exposure	TRUE	reported	CciOWh	textfile	2	1	FALSE	NA	0.00109693475384148	38.8356977962061	73.8596476031093	NA	NA	0.00109699672083822	35367	NA	NA	NA
rs635634	C	T	C	T	0.0867	-0.00279174	0.12995	0.815606	FALSE	FALSE	FALSE	CHgLTM	0.0363567	0.938792	outcome	TRUE	reported	textfile	1.237e-12	0.012209	35371	exposure	TRUE	reported	CciOWh	textfile	2	1	TRUE	NA	0.00142367852120238	50.4258758527715	73.8596476031093	NA	NA	0.00142375891089653	35371	NA	NA	NA
rs702401	T	C	T	C	-0.1835	0.0171449	0.05381	0.0325663	FALSE	FALSE	FALSE	CHgLTM	0.0791392	0.828488	outcome	TRUE	reported	textfile	6.716e-23	0.018626	35363	exposure	TRUE	reported	CciOWh	textfile	2	1	TRUE	NA	0.0027371178313292	97.0528687713274	73.8596476031093	NA	NA	0.00273727221755101	35363	NA	NA	NA
rs72784717	T	C	T	C	0.0599	-0.0235032	0.19188	0.173779	FALSE	FALSE	FALSE	CHgLTM	0.037515	0.530987	outcome	TRUE	reported	textfile	1.01e-08	0.010456	35359	exposure	TRUE	reported	CciOWh	textfile	2	1	TRUE	NA	0.000927298621217025	32.816928442868	73.8596476031093	NA	NA	0.000927351026041523	35359	NA	NA	NA
rs72798864	A	T	A	T	-0.1783	-0.0519864	0.03033	0.0182461	FALSE	TRUE	FALSE	CHgLTM	0.10494	0.620323	outcome	TRUE	reported	textfile	3.289e-13	0.024485	35363	exposure	TRUE	reported	CciOWh	textfile	2	1	TRUE	NA	0.00149727861393658	53.0246617594752	73.8596476031093	NA	NA	0.00149736317244138	35363	NA	NA	NA
rs75147433	A	T	A	T	-0.3141	-0.101923	0.00864	0.0137876	FALSE	TRUE	FALSE	CHgLTM	0.1207	0.398427	outcome	TRUE	reported	textfile	7.561e-13	0.043814	35363	exposure	TRUE	reported	CciOWh	textfile	2	1	TRUE	NA	0.00145120997106717	51.390814649547	73.8596476031093	NA	NA	0.00145129193163626	35363	NA	NA	NA
rs75882576	C	T	C	T	-0.2342	-0.203394	0.01898	0.0129504	FALSE	FALSE	FALSE	CHgLTM	0.123903	0.100682	outcome	TRUE	reported	textfile	6.61e-15	0.030058	35363	exposure	TRUE	reported	CciOWh	textfile	2	1	TRUE	NA	0.00171379783065416	60.7056422878229	73.8596476031093	NA	NA	0.0017138945960489	35363	NA	NA	NA
rs76148587	T	C	T	C	0.2458	0.0271071	0.11567	0.108605	FALSE	FALSE	FALSE	CHgLTM	0.0452442	0.549087	outcome	TRUE	reported	textfile	5.399e-82	0.012815	35363	exposure	TRUE	reported	CciOWh	textfile	2	1	TRUE	NA	0.0102963338099359	367.876438464382	73.8596476031093	NA	NA	0.0102969101688276	35363	NA	NA	NA
rs7723119	A	G	A	G	-0.0794	0.0153945	0.31376	0.667186	FALSE	FALSE	FALSE	CHgLTM	0.0302469	0.610779	outcome	TRUE	reported	textfile	3.222e-19	0.008861	35360	exposure	TRUE	reported	CciOWh	textfile	2	1	TRUE	NA	0.00226557390019713	80.2880604975307	73.8596476031093	NA	NA	0.00226570176041464	35360	NA	NA	NA
rs77819967	G	A	G	A	-0.1854	0.0652146	0.01573	0.0138467	FALSE	FALSE	FALSE	CHgLTM	0.119753	0.586044	outcome	TRUE	reported	textfile	3.648e-08	0.033666	35364	exposure	TRUE	reported	CciOWh	textfile	2	1	TRUE	NA	0.000856845966244916	30.3257715733986	73.8596476031093	NA	NA	0.00085689438611595	35364	NA	NA	NA
rs78656209	A	G	A	G	0.115	-0.0773519	0.04859	0.0451974	FALSE	FALSE	FALSE	CHgLTM	0.0673318	0.250632	outcome	TRUE	reported	textfile	1.877e-09	0.019141	35357	exposure	TRUE	reported	CciOWh	textfile	2	1	TRUE	NA	0.00101987717568759	36.0945695741096	73.8596476031093	NA	NA	0.0010199348103626	35357	NA	NA	NA
rs79253359	G	C	G	C	-0.1078	-0.120291	0.07418	0.045313	FALSE	TRUE	FALSE	CHgLTM	0.0680178	0.0769728	outcome	TRUE	reported	textfile	7.589e-12	0.015746	35357	exposure	TRUE	reported	CciOWh	textfile	2	1	TRUE	NA	0.00132387288540661	46.8675725720838	73.8596476031093	NA	NA	0.00132394767653358	35357	NA	NA	NA
rs80005413	A	G	A	G	0.1848	0.111542	0.03746	0.0294891	FALSE	FALSE	FALSE	CHgLTM	0.0835111	0.181661	outcome	TRUE	reported	textfile	1.026e-17	0.021561	35362	exposure	TRUE	reported	CciOWh	textfile	2	1	TRUE	NA	0.00207313712177571	73.4584179992503	73.8596476031093	NA	NA	0.00207325413755522	35362	NA	NA	NA
rs9425316	T	C	T	C	0.0809	-0.0333164	0.46888	0.551349	FALSE	FALSE	FALSE	CHgLTM	0.0281647	0.236844	outcome	TRUE	reported	textfile	6.732e-23	0.008212	35350	exposure	TRUE	reported	CciOWh	textfile	2	1	TRUE	NA	0.00273790928169525	97.0453185678156	73.8596476031093	NA	NA	0.00273806376923126	35350	NA	NA	NA
rs9878990	C	T	C	T	-0.0666	-0.0119052	0.30458	0.644476	FALSE	FALSE	FALSE	CHgLTM	0.0293074	0.684581	outcome	TRUE	reported	textfile	7.394e-14	0.008903	35339	exposure	TRUE	reported	CciOWh	textfile	2	1	TRUE	NA	0.00158100880590951	55.9565760138507	73.8596476031093	NA	NA	0.00158109814620867	35339	NA	NA	NA
