# Supplementary material for: Integrative Mendelian randomization and experimental validation prioritize KLF4 in the gut microbiota–pyroptosis–barrier axis of ulcerative colitis
Source: Front Immunol. 2026 Mar 16;17:1773990. doi: 10.3389/fimmu.2026.1773990 (PMC13033518; doi:10.3389/fimmu.2026.1773990)
Supplement: Supplementary Data Sheet 1 — Harmonized summary data, forest plots, funnel plots, data sources, harmonization details, and sensitivity analyses for the Mendelian randomization analysis of pyroptosis-related proteins and ulcerative colitis. [file DataSheet1.zip › bdpqtlresult/16914_104_CD14_sCD14/singlesnpOR.txt]

exposure	outcome	id.exposure	id.outcome	samplesize	SNP	b	se	p	lo_ci	up_ci	or	or_lci95	or_uci95
exposure	outcome	CciOWh	CHgLTM	NA	rs10515510	0.135642572566875	0.377002276607854	0.719002350029645	-0.603281889584519	0.87456703471827	1.14527246863067	0.547013449241011	2.39783688906247
exposure	outcome	CciOWh	CHgLTM	NA	rs10769263	0.853068222621185	0.516917414721723	0.0988818244002696	-0.160089910233393	1.86622635547576	2.34683643330054	0.852067175963459	6.46385801499645
exposure	outcome	CciOWh	CHgLTM	NA	rs114433024	0.275234899328859	0.680281879194631	0.685779284459528	-1.05811758389262	1.60858738255034	1.31683996336398	0.347108598544682	4.99574915857126
exposure	outcome	CciOWh	CHgLTM	NA	rs116466727	1.22894736842105	0.598567164179104	0.0400581622989216	0.0557557266300077	2.4021390102121	3.41763013679409	1.05733937233689	11.0467803030053
exposure	outcome	CciOWh	CHgLTM	NA	rs116728346	0.143997912317328	0.773577244258873	0.852330672312555	-1.37221348643006	1.66020931106472	1.15488169749589	0.253545119288342	5.26041179161563
exposure	outcome	CciOWh	CHgLTM	NA	rs11746363	0.248119101123596	0.415840449438202	0.550728399987206	-0.566928179775281	1.06316638202247	1.28161256460095	0.567265302085372	2.89552482710433
exposure	outcome	CciOWh	CHgLTM	NA	rs12163954	0.740962913907285	0.718606622516556	0.302488952195721	-0.667506066225166	2.14943189403974	2.09795469194105	0.512986337753652	8.57998267304953
exposure	outcome	CciOWh	CHgLTM	NA	rs12249671	0.598637735849057	0.583333962264151	0.304780821675729	-0.544696830188679	1.74197230188679	1.81963828321339	0.58001760051378	5.708591392404
exposure	outcome	CciOWh	CHgLTM	NA	rs1250258	-0.888021929824561	0.467738304093567	0.0576244069880155	-1.80478900584795	0.0287451461988304	0.41146886257826	0.164509163386992	1.02916227513217
exposure	outcome	CciOWh	CHgLTM	NA	rs13166921	-0.110021543985637	0.727664272890485	0.87981935312271	-1.53624351885099	1.31620043087971	0.89581483566668	0.215187934470975	3.72922497617432
exposure	outcome	CciOWh	CHgLTM	NA	rs13190667	0.365732035928144	0.567488023952096	0.519267244989897	-0.746544491017964	1.47800856287425	1.44156890222125	0.474001643014399	4.38420611083884
exposure	outcome	CciOWh	CHgLTM	NA	rs13209376	0.0427024291497976	0.68959379217274	0.950623328186051	-1.30890140350877	1.39430626180837	1.04362729557862	0.270116642636372	4.03217632740592
exposure	outcome	CciOWh	CHgLTM	NA	rs139907207	-0.357177708978328	0.715368421052632	0.617573710550086	-1.75929981424149	1.04494439628483	0.699648152927898	0.172165369369735	2.84324042452563
exposure	outcome	CciOWh	CHgLTM	NA	rs148099171	0.585076045627376	0.353921292775665	0.0983054789209467	-0.108609688212928	1.27876177946768	1.79512749204583	0.89708049026433	3.59218904844227
exposure	outcome	CciOWh	CHgLTM	NA	rs149936983	0.540136268343815	0.469245283018868	0.249701597438525	-0.379584486373166	1.4598570230608	1.71624071553099	0.684145621989802	4.3053439194415
exposure	outcome	CciOWh	CHgLTM	NA	rs151194218	-0.104266628440367	0.768153669724771	0.892029450043877	-1.60984782110092	1.40131456422018	0.900985037157267	0.199918035066852	4.06053429301576
exposure	outcome	CciOWh	CHgLTM	NA	rs155806	0.049826400996264	0.538633872976339	0.926296708831507	-1.00589599003736	1.10554879202989	1.051088612601	0.365716809344106	3.02088184986865
exposure	outcome	CciOWh	CHgLTM	NA	rs164499	0.26738262195122	0.514349085365854	0.603170498608124	-0.740741585365854	1.27550682926829	1.30654026168867	0.47676022598514	3.58051566043745
exposure	outcome	CciOWh	CHgLTM	NA	rs17119351	0.791480784955029	0.468651676206051	0.0912488329336179	-0.127076500408831	1.71003807031889	2.20666159944693	0.880666298688231	5.52917197095733
exposure	outcome	CciOWh	CHgLTM	NA	rs17648271	0.174172103487064	0.621070866141732	0.779141199925408	-1.04312679415073	1.39147100112486	1.19026039615854	0.352351227962458	4.02076024782419
exposure	outcome	CciOWh	CHgLTM	NA	rs183869	0.963231506849315	0.513535616438356	0.0606984253300914	-0.0432983013698631	1.96976131506849	2.62014983966449	0.957625686402182	7.16896516016239
exposure	outcome	CciOWh	CHgLTM	NA	rs192900523	-0.391893081761006	0.76928144654088	0.610452643109435	-1.89968471698113	1.11589855345912	0.675776362916868	0.149615783103026	3.05230961069584
exposure	outcome	CciOWh	CHgLTM	NA	rs2060296	0.878468646864687	0.483615511551155	0.0692997070670151	-0.0694177557755775	1.82635504950495	2.4072105929815	0.932936858897793	6.21120581065732
exposure	outcome	CciOWh	CHgLTM	NA	rs2336977	0.336282798833819	0.481903790087464	0.485288866434277	-0.608248629737609	1.28081422740525	1.39973481221674	0.544303311424793	3.5995694007497
exposure	outcome	CciOWh	CHgLTM	NA	rs28929474	-0.100731172545281	0.319110263743248	0.752258624250132	-0.726187289482046	0.524724944391484	0.904176067568065	0.483749876719279	1.68999394213235
exposure	outcome	CciOWh	CHgLTM	NA	rs2907302	-0.101321912350598	0.389358565737052	0.79468808250143	-0.864464701195219	0.661820876494024	0.903642092509628	0.421277001356028	1.93831856172249
exposure	outcome	CciOWh	CHgLTM	NA	rs31872	0.271612655800575	0.273402684563758	0.320489353468509	-0.264256605944391	0.807481917545542	1.31207867680454	0.76777649836336	2.24225468973707
exposure	outcome	CciOWh	CHgLTM	NA	rs3777106	-0.0555019340159272	0.452932878270762	0.902472175081227	-0.943250375426621	0.832246507394767	0.946010194069883	0.389360209487541	2.29847648906398
exposure	outcome	CciOWh	CHgLTM	NA	rs4760	-1.5013687150838	0.540518156424581	0.00547540419525151	-2.56078430167598	-0.44195312849162	0.22282496744116	0.0772441339757928	0.642779762806507
exposure	outcome	CciOWh	CHgLTM	NA	rs4912936	-0.39722347266881	0.573104501607717	0.488241604806192	-1.52050829581994	0.726061350482315	0.672183794140559	0.218600744863229	2.06692366665032
exposure	outcome	CciOWh	CHgLTM	NA	rs56365312	-0.0945558354324097	0.615475230898405	0.877900999819836	-1.30088728799328	1.11177561712846	0.90977693541926	0.272290086093956	3.03975103939428
exposure	outcome	CciOWh	CHgLTM	NA	rs56958517	0.509901988636364	0.5333125	0.339019908062934	-0.535390511363636	1.55519448863636	1.66512798548334	0.585440624282874	4.73600753524086
exposure	outcome	CciOWh	CHgLTM	NA	rs5744454	0.076672392124005	0.137925848345203	0.578282127672238	-0.193662270632593	0.347007054880603	1.07968830405443	0.823936124710507	1.41482670676871
exposure	outcome	CciOWh	CHgLTM	NA	rs58290739	-0.662962356792144	0.628754500818331	0.291697193912448	-1.89532117839607	0.569396464811784	0.515322502022094	0.150270063796906	1.76720016203106
exposure	outcome	CciOWh	CHgLTM	NA	rs635634	-0.0322	0.419339100346021	0.938792597147453	-0.854104636678201	0.789704636678201	0.968312900131622	0.425664144573389	2.20274571987037
exposure	outcome	CciOWh	CHgLTM	NA	rs702401	-0.0934326975476839	0.431276294277929	0.828487101208706	-0.938734234332425	0.751868839237057	0.910799314390884	0.391122591718067	2.12096004848749
exposure	outcome	CciOWh	CHgLTM	NA	rs72784717	-0.392373956594324	0.626293823038397	0.530986119271647	-1.61990984974958	0.835161936560935	0.675451477191936	0.197916540505087	2.30518731216931
exposure	outcome	CciOWh	CHgLTM	NA	rs72798864	0.291567021873247	0.58855860908581	0.620323686028765	-0.862007851934941	1.44514189568144	1.33852334082593	0.422313287923864	4.24245408602635
exposure	outcome	CciOWh	CHgLTM	NA	rs75147433	0.324492199936326	0.384272524673671	0.398427780404944	-0.428681948424069	1.07766634829672	1.38332801354409	0.651367064560813	2.93781570664168
exposure	outcome	CciOWh	CHgLTM	NA	rs75882576	0.868462852263023	0.529047822374039	0.100681572320162	-0.168470879590094	1.90539658411614	2.38324463738722	0.844955868521923	6.72207296645052
exposure	outcome	CciOWh	CHgLTM	NA	rs76148587	0.110281122864117	0.18406916192026	0.549087045690859	-0.250494434499593	0.471056680227827	1.11659192586109	0.778415812275208	1.60168576901592
exposure	outcome	CciOWh	CHgLTM	NA	rs7723119	-0.193885390428212	0.380943324937028	0.610779386594393	-0.940534307304786	0.552763526448363	0.823752308758011	0.390419175801763	1.7380495330196
exposure	outcome	CciOWh	CHgLTM	NA	rs77819967	-0.351750809061489	0.64591693635383	0.586045220771051	-1.61774800431499	0.914246386192017	0.703455394847271	0.198344868297029	2.49489435642304
exposure	outcome	CciOWh	CHgLTM	NA	rs78656209	-0.672625217391304	0.585493913043478	0.25063154890903	-1.82019328695652	0.474942852173913	0.510366993274844	0.161994436496038	1.60792230559582
exposure	outcome	CciOWh	CHgLTM	NA	rs79253359	1.1158719851577	0.630962894248609	0.0769736179400965	-0.120815287569573	2.35255925788497	3.05222851709134	0.886197636195079	10.5124393702342
exposure	outcome	CciOWh	CHgLTM	NA	rs80005413	0.603582251082251	0.451899891774892	0.181662135729762	-0.282141536796537	1.48930603896104	1.82865779259851	0.754166934606768	4.43401741575272
exposure	outcome	CciOWh	CHgLTM	NA	rs9425316	-0.411822002472188	0.348142150803461	0.236843484991823	-1.09418061804697	0.270536613102596	0.662442178628742	0.334813834998529	1.31066758345969
exposure	outcome	CciOWh	CHgLTM	NA	rs9878990	0.178756756756757	0.440051051051051	0.68458226437882	-0.683743303303303	1.04125681681682	1.19572985558286	0.504724116319434	2.83277505730938
exposure	outcome	CciOWh	CHgLTM	NA	All - Inverse variance weighted	0.12961747283384	0.0613087758797458	0.0345003350071426	0.00945227210953856	0.249782673558142	1.13839283384047	1.00949708591971	1.28374639433324
exposure	outcome	CciOWh	CHgLTM	NA	All - MR Egger	0.190174211705403	0.126522864921707	0.139652811972308	-0.0578106035411427	0.438159026951949	1.20946028144318	0.943828688321155	1.54985135596012
