# Supplementary material for: Integrative Mendelian randomization and experimental validation prioritize KLF4 in the gut microbiota–pyroptosis–barrier axis of ulcerative colitis
Source: Front Immunol. 2026 Mar 16;17:1773990. doi: 10.3389/fimmu.2026.1773990 (PMC13033518; doi:10.3389/fimmu.2026.1773990)
Supplement: Supplementary Data Sheet 1 — Harmonized summary data, forest plots, funnel plots, data sources, harmonization details, and sensitivity analyses for the Mendelian randomization analysis of pyroptosis-related proteins and ulcerative colitis. [file DataSheet1.zip › bdpqtlresult/17155_1_VPS28_VPS28_protein_homolog/OR.txt]

method	nsnp	b	se	pval	lo_ci	up_ci	or	or_lci95	or_uci95
MR Egger	63	-0.0271941258048505	0.14239423849836	0.849177273601044	-0.306286833261635	0.251898581651934	0.973172305329204	0.736175429569807	1.28646555945665
Weighted median	63	-0.129626617918774	0.0830757113456419	0.118678809296572	-0.292455012156232	0.0332017763186843	0.878423357237169	0.746428824503883	1.03375910630553
Inverse variance weighted	63	-0.167474590028155	0.0675903641677764	0.0132199686640271	-0.299951703796997	-0.0349974762593136	0.845798108721924	0.740854000252894	0.965607853198318
Simple mode	63	-0.210908518201376	0.156838530226111	0.183605156942202	-0.518312037444552	0.0964950010418007	0.809848149857964	0.59552492382956	1.10130407575699
Weighted mode	63	-0.159776659987409	0.0754826852462099	0.0383030014825003	-0.30772272306998	-0.0118305969048377	0.852334128025141	0.735119121325944	0.988239109446681
