# Supplementary material for: Integrative Mendelian randomization and experimental validation prioritize KLF4 in the gut microbiota–pyroptosis–barrier axis of ulcerative colitis
Source: Front Immunol. 2026 Mar 16;17:1773990. doi: 10.3389/fimmu.2026.1773990 (PMC13033518; doi:10.3389/fimmu.2026.1773990)
Supplement: Supplementary Data Sheet 1 — Harmonized summary data, forest plots, funnel plots, data sources, harmonization details, and sensitivity analyses for the Mendelian randomization analysis of pyroptosis-related proteins and ulcerative colitis. [file DataSheet1.zip › bdpqtlresult/17155_1_VPS28_VPS28_protein_homolog/harmonise.txt]

SNP	effect_allele.exposure	other_allele.exposure	effect_allele.outcome	other_allele.outcome	beta.exposure	beta.outcome	eaf.exposure	eaf.outcome	remove	palindromic	ambiguous	id.outcome	se.outcome	pval.outcome	outcome	mr_keep.outcome	pval_origin.outcome	data_source.outcome	pval.exposure	se.exposure	samplesize.exposure	exposure	mr_keep.exposure	pval_origin.exposure	id.exposure	data_source.exposure	action	SNP_index	mr_keep	samplesize.outcome	R2	f	meanf	units.outcome	units.exposure	rsq.exposure	effective_n.exposure	rsq.outcome	steiger_dir	steiger_pval
rs1056429	A	G	A	G	0.068	-0.0193556	0.14978	0.104841	FALSE	FALSE	FALSE	0NkZQc	0.0459462	0.673561	outcome	TRUE	reported	textfile	1.721e-09	0.011292	35440	exposure	TRUE	reported	ka1ZcD	textfile	2	1	TRUE	NA	0.00102220548737353	36.2619852618609	92.3358145576389	NA	NA	0.00102226311819493	35440	NA	NA	NA
rs10733084	C	T	C	T	-0.0679	0.0197776	0.1337	0.862488	FALSE	FALSE	FALSE	0NkZQc	0.0406011	0.626173	outcome	TRUE	reported	textfile	1.154e-08	0.011899	35337	exposure	TRUE	reported	ka1ZcD	textfile	2	1	TRUE	NA	0.000920638072216599	32.5607229229553	92.3358145576389	NA	NA	0.000920690133371252	35337	NA	NA	NA
rs10801548	TGTTTTTTTTT	TGTTTTTTCTT	G	A	-0.0552	-0.236205	0.40817	0.00372358	TRUE	FALSE	FALSE	0NkZQc	0.233909	0.312584	outcome	TRUE	reported	textfile	2.187e-11	0.008247	35338	exposure	TRUE	reported	ka1ZcD	textfile	2	1	FALSE	NA	0.00126617565324715	44.798305406754	92.3358145576389	NA	NA	0.00126624722741297	35338	NA	NA	NA
rs10801596	A	G	A	G	0.0872	-0.0654476	0.2909	0.677022	FALSE	FALSE	FALSE	0NkZQc	0.0301152	0.0297621	outcome	TRUE	reported	textfile	3.075e-22	0.008992	35338	exposure	TRUE	reported	ka1ZcD	textfile	2	1	TRUE	NA	0.00265414224943517	94.0363563925253	92.3358145576389	NA	NA	0.00265429207382846	35338	NA	NA	NA
rs10801650	C	T	C	T	0.0676	0.00258849	0.21943	0.227214	FALSE	FALSE	FALSE	0NkZQc	0.033563	0.938525	outcome	TRUE	reported	textfile	6.309e-12	0.009836	35345	exposure	TRUE	reported	ka1ZcD	textfile	2	1	TRUE	NA	0.00133459155649656	47.2315041478943	92.3358145576389	NA	NA	0.00133466697795604	35345	NA	NA	NA
rs10922098	T	C	T	C	-0.2861	0.0370749	0.40011	0.614389	FALSE	FALSE	FALSE	0NkZQc	0.0287692	0.197503	outcome	TRUE	reported	textfile	1e-200	0.008196	35338	exposure	TRUE	reported	ka1ZcD	textfile	2	1	TRUE	NA	0.0333324317083207	1218.44866371872	92.3358145576389	NA	NA	0.0333342554189793	35338	NA	NA	NA
rs111579393	C	A	C	A	-0.1	0.0499143	0.23965	0.182565	FALSE	FALSE	FALSE	0NkZQc	0.0362508	0.168538	outcome	TRUE	reported	textfile	8.773e-26	0.009525	35338	exposure	TRUE	reported	ka1ZcD	textfile	2	1	TRUE	NA	0.00310939265982598	110.21620448483	92.3358145576389	NA	NA	0.00310956810264868	35338	NA	NA	NA
rs111696008	A	G	A	G	-0.1794	0.108086	0.02443	0.0154475	FALSE	FALSE	FALSE	0NkZQc	0.114025	0.343171	outcome	TRUE	reported	textfile	2.569e-11	0.026899	35359	exposure	TRUE	reported	ka1ZcD	textfile	2	1	TRUE	NA	0.00125639628751213	44.4782858908346	92.3358145576389	NA	NA	0.00125646726738411	35359	NA	NA	NA
rs114879139	C	G	C	G	0.2759	0.120467	0.03496	0.0152176	FALSE	TRUE	FALSE	0NkZQc	0.115171	0.295567	outcome	TRUE	reported	textfile	1.829e-36	0.021877	35441	exposure	TRUE	reported	ka1ZcD	textfile	2	1	TRUE	NA	0.00446763089296783	159.038898311166	92.3358145576389	NA	NA	0.00446788189723126	35441	NA	NA	NA
rs115390282	T	G	T	G	0.1194	-0.000729931	0.03737	0.0309988	FALSE	FALSE	FALSE	0NkZQc	0.0812599	0.992833	outcome	TRUE	reported	textfile	1.045e-08	0.020862	35339	exposure	TRUE	reported	ka1ZcD	textfile	2	1	TRUE	NA	0.000926062174252494	32.7545918400966	92.3358145576389	NA	NA	0.000926114538886424	35339	NA	NA	NA
rs115660785	A	G	A	G	0.1888	-0.0660923	0.07418	0.042697	FALSE	FALSE	FALSE	0NkZQc	0.0696134	0.342407	outcome	TRUE	reported	textfile	1.021e-34	0.015362	35338	exposure	TRUE	reported	ka1ZcD	textfile	2	1	TRUE	NA	0.00425612266945476	151.037183428173	92.3358145576389	NA	NA	0.00425636253854398	35338	NA	NA	NA
rs115790699	C	G	C	G	0.2165	-0.117349	0.01392	0.016045	FALSE	TRUE	FALSE	0NkZQc	0.112173	0.295495	outcome	TRUE	reported	textfile	1.51e-09	0.035825	35339	exposure	TRUE	reported	ka1ZcD	textfile	2	1	TRUE	NA	0.00103238231829747	36.5189955469622	92.3358145576389	NA	NA	0.0010324406886427	35339	NA	NA	NA
rs116224050	G	A	G	A	-0.2287	0.0330418	0.02649	0.0232878	FALSE	FALSE	FALSE	0NkZQc	0.0928591	0.72197	outcome	TRUE	reported	textfile	1.661e-19	0.025317	35338	exposure	TRUE	reported	ka1ZcD	textfile	2	1	TRUE	NA	0.00230390280198586	81.5987048958204	92.3358145576389	NA	NA	0.00230403290129162	35338	NA	NA	NA
rs116525019	A	C	A	C	-0.1585	0.248759	0.03268	0.020718	FALSE	FALSE	FALSE	0NkZQc	0.0981222	0.0112385	outcome	TRUE	reported	textfile	6.035e-12	0.023042	35338	exposure	TRUE	reported	ka1ZcD	textfile	2	1	TRUE	NA	0.00133719608563962	47.314429552153	92.3358145576389	NA	NA	0.00133727166906113	35338	NA	NA	NA
rs11751024	A	C	A	C	0.0908	0.104026	0.39789	0.398161	FALSE	FALSE	FALSE	0NkZQc	0.0286682	0.000284952	outcome	TRUE	reported	textfile	3.271e-28	0.008244	35439	exposure	TRUE	reported	ka1ZcD	textfile	2	1	TRUE	NA	0.00341138075810106	121.30291033906	92.3358145576389	NA	NA	0.00341157263340568	35439	NA	NA	NA
rs12026141	T	C	T	C	-0.0522	0.0194804	0.31246	0.659062	FALSE	FALSE	FALSE	0NkZQc	0.029638	0.511003	outcome	TRUE	reported	textfile	3.395e-09	0.008831	35357	exposure	TRUE	reported	ka1ZcD	textfile	2	1	TRUE	NA	0.000987226646682125	34.9378897091462	92.3358145576389	NA	NA	0.000987282438053933	35357	NA	NA	NA
rs12143559	T	G	T	G	0.0934	0.0381242	0.12957	0.133102	FALSE	FALSE	FALSE	0NkZQc	0.0413678	0.356742	outcome	TRUE	reported	textfile	1.199e-14	0.012104	35342	exposure	TRUE	reported	ka1ZcD	textfile	2	1	TRUE	NA	0.00168195248250304	59.5403447623394	92.3358145576389	NA	NA	0.00168204750929186	35342	NA	NA	NA
rs12213415	A	G	A	G	0.1275	0.00617835	0.04825	0.0770526	FALSE	FALSE	FALSE	0NkZQc	0.0524012	0.906143	outcome	TRUE	reported	textfile	2.337e-11	0.019078	35439	exposure	TRUE	reported	ka1ZcD	textfile	2	1	TRUE	NA	0.00125871157554023	44.6611776436967	92.3358145576389	NA	NA	0.0012587825255152	35439	NA	NA	NA
rs12242	C	T	C	T	-0.1037	-0.0487156	0.07496	0.0666049	FALSE	FALSE	FALSE	0NkZQc	0.0563155	0.387013	outcome	TRUE	reported	textfile	1.62e-11	0.015393	35366	exposure	TRUE	reported	ka1ZcD	textfile	2	1	TRUE	NA	0.00128164592991931	45.3822906938245	92.3358145576389	NA	NA	0.00128171832010259	35366	NA	NA	NA
rs12747013	A	G	A	G	0.2065	-0.0797704	0.03607	0.0258038	FALSE	FALSE	FALSE	0NkZQc	0.0885046	0.367422	outcome	TRUE	reported	textfile	2.096e-21	0.021737	35336	exposure	TRUE	reported	ka1ZcD	textfile	2	1	TRUE	NA	0.00254750904248603	90.2435808454316	92.3358145576389	NA	NA	0.00254765287102929	35336	NA	NA	NA
rs12753234	T	G	T	G	0.0945	-0.0272788	0.09736	0.103916	FALSE	FALSE	FALSE	0NkZQc	0.0459177	0.552459	outcome	TRUE	reported	textfile	4.544e-12	0.013658	35337	exposure	TRUE	reported	ka1ZcD	textfile	2	1	TRUE	NA	0.00135291889032051	47.8701534243255	92.3358145576389	NA	NA	0.00135299536341502	35337	NA	NA	NA
rs1337169	C	T	C	T	-0.1209	0.0156788	0.32703	0.689884	FALSE	FALSE	FALSE	0NkZQc	0.0316595	0.620437	outcome	TRUE	reported	textfile	5.242e-44	0.008689	35336	exposure	TRUE	reported	ka1ZcD	textfile	2	1	TRUE	NA	0.00544907326780776	193.592454312362	92.3358145576389	NA	NA	0.00544938001933302	35336	NA	NA	NA
rs1348070	C	G	C	G	-0.0564	0.0334063	0.26963	0.303626	FALSE	TRUE	FALSE	0NkZQc	0.0305446	0.274091	outcome	TRUE	reported	textfile	6.31e-10	0.009123	35339	exposure	TRUE	reported	ka1ZcD	textfile	2	1	TRUE	NA	0.00108033678616638	38.2171484040448	92.3358145576389	NA	NA	0.0010803978648993	35339	NA	NA	NA
rs1349566	C	A	C	A	0.1065	-0.0661744	0.054	0.0647434	FALSE	FALSE	FALSE	0NkZQc	0.0569001	0.244832	outcome	TRUE	reported	textfile	4.264e-09	0.018132	35337	exposure	TRUE	reported	ka1ZcD	textfile	2	1	TRUE	NA	0.000975336166145528	34.4971497485309	92.3358145576389	NA	NA	0.000975391317402453	35337	NA	NA	NA
rs145134468	A	C	A	C	0.1656	0.120942	0.02363	0.0273765	FALSE	FALSE	FALSE	0NkZQc	0.0863218	0.161195	outcome	TRUE	reported	textfile	1.159e-09	0.027211	35338	exposure	TRUE	reported	ka1ZcD	textfile	2	1	TRUE	NA	0.00104697126387724	37.0345506907099	92.3358145576389	NA	NA	0.00104703045988432	35338	NA	NA	NA
rs1451915	A	C	A	C	0.0764	0.0690462	0.13641	0.0857367	FALSE	FALSE	FALSE	0NkZQc	0.052638	0.189615	outcome	TRUE	reported	textfile	8.795e-11	0.011779	35335	exposure	TRUE	reported	ka1ZcD	textfile	2	1	TRUE	NA	0.00118918114814466	42.0673632226918	92.3358145576389	NA	NA	0.00118924838086854	35335	NA	NA	NA
rs146037700	A	G	A	G	0.116	0.0413875	0.03961	0.0257432	FALSE	FALSE	FALSE	0NkZQc	0.0890118	0.641955	outcome	TRUE	reported	textfile	1.939e-08	0.02065	35354	exposure	TRUE	reported	ka1ZcD	textfile	2	1	TRUE	NA	0.000891763818978263	31.5537730416704	92.3358145576389	NA	NA	0.000891814224529933	35354	NA	NA	NA
rs147403462	C	T	C	T	-0.1768	0.127009	0.03055	0.0203771	FALSE	FALSE	FALSE	0NkZQc	0.0999483	0.203818	outcome	TRUE	reported	textfile	6.673e-14	0.023592	35338	exposure	TRUE	reported	ka1ZcD	textfile	2	1	TRUE	NA	0.00158673126777022	56.1578434841152	92.3358145576389	NA	NA	0.00158682093346013	35338	NA	NA	NA
rs1707652	T	C	T	C	0.1593	-0.000953857	0.3102	0.36876	FALSE	FALSE	FALSE	0NkZQc	0.0290998	0.973851	outcome	TRUE	reported	textfile	1.117e-74	0.008713	35339	exposure	TRUE	reported	ka1ZcD	textfile	2	1	TRUE	NA	0.00937029393972399	334.250098621492	92.3358145576389	NA	NA	0.00937081930897483	35339	NA	NA	NA
rs17201417	C	A	C	A	-0.1677	-0.0488133	0.0479	0.0445801	FALSE	FALSE	FALSE	0NkZQc	0.0679375	0.472448	outcome	TRUE	reported	textfile	3.577e-19	0.018739	35441	exposure	TRUE	reported	ka1ZcD	textfile	2	1	TRUE	NA	0.00225469099335193	80.0845600496494	92.3358145576389	NA	NA	0.00225481794992946	35441	NA	NA	NA
rs17618402	T	C	T	C	0.2182	0.0294362	0.01018	0.0181035	FALSE	FALSE	FALSE	0NkZQc	0.104745	0.77869	outcome	TRUE	reported	textfile	3.212e-08	0.039461	35340	exposure	TRUE	reported	ka1ZcD	textfile	2	1	TRUE	NA	0.000864432712041092	30.5737521295788	92.3358145576389	NA	NA	0.000864481593439353	35340	NA	NA	NA
rs180892040	A	G	A	G	0.1448	-0.0663864	0.09851	0.0548479	FALSE	FALSE	FALSE	0NkZQc	0.0635818	0.296435	outcome	TRUE	reported	textfile	1.678e-28	0.013076	35338	exposure	TRUE	reported	ka1ZcD	textfile	2	1	TRUE	NA	0.00345812657551762	122.620397527882	92.3358145576389	NA	NA	0.00345832162686818	35338	NA	NA	NA
rs184003	A	C	A	C	0.1192	-0.112614	0.06403	0.0654347	FALSE	FALSE	FALSE	0NkZQc	0.0567365	0.0471592	outcome	TRUE	reported	textfile	1.128e-12	0.016756	35440	exposure	TRUE	reported	ka1ZcD	textfile	2	1	TRUE	NA	0.0014259305657459	50.6042855864785	92.3358145576389	NA	NA	0.00142601092565183	35440	NA	NA	NA
rs184080912	A	C	A	C	0.2069	0.0667313	0.045	0.0258146	FALSE	FALSE	FALSE	0NkZQc	0.0892152	0.454471	outcome	TRUE	reported	textfile	1.586e-25	0.019813	35338	exposure	TRUE	reported	ka1ZcD	textfile	2	1	TRUE	NA	0.00307638312403994	109.042530672238	92.3358145576389	NA	NA	0.00307655671009705	35338	NA	NA	NA
rs2395004	C	G	C	G	0.0484	-0.0507438	0.41954	0.496974	FALSE	TRUE	TRUE	0NkZQc	0.0280615	0.0705588	outcome	TRUE	reported	textfile	3.657e-09	0.008205	35439	exposure	TRUE	reported	ka1ZcD	textfile	2	1	FALSE	NA	0.000980902596585094	34.7943752081742	92.3358145576389	NA	NA	0.000980957902642178	35439	NA	NA	NA
rs2534681	A	T	A	T	0.055	-0.00481521	0.43127	0.457803	FALSE	TRUE	TRUE	0NkZQc	0.0281071	0.863975	outcome	TRUE	reported	textfile	1.757e-11	0.008179	35440	exposure	TRUE	reported	ka1ZcD	textfile	2	1	FALSE	NA	0.00127431697300021	45.2168655083647	92.3358145576389	NA	NA	0.00127438879945756	35440	NA	NA	NA
rs2786107	T	G	T	G	0.0847	-0.00362678	0.22318	0.787647	FALSE	FALSE	FALSE	0NkZQc	0.0343012	0.915794	outcome	TRUE	reported	textfile	5.706e-18	0.009805	35336	exposure	TRUE	reported	ka1ZcD	textfile	2	1	TRUE	NA	0.00210735673385168	74.6185908237582	92.3358145576389	NA	NA	0.00210747576456038	35336	NA	NA	NA
rs28435909	C	T	C	T	0.1147	0.150292	0.11367	0.0706417	FALSE	FALSE	FALSE	0NkZQc	0.0556966	0.00696736	outcome	TRUE	reported	textfile	2.135e-19	0.012736	35439	exposure	TRUE	reported	ka1ZcD	textfile	2	1	TRUE	NA	0.00228342348876341	81.1028703705193	92.3358145576389	NA	NA	0.0022835520667566	35439	NA	NA	NA
rs3130955	A	C	A	C	0.0709	-0.0968539	0.31795	0.384461	FALSE	FALSE	FALSE	0NkZQc	0.0288048	0.000772626	outcome	TRUE	reported	textfile	4.209e-16	0.008718	35439	exposure	TRUE	reported	ka1ZcD	textfile	2	1	TRUE	NA	0.00186280554362584	66.1354375090908	92.3358145576389	NA	NA	0.00186291048113768	35439	NA	NA	NA
rs34231058	A	G	A	G	-0.1404	0.156865	0.03026	0.0371408	FALSE	FALSE	FALSE	0NkZQc	0.0743339	0.034835	outcome	TRUE	reported	textfile	2.743e-09	0.023611	35339	exposure	TRUE	reported	ka1ZcD	textfile	2	1	TRUE	NA	0.00099957841353775	35.3574449379012	92.3358145576389	NA	NA	0.000999634931023673	35339	NA	NA	NA
rs35233566	A	G	A	G	0.1647	-0.0350195	0.03646	0.032507	FALSE	FALSE	FALSE	0NkZQc	0.0793144	0.658831	outcome	TRUE	reported	textfile	1.886e-14	0.021506	35337	exposure	TRUE	reported	ka1ZcD	textfile	2	1	TRUE	NA	0.00165698288847861	58.6466668878914	92.3358145576389	NA	NA	0.00165707652012661	35337	NA	NA	NA
rs3873444	T	C	T	C	0.0695	0.0217665	0.12786	0.0935339	FALSE	FALSE	FALSE	0NkZQc	0.0481367	0.651138	outcome	TRUE	reported	textfile	8.435e-09	0.012067	35433	exposure	TRUE	reported	ka1ZcD	textfile	2	1	TRUE	NA	0.000935312349011885	33.1700762197461	92.3358145576389	NA	NA	0.000935365095899667	35433	NA	NA	NA
rs3997848	G	T	G	T	0.0658	-0.0300011	0.28098	0.323379	FALSE	FALSE	FALSE	0NkZQc	0.0299261	0.3161	outcome	TRUE	reported	textfile	2.859e-13	0.009013	35433	exposure	TRUE	reported	ka1ZcD	textfile	2	1	TRUE	NA	0.00150193918022379	53.2952533235957	92.3358145576389	NA	NA	0.00150202383395819	35433	NA	NA	NA
rs4345439	T	C	T	C	0.1056	0.141889	0.05162	0.0366201	FALSE	FALSE	FALSE	0NkZQc	0.0741296	0.0556122	outcome	TRUE	reported	textfile	1.217e-08	0.018535	35438	exposure	TRUE	reported	ka1ZcD	textfile	2	1	TRUE	NA	0.000915115350327145	32.4577301212634	92.3358145576389	NA	NA	0.00091516695196768	35438	NA	NA	NA
rs4658039	G	A	G	A	0.0706	0.0102341	0.46971	0.535017	FALSE	FALSE	FALSE	0NkZQc	0.0282078	0.716748	outcome	TRUE	reported	textfile	4.84e-18	0.008155	35338	exposure	TRUE	reported	ka1ZcD	textfile	2	1	TRUE	NA	0.00211640796168358	74.9440038204169	92.3358145576389	NA	NA	0.00211652749578625	35338	NA	NA	NA
rs4955716	C	T	C	T	0.0566	0.0238275	0.32947	0.305166	FALSE	FALSE	FALSE	0NkZQc	0.0305092	0.434807	outcome	TRUE	reported	textfile	4.862e-11	0.008608	35354	exposure	TRUE	reported	ka1ZcD	textfile	2	1	TRUE	NA	0.00122140309264428	43.2318456411275	92.3358145576389	NA	NA	0.00122147210775986	35354	NA	NA	NA
rs5021453	G	A	G	A	0.0774	-0.0147138	0.34395	0.370339	FALSE	FALSE	FALSE	0NkZQc	0.0291746	0.614026	outcome	TRUE	reported	textfile	1.435e-19	0.008553	35438	exposure	TRUE	reported	ka1ZcD	textfile	2	1	TRUE	NA	0.00230554356323209	81.8880381459453	92.3358145576389	NA	NA	0.00230567338757642	35438	NA	NA	NA
rs550671	T	C	T	C	0.2065	-0.0523548	0.14045	0.131769	FALSE	FALSE	FALSE	0NkZQc	0.0414517	0.206578	outcome	TRUE	reported	textfile	7.927e-71	0.011605	35440	exposure	TRUE	reported	ka1ZcD	textfile	2	1	TRUE	NA	0.00885509575199247	316.610499548699	92.3358145576389	NA	NA	0.00885559107783733	35440	NA	NA	NA
rs56147474	A	G	A	G	0.1488	0.0851808	0.11399	0.106191	FALSE	FALSE	FALSE	0NkZQc	0.0454081	0.0606696	outcome	TRUE	reported	textfile	1.862e-31	0.012753	35341	exposure	TRUE	reported	ka1ZcD	textfile	2	1	TRUE	NA	0.00383736012978059	136.130852733027	92.3358145576389	NA	NA	0.00383757647059198	35341	NA	NA	NA
rs607351	C	T	C	T	0.0677	-0.0726362	0.41787	0.460436	FALSE	FALSE	FALSE	0NkZQc	0.0282006	0.0100037	outcome	TRUE	reported	textfile	1.677e-16	0.008213	35338	exposure	TRUE	reported	ka1ZcD	textfile	2	1	TRUE	NA	0.0019190994026812	67.943687182631	92.3358145576389	NA	NA	0.00191920781428705	35338	NA	NA	NA
rs6132783	G	A	G	A	0.0794	-0.117267	0.11923	0.124949	FALSE	FALSE	FALSE	0NkZQc	0.0423346	0.00560553	outcome	TRUE	reported	textfile	1.191e-10	0.012328	35366	exposure	TRUE	reported	ka1ZcD	textfile	2	1	TRUE	NA	0.00117154969418269	41.4792784210258	92.3358145576389	NA	NA	0.00117161587318325	35366	NA	NA	NA
rs61820425	T	C	T	C	-0.0851	0.0600188	0.09282	0.0607771	FALSE	FALSE	FALSE	0NkZQc	0.0611591	0.326418	outcome	TRUE	reported	textfile	1.896e-09	0.014168	35336	exposure	TRUE	reported	ka1ZcD	textfile	2	1	TRUE	NA	0.00101995603085628	36.075922248742	92.3358145576389	NA	NA	0.00102001370423952	35336	NA	NA	NA
rs61820876	T	G	T	G	-0.1273	0.0507705	0.27768	0.304962	FALSE	FALSE	FALSE	0NkZQc	0.0303924	0.0948202	outcome	TRUE	reported	textfile	1.044e-44	0.009074	35337	exposure	TRUE	reported	ka1ZcD	textfile	2	1	TRUE	NA	0.00553882207753524	196.804342346049	92.3358145576389	NA	NA	0.00553913384444061	35337	NA	NA	NA
rs6477	G	C	G	C	0.1334	-0.0277019	0.23653	0.112644	FALSE	TRUE	FALSE	0NkZQc	0.0457374	0.544731	outcome	TRUE	reported	textfile	3.261e-39	0.010183	35439	exposure	TRUE	reported	ka1ZcD	textfile	2	1	TRUE	NA	0.00481926351341341	171.607261739971	92.3358145576389	NA	NA	0.00481953419303686	35439	NA	NA	NA
rs71302543	C	A	C	A	0.0951	-0.0266381	0.1174	0.146381	FALSE	FALSE	FALSE	0NkZQc	0.0396049	0.501204	outcome	TRUE	reported	textfile	1.075e-13	0.012797	35339	exposure	TRUE	reported	ka1ZcD	textfile	2	1	TRUE	NA	0.00156031496063949	55.2230150606886	92.3358145576389	NA	NA	0.00156040313338988	35339	NA	NA	NA
rs72731908	ACCC	CCCC	T	G	-0.0779	0.0806159	0.11512	0.105577	TRUE	FALSE	FALSE	0NkZQc	0.0474456	0.0892961	outcome	TRUE	reported	textfile	1.082e-09	0.012777	35345	exposure	TRUE	reported	ka1ZcD	textfile	2	1	FALSE	NA	0.00105058848195453	37.1699990906377	92.3358145576389	NA	NA	0.00105064787050012	35345	NA	NA	NA
rs72732236	TA	TT	T	A	-0.1716	0.0668143	0.04657	0.0433165	TRUE	FALSE	FALSE	0NkZQc	0.0688976	0.332165	outcome	TRUE	reported	textfile	1.098e-18	0.019446	35336	exposure	TRUE	reported	ka1ZcD	textfile	2	1	FALSE	NA	0.00219887533135766	77.8662791986663	92.3358145576389	NA	NA	0.0021989995199582	35336	NA	NA	NA
rs72952553	A	G	A	G	-0.048	-0.0455015	0.31481	0.288239	FALSE	FALSE	FALSE	0NkZQc	0.0323486	0.159546	outcome	TRUE	reported	textfile	3.968e-08	0.00874	35359	exposure	TRUE	reported	ka1ZcD	textfile	2	1	TRUE	NA	0.000852293803712583	30.1602574183819	92.3358145576389	NA	NA	0.000852341973373919	35359	NA	NA	NA
rs73169103	T	C	T	C	0.1354	-0.013322	0.03563	0.0345131	FALSE	FALSE	FALSE	0NkZQc	0.0765365	0.861818	outcome	TRUE	reported	textfile	5.733e-10	0.021847	35354	exposure	TRUE	reported	ka1ZcD	textfile	2	1	TRUE	NA	0.00108528441078306	38.4086588086468	92.3358145576389	NA	NA	0.00108534574290016	35354	NA	NA	NA
rs73403125	C	T	T	A	0.0475	-0.304556	0.35016	0.00467349	TRUE	FALSE	FALSE	0NkZQc	0.210093	0.147162	outcome	TRUE	reported	textfile	1.45e-09	0.007851	35401	exposure	TRUE	reported	ka1ZcD	textfile	2	1	FALSE	NA	0.00103293478933551	36.6026667755826	92.3358145576389	NA	NA	0.00103299308859678	35401	NA	NA	NA
rs76990964	T	G	T	G	0.2787	0.126865	0.01636	0.0250291	FALSE	FALSE	FALSE	0NkZQc	0.0890928	0.154456	outcome	TRUE	reported	textfile	1.926e-17	0.032795	35340	exposure	TRUE	reported	ka1ZcD	textfile	2	1	TRUE	NA	0.00203941453825937	72.2161095366953	92.3358145576389	NA	NA	0.00203952972616427	35340	NA	NA	NA
rs7774739	G	A	G	A	0.1624	0.0925295	0.17585	0.0134656	FALSE	FALSE	FALSE	0NkZQc	0.121953	0.448015	outcome	TRUE	reported	textfile	6.426e-47	0.01129	35437	exposure	TRUE	reported	ka1ZcD	textfile	2	1	TRUE	NA	0.00580495439210515	206.899601635485	92.3358145576389	NA	NA	0.00580528012965309	35437	NA	NA	NA
rs9262199	A	G	A	G	0.2471	-0.279773	0.00882	0.0167745	FALSE	FALSE	FALSE	0NkZQc	0.10967	0.01074	outcome	TRUE	reported	textfile	5.275e-09	0.042324	35442	exposure	TRUE	reported	ka1ZcD	textfile	2	1	TRUE	NA	0.00096080749926336	34.0837657115923	92.3358145576389	NA	NA	0.000960861668806033	35442	NA	NA	NA
rs9262525	T	C	T	C	0.0993	-0.130849	0.11612	0.131304	FALSE	FALSE	FALSE	0NkZQc	0.0421742	0.00191837	outcome	TRUE	reported	textfile	4.237e-15	0.012653	35439	exposure	TRUE	reported	ka1ZcD	textfile	2	1	TRUE	NA	0.00173490583565076	61.5867052322619	92.3358145576389	NA	NA	0.00173500358070637	35439	NA	NA	NA
rs9266636	G	A	G	A	0.0731	-0.104619	0.26275	0.258587	FALSE	FALSE	FALSE	0NkZQc	0.0333125	0.00168647	outcome	TRUE	reported	textfile	2.279e-15	0.009224	35440	exposure	TRUE	reported	ka1ZcD	textfile	2	1	TRUE	NA	0.00176902306265934	62.8017370156775	92.3358145576389	NA	NA	0.00176912272366977	35440	NA	NA	NA
rs9267139	A	G	A	G	0.1169	-0.0149374	0.10872	0.0824349	FALSE	FALSE	FALSE	0NkZQc	0.0509847	0.769539	outcome	TRUE	reported	textfile	1.5e-19	0.012925	35439	exposure	TRUE	reported	ka1ZcD	textfile	2	1	TRUE	NA	0.0023029533818485	81.7981362871568	92.3358145576389	NA	NA	0.0023030830570179	35439	NA	NA	NA
rs9276605	G	A	G	A	0.0674	-0.085744	0.41417	0.671941	FALSE	FALSE	FALSE	0NkZQc	0.0298801	0.00410986	outcome	TRUE	reported	textfile	2.358e-16	0.008217	35438	exposure	TRUE	reported	ka1ZcD	textfile	2	1	TRUE	NA	0.00189496094447855	67.2773239298381	92.3358145576389	NA	NA	0.00189506769297529	35438	NA	NA	NA
rs9427906	C	T	C	T	0.0557	-0.00526537	0.38174	0.647852	FALSE	FALSE	FALSE	0NkZQc	0.0308653	0.864545	outcome	TRUE	reported	textfile	3.256e-11	0.008396	35338	exposure	TRUE	reported	ka1ZcD	textfile	2	1	TRUE	NA	0.00124389296611163	44.0089442667399	92.3358145576389	NA	NA	0.00124396328225431	35338	NA	NA	NA
rs9850484	C	T	C	T	-0.0544	-0.00258722	0.3818	0.626271	FALSE	FALSE	FALSE	0NkZQc	0.0290352	0.928997	outcome	TRUE	reported	textfile	5.382e-11	0.008293	35353	exposure	TRUE	reported	ka1ZcD	textfile	2	1	TRUE	NA	0.00121568178713571	43.0278750610855	92.3358145576389	NA	NA	0.00121575048130682	35353	NA	NA	NA
