# Supplementary material for: Integrative Mendelian randomization and experimental validation prioritize KLF4 in the gut microbiota–pyroptosis–barrier axis of ulcerative colitis
Source: Front Immunol. 2026 Mar 16;17:1773990. doi: 10.3389/fimmu.2026.1773990 (PMC13033518; doi:10.3389/fimmu.2026.1773990)
Supplement: Supplementary Data Sheet 1 — Harmonized summary data, forest plots, funnel plots, data sources, harmonization details, and sensitivity analyses for the Mendelian randomization analysis of pyroptosis-related proteins and ulcerative colitis. [file DataSheet1.zip › bdpqtlresult/17155_1_VPS28_VPS28_protein_homolog/presso.txt]

[[1]]
[[1]]$`Main MR results`
       Exposure       MR Analysis Causal Estimate         Sd    T-stat
1 beta.exposure               Raw      -0.1674746 0.06759036 -2.477788
2 beta.exposure Outlier-corrected      -0.1808885 0.06250376 -2.894042
      P-value
1 0.015957980
2 0.005294976

[[1]]$`MR-PRESSO results`
[[1]]$`MR-PRESSO results`$`Global Test`
[[1]]$`MR-PRESSO results`$`Global Test`$RSSobs
[1] 132.922

[[1]]$`MR-PRESSO results`$`Global Test`$Pvalue
[1] "<0.001"


[[1]]$`MR-PRESSO results`$`Outlier Test`
         RSSobs Pvalue
1  6.409152e-05      1
2  7.153545e-05      1
4  2.682673e-03      1
5  1.969648e-04      1
6  1.914082e-04      1
7  1.137629e-03      1
8  6.156959e-03      1
9  2.849139e-02      1
10 3.747335e-04      1
11 1.227614e-03      1
12 6.684291e-03      1
13 2.841343e-05      1
14 4.994821e-02      1
15 1.486207e-02 <0.063
16 1.168918e-04      1
17 2.956438e-03      1
18 7.780128e-04      1
19 4.432489e-03      1
20 2.091410e-03      1
21 1.336253e-04      1
22 2.227420e-05      1
23 5.827845e-04      1
24 2.372855e-03      1
25 2.246504e-02      1
26 6.760204e-03      1
27 3.726066e-03      1
28 9.617984e-03      1
29 7.579611e-04      1
30 6.074405e-03      1
31 4.437159e-03      1
32 1.816466e-03      1
33 8.752555e-03      1
34 1.052466e-02      1
37 1.145150e-04      1
38 2.927174e-02  0.126
39 7.417042e-03 <0.063
40 1.806370e-02      1
41 5.635965e-05      1
42 1.126216e-03      1
43 3.680382e-04      1
44 2.569174e-02      1
45 5.001717e-04      1
46 1.126235e-03      1
47 3.163682e-06      1
48 3.531515e-04      1
49 1.271296e-02  0.441
50 3.854108e-03      1
51 1.097810e-02   0.63
52 2.112462e-03      1
53 9.380339e-04      1
54 2.983916e-05      1
55 1.176835e-04      1
58 2.894398e-03      1
59 8.870990e-05      1
61 3.144926e-02      1
62 1.444660e-02      1
63 5.811440e-02      1
64 1.336846e-02  0.252
65 8.716242e-03  0.315
66 2.203748e-05      1
67 5.669329e-03  0.819
68 1.674561e-05      1
69 1.389672e-04      1

[[1]]$`MR-PRESSO results`$`Distortion Test`
[[1]]$`MR-PRESSO results`$`Distortion Test`$`Outliers Indices`
[1] 14 36

[[1]]$`MR-PRESSO results`$`Distortion Test`$`Distortion Coefficient`
beta.exposure 
     7.415584 

[[1]]$`MR-PRESSO results`$`Distortion Test`$Pvalue
[1] 0.814


attr(,"id.exposure")
[1] "ka1ZcD"
attr(,"id.outcome")
[1] "0NkZQc"
attr(,"exposure")
[1] "exposure"
attr(,"outcome")
[1] "outcome"
