# Supplementary material for: Integrative Mendelian randomization and experimental validation prioritize KLF4 in the gut microbiota–pyroptosis–barrier axis of ulcerative colitis
Source: Front Immunol. 2026 Mar 16;17:1773990. doi: 10.3389/fimmu.2026.1773990 (PMC13033518; doi:10.3389/fimmu.2026.1773990)
Supplement: Supplementary Data Sheet 1 — Harmonized summary data, forest plots, funnel plots, data sources, harmonization details, and sensitivity analyses for the Mendelian randomization analysis of pyroptosis-related proteins and ulcerative colitis. [file DataSheet1.zip › bdpqtlresult/17155_1_VPS28_VPS28_protein_homolog/singlesnpOR.txt]

exposure	outcome	id.exposure	id.outcome	samplesize	SNP	b	se	p	lo_ci	up_ci	or	or_lci95	or_uci95
exposure	outcome	ka1ZcD	0NkZQc	NA	rs1056429	-0.284641176470588	0.675679411764706	0.673560407980165	-1.60897282352941	1.03969047058824	0.752284143146621	0.20009303941506	2.82834142399083
exposure	outcome	ka1ZcD	0NkZQc	NA	rs10733084	-0.291275405007364	0.597954344624448	0.626173430623162	-1.46326592047128	0.880715110456554	0.747309836803434	0.231479046722235	2.41262438260046
exposure	outcome	ka1ZcD	0NkZQc	NA	rs10801596	-0.750545871559633	0.345357798165138	0.0297621518897466	-1.4274471559633	-0.0736445871559632	0.472108771638239	0.239920621052457	0.929001814350231
exposure	outcome	ka1ZcD	0NkZQc	NA	rs10801650	0.0382912721893491	0.496494082840237	0.938525441314569	-0.934837130177515	1.01141967455621	1.03903383046584	0.39264981112901	2.74950164307552
exposure	outcome	ka1ZcD	0NkZQc	NA	rs10922098	-0.129587207270185	0.100556448794128	0.197502016136531	-0.326677846906676	0.0675034323663055	0.878457977153605	0.721316079806966	1.06983393165354
exposure	outcome	ka1ZcD	0NkZQc	NA	rs111579393	-0.499143	0.362508	0.168538275556005	-1.20965868	0.21137268	0.607050679284566	0.298299077497172	1.23537266796726
exposure	outcome	ka1ZcD	0NkZQc	NA	rs111696008	-0.602486064659978	0.635590858416945	0.343172763198162	-1.84824414715719	0.643272017837235	0.54744894944595	0.157513494163622	1.9026963616092
exposure	outcome	ka1ZcD	0NkZQc	NA	rs114879139	0.436632837984777	0.417437477346865	0.295568512844398	-0.381544617615078	1.25481029358463	1.54748779399977	0.682805920206722	3.50717297801587
exposure	outcome	ka1ZcD	0NkZQc	NA	rs115390282	-0.00611332495812395	0.680568676716918	0.992832961358751	-1.34002793132328	1.32780128140704	0.993905323392404	0.261838354986446	3.77273906994601
exposure	outcome	ka1ZcD	0NkZQc	NA	rs115660785	-0.350065148305085	0.368715042372881	0.34240743834917	-1.07274663135593	0.372616334745763	0.704642181979477	0.342067692111022	1.45152733238439
exposure	outcome	ka1ZcD	0NkZQc	NA	rs115790699	-0.542027713625866	0.518120092378753	0.295495009659277	-1.55754309468822	0.47348766743649	0.581567803013291	0.210652990381007	1.60558418321035
exposure	outcome	ka1ZcD	0NkZQc	NA	rs116224050	-0.144476606908614	0.406030170529077	0.721969925805211	-0.940295741145606	0.651342527328378	0.865475158305769	0.39051232771601	1.91811422196413
exposure	outcome	ka1ZcD	0NkZQc	NA	rs116525019	-1.56945741324921	0.619067507886435	0.0112384455233227	-2.78282972870662	-0.356085097791798	0.208158095546363	0.0618632033804695	0.700413014098267
exposure	outcome	ka1ZcD	0NkZQc	NA	rs11751024	1.14566079295154	0.315729074889868	0.000284940446168829	0.526831806167401	1.76448977973568	3.14451854615885	1.69355827923489	5.83859262971696
exposure	outcome	ka1ZcD	0NkZQc	NA	rs12026141	-0.373187739463601	0.567777777777778	0.511002296086123	-1.48603218390805	0.739656704980843	0.688535955338165	0.226268669221992	2.09521611376217
exposure	outcome	ka1ZcD	0NkZQc	NA	rs12143559	0.408182012847966	0.442910064239829	0.356741855980662	-0.459921713062099	1.27628573875803	1.50408089830539	0.63133306870505	3.58330564449499
exposure	outcome	ka1ZcD	0NkZQc	NA	rs12213415	0.0484576470588235	0.410989803921569	0.906143135379862	-0.757082368627451	0.853997662745098	1.04965091507543	0.469032897708783	2.34901869122785
exposure	outcome	ka1ZcD	0NkZQc	NA	rs12242	0.469774349083896	0.543061716489875	0.387012547577121	-0.594626615236258	1.53417531340405	1.59963319379336	0.551768549379334	4.63749946886946
exposure	outcome	ka1ZcD	0NkZQc	NA	rs12747013	-0.386297336561743	0.428593704600484	0.367421602644194	-1.22634099757869	0.453746324455206	0.67956843509539	0.293364035969143	1.57419861112959
exposure	outcome	ka1ZcD	0NkZQc	NA	rs12753234	-0.28866455026455	0.485901587301587	0.55245842078524	-1.24103166137566	0.663702560846561	0.749263503495403	0.289085825365189	1.94196929912084
exposure	outcome	ka1ZcD	0NkZQc	NA	rs1337169	-0.129684036393714	0.26186517783292	0.62043630909749	-0.642939784946237	0.383571712158809	0.878372920955646	0.525744574000462	1.4675167874723
exposure	outcome	ka1ZcD	0NkZQc	NA	rs1348070	-0.592310283687943	0.541570921985816	0.274091300175543	-1.65378929078014	0.469168723404255	0.553048109648428	0.191323552728661	1.59866470815268
exposure	outcome	ka1ZcD	0NkZQc	NA	rs1349566	-0.621355868544601	0.53427323943662	0.24483247086507	-1.66853141784038	0.425819680751174	0.537215549902608	0.188523725019738	1.53084470947594
exposure	outcome	ka1ZcD	0NkZQc	NA	rs145134468	0.730326086956522	0.52126690821256	0.161196204826764	-0.291357053140097	1.75200922705314	2.07575737473047	0.747248822841557	5.7661766028122
exposure	outcome	ka1ZcD	0NkZQc	NA	rs1451915	0.903746073298429	0.688979057591623	0.189615378607106	-0.446652879581152	2.25414502617801	2.46883424415171	0.639765945558721	9.52714436804408
exposure	outcome	ka1ZcD	0NkZQc	NA	rs146037700	0.356788793103448	0.767343103448276	0.641955487958526	-1.14720368965517	1.86078127586207	1.42873407949397	0.317523423154628	6.42875744292228
exposure	outcome	ka1ZcD	0NkZQc	NA	rs147403462	-0.718376696832579	0.565318438914027	0.203818677690429	-1.82640083710407	0.389647443438914	0.487543044109623	0.160991962580498	1.47646016639387
exposure	outcome	ka1ZcD	0NkZQc	NA	rs1707652	-0.0059878028876334	0.182672944130571	0.973850971238187	-0.364026773383553	0.352051167608286	0.994030088276677	0.694872590403478	1.42198128123834
exposure	outcome	ka1ZcD	0NkZQc	NA	rs17201417	0.291075134168157	0.405113297555158	0.472447176678164	-0.502946929039952	1.08509719737627	1.33786509955527	0.604745887987356	2.95972748250495
exposure	outcome	ka1ZcD	0NkZQc	NA	rs17618402	0.134904674610449	0.480041246562786	0.77868949411567	-0.805976168652612	1.07578551787351	1.14442768613649	0.446651706287405	2.93229536652203
exposure	outcome	ka1ZcD	0NkZQc	NA	rs180892040	-0.458469613259668	0.439100828729282	0.296434450286905	-1.31910723756906	0.402168011049724	0.632250493264189	0.267373896815835	1.49506249859592
exposure	outcome	ka1ZcD	0NkZQc	NA	rs184003	-0.944748322147651	0.475977348993289	0.0471600681950101	-1.8776639261745	-0.0118327181208054	0.388777405252263	0.152946984193863	0.988237013180326
exposure	outcome	ka1ZcD	0NkZQc	NA	rs184080912	0.322529241179314	0.431199613339778	0.454471445670812	-0.52262200096665	1.16768048332528	1.38061526108775	0.592963756365167	3.21452783359418
exposure	outcome	ka1ZcD	0NkZQc	NA	rs2786107	-0.0428191263282172	0.404972845336482	0.915793937339903	-0.836565903187721	0.750927650531287	0.958084666687511	0.433195607663463	2.11896476396139
exposure	outcome	ka1ZcD	0NkZQc	NA	rs28435909	1.31030514385353	0.485585004359198	0.00696725601485724	0.358558535309503	2.26205175239756	3.7073048009022	1.43126480920475	9.60277147764788
exposure	outcome	ka1ZcD	0NkZQc	NA	rs3130955	-1.3660634696756	0.406273624823695	0.000772618844115261	-2.16235977433004	-0.569767165021157	0.255109230745905	0.115053300621385	0.56565712813345
exposure	outcome	ka1ZcD	0NkZQc	NA	rs34231058	-1.11727207977208	0.529443732193732	0.0348346418766895	-2.15498179487179	-0.0795623646723649	0.327171074992919	0.11590530066453	0.923520423124011
exposure	outcome	ka1ZcD	0NkZQc	NA	rs35233566	-0.21262598664238	0.48156891317547	0.658831054683478	-1.1565010564663	0.731249083181542	0.808458454938759	0.314584972512036	2.07767417541523
exposure	outcome	ka1ZcD	0NkZQc	NA	rs3873444	0.313187050359712	0.692614388489209	0.651138611782297	-1.04433715107914	1.67071125179856	1.3677773503467	0.351925015199279	5.31594743005717
exposure	outcome	ka1ZcD	0NkZQc	NA	rs3997848	-0.45594376899696	0.454803951367781	0.316099186401768	-1.34735951367781	0.435471975683891	0.633849478088404	0.259925685537572	1.54569241605354
exposure	outcome	ka1ZcD	0NkZQc	NA	rs4345439	1.34364583333333	0.701984848484849	0.0556116317533335	-0.0322444696969699	2.71953613636364	3.83299251390884	0.968269840507813	15.1732822783947
exposure	outcome	ka1ZcD	0NkZQc	NA	rs4658039	0.144958923512748	0.399543909348442	0.716746077513352	-0.638147138810198	0.928064985835694	1.15599208519862	0.528270329392899	2.52960960835634
exposure	outcome	ka1ZcD	0NkZQc	NA	rs4955716	0.420980565371025	0.539031802120141	0.434806064968684	-0.635521766784452	1.4774828975265	1.52345467034477	0.529659057704289	4.38190209123366
exposure	outcome	ka1ZcD	0NkZQc	NA	rs5021453	-0.190100775193798	0.376932816537468	0.614025309333328	-0.928889095607235	0.548687545219638	0.826875801175384	0.394992265372871	1.73097969380236
exposure	outcome	ka1ZcD	0NkZQc	NA	rs550671	-0.253534140435835	0.200734624697337	0.206577884003653	-0.646974004842615	0.139905723970944	0.776053249676684	0.523627877260425	1.15016536072278
exposure	outcome	ka1ZcD	0NkZQc	NA	rs56147474	0.572451612903226	0.305161962365591	0.0606697832985404	-0.0256658333333333	1.17056905913979	1.77260747609996	0.974660734324635	3.22382666467295
exposure	outcome	ka1ZcD	0NkZQc	NA	rs607351	-1.07291285081241	0.416552437223043	0.0100038276420032	-1.88935562776957	-0.256470073855244	0.342010838530378	0.151169186685207	0.773778150409926
exposure	outcome	ka1ZcD	0NkZQc	NA	rs6132783	-1.47691435768262	0.533181360201511	0.00560556503368788	-2.52194982367758	-0.431878891687657	0.22834118167428	0.08030287755001	0.649288006098356
exposure	outcome	ka1ZcD	0NkZQc	NA	rs61820425	-0.705273795534665	0.718673325499413	0.326417616984233	-2.11387351351351	0.703325922444183	0.493973308053357	0.12076925789253	2.02046144298009
exposure	outcome	ka1ZcD	0NkZQc	NA	rs61820876	-0.398825608798115	0.238746268656716	0.0948205067478525	-0.866768295365279	0.0691170777690494	0.671107726432084	0.420307667016841	1.07156165785288
exposure	outcome	ka1ZcD	0NkZQc	NA	rs6477	-0.207660419790105	0.342859070464768	0.544732036670578	-0.879664197901049	0.46434335832084	0.812482892982958	0.414922220042644	1.59096914916273
exposure	outcome	ka1ZcD	0NkZQc	NA	rs71302543	-0.280106203995794	0.41645531019979	0.501204304120381	-1.09635861198738	0.536146203995794	0.755703478464627	0.334085406039618	1.7094064482895
exposure	outcome	ka1ZcD	0NkZQc	NA	rs72952553	0.947947916666667	0.673929166666667	0.159546406933955	-0.37295325	2.26884908333333	2.58040900816817	0.688697428696163	9.66826703860544
exposure	outcome	ka1ZcD	0NkZQc	NA	rs73169103	-0.0983899556868538	0.565262186115214	0.861817725313928	-1.20630384047267	1.00952392909897	0.906295419783944	0.299301503582464	2.74429422535476
exposure	outcome	ka1ZcD	0NkZQc	NA	rs76990964	0.455202726946538	0.319672766415501	0.154456698091975	-0.171355895227843	1.08176134912092	1.57649294824229	0.842521670665852	2.94987073020151
exposure	outcome	ka1ZcD	0NkZQc	NA	rs7774739	0.569762931034483	0.750942118226601	0.448013594921276	-0.902083620689655	2.04160948275862	1.76784789987897	0.405723404729169	7.70299706814472
exposure	outcome	ka1ZcD	0NkZQc	NA	rs9262199	-1.13222581950627	0.443828409550789	0.010740075307936	-2.00212950222582	-0.262322136786726	0.322315042302951	0.135047393089876	0.769263175821652
exposure	outcome	ka1ZcD	0NkZQc	NA	rs9262525	-1.3177139979859	0.424715005035247	0.00191839067655423	-2.15015540785498	-0.485272588116818	0.267746672334887	0.116466056626964	0.61552938789728
exposure	outcome	ka1ZcD	0NkZQc	NA	rs9266636	-1.43117647058824	0.455711354309166	0.00168640803161137	-2.3243707250342	-0.537982216142271	0.239027547882017	0.0978449960893084	0.583925299504742
exposure	outcome	ka1ZcD	0NkZQc	NA	rs9267139	-0.127779298545766	0.436139435414885	0.769538899260824	-0.982612591958939	0.727053994867408	0.880047585494958	0.374331843846319	2.06897640547372
exposure	outcome	ka1ZcD	0NkZQc	NA	rs9276605	-1.27216617210682	0.443324925816024	0.00410988522364204	-2.14108302670623	-0.403249317507418	0.280223950550416	0.117527488661204	0.668145498185932
exposure	outcome	ka1ZcD	0NkZQc	NA	rs9427906	-0.0945308797127469	0.554134649910233	0.864544671784801	-1.1806347935368	0.99157303411131	0.909799639840717	0.307083741941727	2.69547120736653
exposure	outcome	ka1ZcD	0NkZQc	NA	rs9850484	0.0475591911764706	0.533735294117647	0.928997409884283	-0.998561985294118	1.09368036764706	1.04870827356068	0.368408837766656	2.98524066279653
exposure	outcome	ka1ZcD	0NkZQc	NA	All - Inverse variance weighted	-0.167474590028155	0.0675903641677764	0.0132199686640271	-0.299951703796997	-0.0349974762593136	0.845798108721924	0.740854000252894	0.965607853198318
exposure	outcome	ka1ZcD	0NkZQc	NA	All - MR Egger	-0.0271941258048505	0.14239423849836	0.849177273601044	-0.306286833261635	0.251898581651934	0.973172305329204	0.736175429569807	1.28646555945665
