# Supplementary material for: Integrative Mendelian randomization and experimental validation prioritize KLF4 in the gut microbiota–pyroptosis–barrier axis of ulcerative colitis
Source: Front Immunol. 2026 Mar 16;17:1773990. doi: 10.3389/fimmu.2026.1773990 (PMC13033518; doi:10.3389/fimmu.2026.1773990)
Supplement: Supplementary Data Sheet 1 — Harmonized summary data, forest plots, funnel plots, data sources, harmonization details, and sensitivity analyses for the Mendelian randomization analysis of pyroptosis-related proteins and ulcerative colitis. [file DataSheet1.zip › bdpqtlresult/17175_5_MAP2K6_MP2K6/OR.txt]

method	nsnp	b	se	pval	lo_ci	up_ci	or	or_lci95	or_uci95
MR Egger	6	-0.408966082437161	0.78837813467885	0.631316372087828	-1.95418722640771	1.13625506153338	0.664336764624055	0.14167958333388	3.11508070849626
Weighted median	6	-0.453899522024732	0.257351709322713	0.0777770604312408	-0.958308872297249	0.0505098282477858	0.635146548279041	0.383540954570697	1.051807200726
Inverse variance weighted	6	-0.410135749378314	0.208006394201937	0.0486386240550472	-0.81782828201411	-0.00244321674251746	0.663560166142007	0.441389187220816	0.997559765482273
Simple mode	6	-0.502161854799714	0.315041186215177	0.171827785913068	-1.11964257978146	0.115318870182033	0.605220844819697	0.326396434462015	1.12223122660029
Weighted mode	6	-0.472836465060893	0.281564625941515	0.153926775597789	-1.02470313190626	0.0790302017844758	0.623231983048752	0.358902996440727	1.08223700706558
