# Supplementary material for: Integrative Mendelian randomization and experimental validation prioritize KLF4 in the gut microbiota–pyroptosis–barrier axis of ulcerative colitis
Source: Front Immunol. 2026 Mar 16;17:1773990. doi: 10.3389/fimmu.2026.1773990 (PMC13033518; doi:10.3389/fimmu.2026.1773990)
Supplement: Supplementary Data Sheet 1 — Harmonized summary data, forest plots, funnel plots, data sources, harmonization details, and sensitivity analyses for the Mendelian randomization analysis of pyroptosis-related proteins and ulcerative colitis. [file DataSheet1.zip › bdpqtlresult/17175_5_MAP2K6_MP2K6/harmonise.txt]

SNP	effect_allele.exposure	other_allele.exposure	effect_allele.outcome	other_allele.outcome	beta.exposure	beta.outcome	eaf.exposure	eaf.outcome	remove	palindromic	ambiguous	id.outcome	se.outcome	pval.outcome	outcome	mr_keep.outcome	pval_origin.outcome	data_source.outcome	pval.exposure	se.exposure	samplesize.exposure	exposure	mr_keep.exposure	pval_origin.exposure	id.exposure	data_source.exposure	action	SNP_index	mr_keep	samplesize.outcome	R2	f	meanf	units.outcome	units.exposure	rsq.exposure	effective_n.exposure	rsq.outcome	steiger_dir	steiger_pval
rs1398617	T	G	T	G	0.0675	-0.00489195	0.25158	0.288389	FALSE	FALSE	FALSE	qc0iz0	0.0308857	0.87415	outcome	TRUE	reported	textfile	3.421e-13	0.009276	35339	exposure	TRUE	reported	HfWrUk	textfile	2	1	TRUE	NA	0.0014961720723641	52.9494540154751	57.7853113936462	NA	NA	0.00149625662585845	35339	NA	NA	NA
rs146472986	T	C	T	C	0.2333	-0.0763867	0.02358	0.0110441	FALSE	FALSE	FALSE	qc0iz0	0.134704	0.570665	outcome	TRUE	reported	textfile	9.205e-18	0.02718	35350	exposure	TRUE	reported	HfWrUk	textfile	2	1	TRUE	NA	0.00207987357112786	73.6726006873133	57.7853113936462	NA	NA	0.00207999100619931	35350	NA	NA	NA
rs453821	T	C	T	C	0.0731	-0.0515146	0.13894	0.131395	FALSE	FALSE	FALSE	qc0iz0	0.0414561	0.214004	outcome	TRUE	reported	textfile	3.408e-10	0.011642	35441	exposure	TRUE	reported	HfWrUk	textfile	2	1	TRUE	NA	0.00111119618557864	39.4234888511551	57.7853113936462	NA	NA	0.00111125882624903	35441	NA	NA	NA
rs520820	C	T	C	T	-0.0655	0.0435707	0.23498	0.790657	FALSE	FALSE	FALSE	qc0iz0	0.0345843	0.207727	outcome	TRUE	reported	textfile	6.986e-12	0.009551	35356	exposure	TRUE	reported	HfWrUk	textfile	2	1	TRUE	NA	0.00132844770713059	47.028415028009	57.7853113936462	NA	NA	0.00132852275848739	35356	NA	NA	NA
rs572515	G	A	G	A	-0.0833	0.039523	0.3973	0.616761	FALSE	FALSE	FALSE	qc0iz0	0.028797	0.169917	outcome	TRUE	reported	textfile	6.353e-24	0.008259	35338	exposure	TRUE	reported	HfWrUk	textfile	2	1	TRUE	NA	0.00287041510112424	101.720969420051	57.7853113936462	NA	NA	0.00287057709882366	35338	NA	NA	NA
rs7774739	G	A	G	A	0.0637	0.0925295	0.17585	0.0134656	FALSE	FALSE	FALSE	qc0iz0	0.121953	0.448015	outcome	TRUE	reported	textfile	1.609e-08	0.011275	35437	exposure	TRUE	reported	HfWrUk	textfile	2	1	TRUE	NA	0.000899907381674726	31.9169403598743	57.7853113936462	NA	NA	0.000899958127970914	35437	NA	NA	NA
