# Supplementary material for: Integrative Mendelian randomization and experimental validation prioritize KLF4 in the gut microbiota–pyroptosis–barrier axis of ulcerative colitis
Source: Front Immunol. 2026 Mar 16;17:1773990. doi: 10.3389/fimmu.2026.1773990 (PMC13033518; doi:10.3389/fimmu.2026.1773990)
Supplement: Supplementary Data Sheet 1 — Harmonized summary data, forest plots, funnel plots, data sources, harmonization details, and sensitivity analyses for the Mendelian randomization analysis of pyroptosis-related proteins and ulcerative colitis. [file DataSheet1.zip › bdpqtlresult/17175_5_MAP2K6_MP2K6/presso.txt]

[[1]]
[[1]]$`Main MR results`
       Exposure       MR Analysis Causal Estimate        Sd   T-stat
1 beta.exposure               Raw      -0.4101357 0.1331744 -3.07969
2 beta.exposure Outlier-corrected              NA        NA       NA
     P-value
1 0.02747931
2         NA

[[1]]$`MR-PRESSO results`
[[1]]$`MR-PRESSO results`$`Global Test`
[[1]]$`MR-PRESSO results`$`Global Test`$RSSobs
[1] 2.634

[[1]]$`MR-PRESSO results`$`Global Test`$Pvalue
[1] 0.878


attr(,"id.exposure")
[1] "HfWrUk"
attr(,"id.outcome")
[1] "qc0iz0"
attr(,"exposure")
[1] "exposure"
attr(,"outcome")
[1] "outcome"
