# Supplementary material for: Integrative Mendelian randomization and experimental validation prioritize KLF4 in the gut microbiota–pyroptosis–barrier axis of ulcerative colitis
Source: Front Immunol. 2026 Mar 16;17:1773990. doi: 10.3389/fimmu.2026.1773990 (PMC13033518; doi:10.3389/fimmu.2026.1773990)
Supplement: Supplementary Data Sheet 1 — Harmonized summary data, forest plots, funnel plots, data sources, harmonization details, and sensitivity analyses for the Mendelian randomization analysis of pyroptosis-related proteins and ulcerative colitis. [file DataSheet1.zip › bdpqtlresult/17175_5_MAP2K6_MP2K6/singlesnpOR.txt]

exposure	outcome	id.exposure	id.outcome	samplesize	SNP	b	se	p	lo_ci	up_ci	or	or_lci95	or_uci95
exposure	outcome	HfWrUk	qc0iz0	NA	rs1398617	-0.0724733333333333	0.457565925925926	0.874150412157437	-0.969302548148148	0.824355881481481	0.930090548744216	0.379347522492172	2.28041143693292
exposure	outcome	HfWrUk	qc0iz0	NA	rs146472986	-0.327418345477925	0.577385340762966	0.570666106045763	-1.45909361337334	0.804256922417488	0.720782143994201	0.232446866007541	2.23503507715188
exposure	outcome	HfWrUk	qc0iz0	NA	rs453821	-0.704714090287278	0.567114911080711	0.214004152223932	-1.81625931600547	0.406831135430917	0.494249864893881	0.16263297307211	1.50205044114459
exposure	outcome	HfWrUk	qc0iz0	NA	rs520820	-0.665201526717557	0.528004580152672	0.207726925248092	-1.70009050381679	0.369687450381679	0.514169898293065	0.182666991244695	1.44728219646733
exposure	outcome	HfWrUk	qc0iz0	NA	rs572515	-0.474465786314526	0.345702280912365	0.169917372644357	-1.15204225690276	0.203110684273709	0.622217364726883	0.315990775618256	1.22520807200835
exposure	outcome	HfWrUk	qc0iz0	NA	rs7774739	1.45258241758242	1.91448979591837	0.448013594921276	-2.29981758241758	5.20498241758242	4.27413788439377	0.100277134366908	182.17766961676
exposure	outcome	HfWrUk	qc0iz0	NA	All - Inverse variance weighted	-0.410135749378314	0.208006394201937	0.0486386240550472	-0.81782828201411	-0.00244321674251746	0.663560166142007	0.441389187220816	0.997559765482273
exposure	outcome	HfWrUk	qc0iz0	NA	All - MR Egger	-0.408966082437161	0.78837813467885	0.631316372087828	-1.95418722640771	1.13625506153338	0.664336764624055	0.14167958333388	3.11508070849626
