# Supplementary material for: Integrative Mendelian randomization and experimental validation prioritize KLF4 in the gut microbiota–pyroptosis–barrier axis of ulcerative colitis
Source: Front Immunol. 2026 Mar 16;17:1773990. doi: 10.3389/fimmu.2026.1773990 (PMC13033518; doi:10.3389/fimmu.2026.1773990)
Supplement: Supplementary Data Sheet 1 — Harmonized summary data, forest plots, funnel plots, data sources, harmonization details, and sensitivity analyses for the Mendelian randomization analysis of pyroptosis-related proteins and ulcerative colitis. [file DataSheet1.zip › bdpqtlresult/17350_13_CHMP2B_CHM2B/OR.txt]

method	nsnp	b	se	pval	lo_ci	up_ci	or	or_lci95	or_uci95
MR Egger	33	0.251988158701874	0.153650245436148	0.111112718122563	-0.0491663223529765	0.553142639756725	1.2865808024078	0.952022773861976	1.73870857564619
Weighted median	33	0.229052074932423	0.107055407396254	0.0323898831240713	0.019223476435765	0.438880673429082	1.25740751671641	1.01940943715137	1.55097020438919
Inverse variance weighted	33	0.158000917817197	0.0779064384900612	0.0425515231124156	0.00530429837667737	0.310697537257717	1.17116726962464	1.00531839107358	1.36437648571738
Simple mode	33	0.359878010126612	0.174200560736515	0.0470154315355227	0.0184449110830426	0.701311109170182	1.43315457355117	1.01861606916786	2.01639468869616
Weighted mode	33	0.250113345236357	0.103340165055026	0.0213617130805433	0.0475666217285057	0.452660068744208	1.28417096310043	1.04871606607103	1.5724895573008
