# Supplementary material for: Integrative Mendelian randomization and experimental validation prioritize KLF4 in the gut microbiota–pyroptosis–barrier axis of ulcerative colitis
Source: Front Immunol. 2026 Mar 16;17:1773990. doi: 10.3389/fimmu.2026.1773990 (PMC13033518; doi:10.3389/fimmu.2026.1773990)
Supplement: Supplementary Data Sheet 1 — Harmonized summary data, forest plots, funnel plots, data sources, harmonization details, and sensitivity analyses for the Mendelian randomization analysis of pyroptosis-related proteins and ulcerative colitis. [file DataSheet1.zip › bdpqtlresult/17350_13_CHMP2B_CHM2B/harmonise.txt]

SNP	effect_allele.exposure	other_allele.exposure	effect_allele.outcome	other_allele.outcome	beta.exposure	beta.outcome	eaf.exposure	eaf.outcome	remove	palindromic	ambiguous	id.outcome	se.outcome	pval.outcome	outcome	mr_keep.outcome	pval_origin.outcome	data_source.outcome	pval.exposure	se.exposure	samplesize.exposure	exposure	mr_keep.exposure	pval_origin.exposure	id.exposure	data_source.exposure	action	SNP_index	mr_keep	samplesize.outcome	R2	f	meanf	units.outcome	units.exposure	rsq.exposure	effective_n.exposure	rsq.outcome	steiger_dir	steiger_pval
rs11127989	AGAAT	GGAAT	C	T	-0.0725	0.0476762	0.23354	0.0893242	TRUE	FALSE	FALSE	YpSGzr	0.0491505	0.332044	outcome	TRUE	reported	textfile	3.669e-14	0.009574	35328	exposure	TRUE	reported	3Y2yJO	textfile	2	1	FALSE	NA	0.00162056234289091	57.340909844165	73.9812143261218	NA	NA	0.00162065394318374	35328	NA	NA	NA
rs113488528	G	A	G	A	-0.0733	-0.0740211	0.14098	0.138726	FALSE	FALSE	FALSE	YpSGzr	0.0421687	0.0791985	outcome	TRUE	reported	textfile	5.244e-10	0.0118	35331	exposure	TRUE	reported	3Y2yJO	textfile	2	1	TRUE	NA	0.00109097284978783	38.5850750794731	73.9812143261218	NA	NA	0.00109103454315933	35331	NA	NA	NA
rs113716282	A	T	A	T	0.2261	0.00897837	0.04612	0.0545424	FALSE	TRUE	FALSE	YpSGzr	0.0616121	0.884139	outcome	TRUE	reported	textfile	3.571e-32	0.019149	35329	exposure	TRUE	reported	3Y2yJO	textfile	2	1	TRUE	NA	0.003930675097905	139.406922502446	73.9812143261218	NA	NA	0.00393089675408978	35329	NA	NA	NA
rs115718803	A	C	A	C	0.187	0.0740146	0.01744	0.00944194	FALSE	FALSE	FALSE	YpSGzr	0.146398	0.613157	outcome	TRUE	reported	textfile	2.889e-09	0.031493	35332	exposure	TRUE	reported	3Y2yJO	textfile	2	1	TRUE	NA	0.000996904964321645	35.2557990705983	73.9812143261218	NA	NA	0.000996961341966061	35332	NA	NA	NA
rs115730960	G	A	G	A	0.2224	0.0978731	0.02668	0.0287916	FALSE	FALSE	FALSE	YpSGzr	0.0844143	0.246278	outcome	TRUE	reported	textfile	1.062e-18	0.025191	35332	exposure	TRUE	reported	3Y2yJO	textfile	2	1	TRUE	NA	0.00220116966355472	77.9388809136669	73.9812143261218	NA	NA	0.00220129399552427	35332	NA	NA	NA
rs116323957	A	G	A	G	0.1763	0.0620931	0.02124	0.0255508	FALSE	FALSE	FALSE	YpSGzr	0.0887365	0.484085	outcome	TRUE	reported	textfile	1.917e-10	0.027686	35328	exposure	TRUE	reported	3Y2yJO	textfile	2	1	TRUE	NA	0.00114648122663711	40.5470822808123	73.9812143261218	NA	NA	0.00114654606085174	35328	NA	NA	NA
rs116611298	A	G	A	G	0.1821	-0.0961343	0.0331	0.0198867	FALSE	FALSE	FALSE	YpSGzr	0.100254	0.337606	outcome	TRUE	reported	textfile	1.244e-15	0.022762	35332	exposure	TRUE	reported	3Y2yJO	textfile	2	1	TRUE	NA	0.00180819320404675	63.9991887972194	73.9812143261218	NA	NA	0.00180829537916459	35332	NA	NA	NA
rs13074432	G	T	G	T	0.065	0.0193116	0.39584	0.636624	FALSE	FALSE	FALSE	YpSGzr	0.0293038	0.509886	outcome	TRUE	reported	textfile	4.928e-15	0.008303	35331	exposure	TRUE	reported	3Y2yJO	textfile	2	1	TRUE	NA	0.00173160180840521	61.2818760966189	73.9812143261218	NA	NA	0.00173169966587041	35331	NA	NA	NA
rs13100473	T	C	T	C	-0.0789	-0.0118111	0.12139	0.130586	FALSE	FALSE	FALSE	YpSGzr	0.0416425	0.776694	outcome	TRUE	reported	textfile	2.065e-10	0.012413	35333	exposure	TRUE	reported	3Y2yJO	textfile	2	1	TRUE	NA	0.00114215137965805	40.3994927310587	73.9812143261218	NA	NA	0.00114221596015654	35333	NA	NA	NA
rs1354034	C	T	C	T	0.0505	-0.0412805	0.38119	0.600344	FALSE	FALSE	FALSE	YpSGzr	0.028568	0.14846	outcome	TRUE	reported	textfile	1.293e-09	0.008322	35356	exposure	TRUE	reported	3Y2yJO	textfile	2	1	TRUE	NA	0.00104042821375744	36.8216093103832	73.9812143261218	NA	NA	0.00104048701025355	35356	NA	NA	NA
rs146570839	C	T	C	T	0.146	0.375701	0.02523	0.00903711	FALSE	FALSE	FALSE	YpSGzr	0.149014	0.0116939	outcome	TRUE	reported	textfile	1.665e-08	0.02587	35328	exposure	TRUE	reported	3Y2yJO	textfile	2	1	TRUE	NA	0.000900746196688245	31.848447512176	73.9812143261218	NA	NA	0.000900797146968893	35328	NA	NA	NA
rs150931928	C	T	C	T	0.1627	-0.134454	0.02067	0.0103234	FALSE	FALSE	FALSE	YpSGzr	0.140597	0.338916	outcome	TRUE	reported	textfile	7.949e-09	0.0282	35328	exposure	TRUE	reported	3Y2yJO	textfile	2	1	TRUE	NA	0.000941345008379467	33.2852867045048	73.9812143261218	NA	NA	0.000941398252948783	35328	NA	NA	NA
rs17292179	T	C	T	C	-0.1191	-0.0499371	0.07414	0.0613011	FALSE	FALSE	FALSE	YpSGzr	0.0590239	0.397526	outcome	TRUE	reported	textfile	1.326e-14	0.015461	35334	exposure	TRUE	reported	3Y2yJO	textfile	2	1	TRUE	NA	0.00167658977485867	59.3367533191948	73.9812143261218	NA	NA	0.00167668452062244	35334	NA	NA	NA
rs17420520	A	T	A	T	-0.0775	-0.0268281	0.13323	0.140465	FALSE	TRUE	FALSE	YpSGzr	0.0406333	0.509093	outcome	TRUE	reported	textfile	8.132e-11	0.011926	35334	exposure	TRUE	reported	3Y2yJO	textfile	2	1	TRUE	NA	0.00119371940798762	42.2269011945135	73.9812143261218	NA	NA	0.00119378689889452	35334	NA	NA	NA
rs1872552	A	G	A	G	0.0624	0.0188579	0.41275	0.398952	FALSE	FALSE	FALSE	YpSGzr	0.0286673	0.510654	outcome	TRUE	reported	textfile	3.869e-14	0.008248	35334	exposure	TRUE	reported	3Y2yJO	textfile	2	1	TRUE	NA	0.00161724620404481	57.2331028997214	73.9812143261218	NA	NA	0.00161733760167703	35334	NA	NA	NA
rs1992983	C	T	C	T	0.0512	-0.0217683	0.3987	0.40105	FALSE	FALSE	FALSE	YpSGzr	0.0286675	0.44765	outcome	TRUE	reported	textfile	5.415e-10	0.008249	35333	exposure	TRUE	reported	3Y2yJO	textfile	2	1	TRUE	NA	0.00108913956846787	38.5223463051696	73.9812143261218	NA	NA	0.00108920115479582	35333	NA	NA	NA
rs2136546	G	A	G	A	-0.0971	-0.0417193	0.10184	0.0907796	FALSE	FALSE	FALSE	YpSGzr	0.0487698	0.392312	outcome	TRUE	reported	textfile	6.894e-13	0.013521	35328	exposure	TRUE	reported	3Y2yJO	textfile	2	1	TRUE	NA	0.00145770032111533	51.5698949962161	73.9812143261218	NA	NA	0.00145778272927424	35328	NA	NA	NA
rs2642335	A	T	A	T	0.1005	0.0348945	0.0568	0.0625107	FALSE	TRUE	FALSE	YpSGzr	0.0580703	0.547906	outcome	TRUE	reported	textfile	1.395e-08	0.017712	35329	exposure	TRUE	reported	3Y2yJO	textfile	2	1	TRUE	NA	0.000910479088459255	32.1938065456378	73.9812143261218	NA	NA	0.000910530587316752	35329	NA	NA	NA
rs300996	T	G	T	G	0.2419	0.0554012	0.35654	0.411072	FALSE	FALSE	FALSE	YpSGzr	0.0285075	0.0519692	outcome	TRUE	reported	textfile	9.944e-184	0.008368	35329	exposure	TRUE	reported	3Y2yJO	textfile	2	1	TRUE	NA	0.0231070250645711	835.610343610116	73.9812143261218	NA	NA	0.0231083030140673	35329	NA	NA	NA
rs34121035	G	A	G	A	0.1678	-0.0356093	0.019	0.0235873	FALSE	FALSE	FALSE	YpSGzr	0.0931368	0.702214	outcome	TRUE	reported	textfile	2.321e-08	0.030038	35326	exposure	TRUE	reported	3Y2yJO	textfile	2	1	TRUE	NA	0.000882600044260506	31.2045050610061	73.9812143261218	NA	NA	0.000882649971846134	35326	NA	NA	NA
rs35147577	G	A	G	A	-0.0547	-0.0129569	0.32184	0.297662	FALSE	FALSE	FALSE	YpSGzr	0.0306431	0.672417	outcome	TRUE	reported	textfile	2.632e-10	0.008656	35334	exposure	TRUE	reported	3Y2yJO	textfile	2	1	TRUE	NA	0.00112890344657503	39.9314953771471	73.9812143261218	NA	NA	0.00112896727703759	35334	NA	NA	NA
rs35450682	T	C	T	C	-0.0836	-0.0953607	0.08051	0.0757613	FALSE	FALSE	FALSE	YpSGzr	0.0540178	0.0775035	outcome	TRUE	reported	textfile	2.635e-08	0.015025	35336	exposure	TRUE	reported	3Y2yJO	textfile	2	1	TRUE	NA	0.000875358347334121	30.9570103220978	73.9812143261218	NA	NA	0.000875407851610555	35336	NA	NA	NA
rs62267014	G	A	G	A	-0.0608	-0.0295861	0.24236	0.220265	FALSE	FALSE	FALSE	YpSGzr	0.0339817	0.383946	outcome	TRUE	reported	textfile	1.225e-10	0.009447	35328	exposure	TRUE	reported	3Y2yJO	textfile	2	1	TRUE	NA	0.00117109298325964	41.4185356831454	73.9812143261218	NA	NA	0.00117115920765226	35328	NA	NA	NA
rs6549075	GAAAAAC	AAAAAAC	T	C	-0.0553	-0.00554147	0.36046	0.305654	TRUE	FALSE	FALSE	YpSGzr	0.0306445	0.8565	outcome	TRUE	reported	textfile	5.159e-11	0.008422	35334	exposure	TRUE	reported	3Y2yJO	textfile	2	1	FALSE	NA	0.0012187016119836	43.1117056597875	73.9812143261218	NA	NA	0.00121877051361919	35334	NA	NA	NA
rs6782359	G	T	G	T	0.0746	0.000681189	0.27813	0.302831	FALSE	FALSE	FALSE	YpSGzr	0.0313988	0.982691	outcome	TRUE	reported	textfile	1.021e-16	0.008985	35328	exposure	TRUE	reported	3Y2yJO	textfile	2	1	TRUE	NA	0.00194749266385453	68.9313691791108	73.9812143261218	NA	NA	0.00194760270743273	35328	NA	NA	NA
rs73124089	T	C	T	C	-0.0952	-0.0483414	0.08504	0.0652287	FALSE	FALSE	FALSE	YpSGzr	0.056616	0.39319	outcome	TRUE	reported	textfile	9.02e-11	0.014686	35329	exposure	TRUE	reported	3Y2yJO	textfile	2	1	TRUE	NA	0.00118800769143382	42.0186662139286	73.9812143261218	NA	NA	0.00118807486930057	35329	NA	NA	NA
rs73134222	C	T	C	T	0.1776	0.121598	0.03156	0.0393558	FALSE	FALSE	FALSE	YpSGzr	0.0722438	0.0923427	outcome	TRUE	reported	textfile	1.921e-14	0.023198	35331	exposure	TRUE	reported	3Y2yJO	textfile	2	1	TRUE	NA	0.00165618572218967	58.6084518604097	73.9812143261218	NA	NA	0.0016562793247607	35331	NA	NA	NA
rs73134435	A	G	A	G	-0.0709	-0.0403709	0.10883	0.109075	FALSE	FALSE	FALSE	YpSGzr	0.0451839	0.3716	outcome	TRUE	reported	textfile	4.917e-08	0.012999	35326	exposure	TRUE	reported	3Y2yJO	textfile	2	1	TRUE	NA	0.000841419437983839	29.7473302092073	73.9812143261218	NA	NA	0.0008414670379958	35326	NA	NA	NA
rs73140234	G	A	G	A	-0.1457	0.284454	0.02368	0.0157763	FALSE	FALSE	FALSE	YpSGzr	0.112279	0.0112947	outcome	TRUE	reported	textfile	2.926e-08	0.026272	35334	exposure	TRUE	reported	3Y2yJO	textfile	2	1	TRUE	NA	0.000869685369414846	30.7544701849293	73.9812143261218	NA	NA	0.000869734555929847	35334	NA	NA	NA
rs7644190	C	G	C	G	-0.0483	0.0454756	0.40942	0.374862	FALSE	TRUE	FALSE	YpSGzr	0.0290892	0.117978	outcome	TRUE	reported	textfile	3.612e-09	0.008185	35334	exposure	TRUE	reported	3Y2yJO	textfile	2	1	TRUE	NA	0.000984546642537021	34.8202841679878	73.9812143261218	NA	NA	0.000984602318822293	35334	NA	NA	NA
rs76708908	T	C	T	C	-0.1729	0.161056	0.03287	0.0227867	FALSE	FALSE	FALSE	YpSGzr	0.0940876	0.0869389	outcome	TRUE	reported	textfile	1.43e-14	0.022473	35329	exposure	TRUE	reported	3Y2yJO	textfile	2	1	TRUE	NA	0.00167266704286439	59.1893126358062	73.9812143261218	NA	NA	0.00167276158070059	35329	NA	NA	NA
rs77555530	A	G	A	G	-0.1294	0.00749501	0.06001	0.0628928	FALSE	FALSE	FALSE	YpSGzr	0.0576506	0.89656	outcome	TRUE	reported	textfile	1.187e-14	0.016767	35331	exposure	TRUE	reported	3Y2yJO	textfile	2	1	TRUE	NA	0.0016829467859873	59.5570583620988	73.9812143261218	NA	NA	0.00168304189846238	35331	NA	NA	NA
rs78375387	C	A	C	A	-0.0897	-0.0378493	0.1432	0.153608	FALSE	FALSE	FALSE	YpSGzr	0.0390581	0.33252	outcome	TRUE	reported	textfile	5.12e-15	0.011465	35334	exposure	TRUE	reported	3Y2yJO	textfile	2	1	TRUE	NA	0.00172938723780293	61.2085631940851	73.9812143261218	NA	NA	0.00172948496203527	35334	NA	NA	NA
rs9814510	C	A	C	A	0.0862	-0.0136816	0.30137	0.311632	FALSE	FALSE	FALSE	YpSGzr	0.0302902	0.651498	outcome	TRUE	reported	textfile	1.192e-22	0.008801	35331	exposure	TRUE	reported	3Y2yJO	textfile	2	1	TRUE	NA	0.00270780247694484	95.9236961299627	73.9812143261218	NA	NA	0.00270795535247875	35331	NA	NA	NA
rs9841244	G	A	G	A	0.1252	-0.0141993	0.10591	0.104572	FALSE	FALSE	FALSE	YpSGzr	0.0456534	0.755782	outcome	TRUE	reported	textfile	4.94e-21	0.013304	35327	exposure	TRUE	reported	3Y2yJO	textfile	2	1	TRUE	NA	0.00250063356080382	88.5563274598627	73.9812143261218	NA	NA	0.00250077478543451	35327	NA	NA	NA
