# Supplementary material for: Integrative Mendelian randomization and experimental validation prioritize KLF4 in the gut microbiota–pyroptosis–barrier axis of ulcerative colitis
Source: Front Immunol. 2026 Mar 16;17:1773990. doi: 10.3389/fimmu.2026.1773990 (PMC13033518; doi:10.3389/fimmu.2026.1773990)
Supplement: Supplementary Data Sheet 1 — Harmonized summary data, forest plots, funnel plots, data sources, harmonization details, and sensitivity analyses for the Mendelian randomization analysis of pyroptosis-related proteins and ulcerative colitis. [file DataSheet1.zip › bdpqtlresult/17350_13_CHMP2B_CHM2B/singlesnpOR.txt]

exposure	outcome	id.exposure	id.outcome	samplesize	SNP	b	se	p	lo_ci	up_ci	or	or_lci95	or_uci95
exposure	outcome	3Y2yJO	YpSGzr	NA	rs113488528	1.00983765347885	0.575289222373806	0.0791983544344072	-0.117729222373806	2.13740452933151	2.74515531242379	0.888936724204923	8.47740619116476
exposure	outcome	3Y2yJO	YpSGzr	NA	rs113716282	0.0397097302078726	0.272499336576736	0.884139167494508	-0.49438896948253	0.573808429898275	1.04050870210864	0.609943487540587	1.77501421243024
exposure	outcome	3Y2yJO	YpSGzr	NA	rs115718803	0.3958	0.782877005347594	0.613157763818615	-1.13863893048128	1.93023893048128	1.48557217340328	0.320254614106853	6.89115655224819
exposure	outcome	3Y2yJO	YpSGzr	NA	rs115730960	0.440076888489209	0.379560701438849	0.24627792255608	-0.303862086330935	1.18401586330935	1.55282660841335	0.737962634567389	3.2674696019129
exposure	outcome	3Y2yJO	YpSGzr	NA	rs116323957	0.352201361315939	0.503326715825298	0.484085316571959	-0.634319001701645	1.33872172433352	1.42219486991861	0.530296496392341	3.81416483379209
exposure	outcome	3Y2yJO	YpSGzr	NA	rs116611298	-0.527920373421197	0.550543657331137	0.337605408990587	-1.60698594179022	0.551145194947831	0.58983032191363	0.200490995836468	1.73523906745669
exposure	outcome	3Y2yJO	YpSGzr	NA	rs13074432	0.297101538461538	0.450827692307692	0.509887095306241	-0.586520738461539	1.18072381538462	1.34595195840107	0.556259293368715	3.25673062170824
exposure	outcome	3Y2yJO	YpSGzr	NA	rs13100473	0.149697084917617	0.527788339670469	0.776693249840581	-0.884768060836502	1.18416223067174	1.16148235891108	0.412809908961162	3.26794788782207
exposure	outcome	3Y2yJO	YpSGzr	NA	rs1354034	-0.817435643564356	0.56570297029703	0.148460442030037	-1.92621346534653	0.291342178217822	0.441562527614849	0.145698849037844	1.33822241617688
exposure	outcome	3Y2yJO	YpSGzr	NA	rs146570839	2.57329452054795	1.02064383561644	0.0116939958712161	0.572832602739726	4.57375643835617	13.1089410533153	1.77328295019867	96.907453782287
exposure	outcome	3Y2yJO	YpSGzr	NA	rs150931928	-0.82639213275968	0.864148740012292	0.338916778213014	-2.52012366318377	0.867339397664413	0.437625335635584	0.0804496574735889	2.38056867368305
exposure	outcome	3Y2yJO	YpSGzr	NA	rs17292179	0.419287153652393	0.495582703610411	0.397525519114579	-0.552054945424013	1.3906292527288	1.52087701748296	0.575765427345793	4.01737720337052
exposure	outcome	3Y2yJO	YpSGzr	NA	rs17420520	0.346169032258065	0.52430064516129	0.509093984268863	-0.681460232258064	1.37379829677419	1.41364154664632	0.505877753752244	3.9503267490654
exposure	outcome	3Y2yJO	YpSGzr	NA	rs1872552	0.302209935897436	0.459411858974359	0.510654323331716	-0.598237307692308	1.20265717948718	1.3528452076723	0.549779875246494	3.32895080072066
exposure	outcome	3Y2yJO	YpSGzr	NA	rs1992983	-0.425162109375	0.559912109375	0.447650852823304	-1.52258984375	0.672265625	0.653663811508477	0.218146190188046	1.95866990896091
exposure	outcome	3Y2yJO	YpSGzr	NA	rs2136546	0.429652935118435	0.502263645726056	0.392311439441663	-0.554783810504634	1.4140896807415	1.53672408802166	0.57419638300532	4.11274085417588
exposure	outcome	3Y2yJO	YpSGzr	NA	rs2642335	0.347208955223881	0.577813930348259	0.547905942498701	-0.785306348258706	1.47972425870647	1.41511238960525	0.455979991710297	4.39173453138393
exposure	outcome	3Y2yJO	YpSGzr	NA	rs300996	0.229025217031831	0.117848284415048	0.0519690140438892	-0.00195742042166189	0.460007854485325	1.25737374584383	0.998044494076329	1.58408642712921
exposure	outcome	3Y2yJO	YpSGzr	NA	rs34121035	-0.212212753277712	0.555046483909416	0.702214158416115	-1.30010386174017	0.875678355184744	0.808792605982713	0.272503488877622	2.40050313552527
exposure	outcome	3Y2yJO	YpSGzr	NA	rs35147577	0.236872029250457	0.560202925045704	0.672417439957965	-0.861125703839122	1.33486976234004	1.26727893276313	0.422685995153962	3.79950107606542
exposure	outcome	3Y2yJO	YpSGzr	NA	rs35450682	1.14067822966507	0.646145933014354	0.0775037895832094	-0.125767799043062	2.40712425837321	3.1288897515595	0.881819582363469	11.101988743746
exposure	outcome	3Y2yJO	YpSGzr	NA	rs62267014	0.486613486842105	0.558909539473684	0.383946365454809	-0.608849210526316	1.58207618421053	1.62679770912749	0.543976511457437	4.86504606482358
exposure	outcome	3Y2yJO	YpSGzr	NA	rs6782359	0.00913121983914209	0.420895442359249	0.982691454636318	-0.815823847184986	0.834086286863271	1.00917303660948	0.442274810371305	2.30270907123242
exposure	outcome	3Y2yJO	YpSGzr	NA	rs73124089	0.50778781512605	0.594705882352941	0.393189786044224	-0.657835714285714	1.67341134453781	1.66161133471997	0.517971159825218	5.33032037652737
exposure	outcome	3Y2yJO	YpSGzr	NA	rs73134222	0.684673423423423	0.406778153153153	0.0923437854619344	-0.112611756756757	1.4819586036036	1.98312408789776	0.893497487147273	4.4015581516147
exposure	outcome	3Y2yJO	YpSGzr	NA	rs73134435	0.569406205923836	0.637290550070522	0.371600307838343	-0.679683272214386	1.81849568406206	1.76721737660971	0.506777477457438	6.16258100470455
exposure	outcome	3Y2yJO	YpSGzr	NA	rs73140234	-1.95232669869595	0.770617707618394	0.0112943649625701	-3.462737405628	-0.441915991763898	0.141943427493438	0.0313438436612806	0.64280363398679
exposure	outcome	3Y2yJO	YpSGzr	NA	rs7644190	-0.941523809523809	0.602260869565217	0.117978382026451	-2.12195511387164	0.238907494824016	0.390033046230497	0.11979718226875	1.26986106242938
exposure	outcome	3Y2yJO	YpSGzr	NA	rs76708908	-0.931497975708502	0.544173510699826	0.0869397113934458	-1.99807805668016	0.135082105263158	0.393963120952504	0.135595640095587	1.14463076070311
exposure	outcome	3Y2yJO	YpSGzr	NA	rs77555530	-0.0579212519319938	0.445522411128284	0.89656049812054	-0.931145177743431	0.815302673879444	0.943724260973019	0.394102134860359	2.25985956930845
exposure	outcome	3Y2yJO	YpSGzr	NA	rs78375387	0.421954292084727	0.435430323299889	0.332519627216811	-0.431489141583055	1.27539772575251	1.52493882131585	0.649541115488152	3.58012503490027
exposure	outcome	3Y2yJO	YpSGzr	NA	rs9814510	-0.158719257540603	0.351394431554524	0.651496615305857	-0.847452343387471	0.530013828306265	0.853235864882972	0.428505226684979	1.69895580213727
exposure	outcome	3Y2yJO	YpSGzr	NA	rs9841244	-0.113412939297125	0.364643769968051	0.755782427814406	-0.828114728434505	0.601288849840256	0.892781919249238	0.436872133043239	1.82446875195737
exposure	outcome	3Y2yJO	YpSGzr	NA	All - Inverse variance weighted	0.158000917817197	0.0779064384900612	0.0425515231124156	0.00530429837667737	0.310697537257717	1.17116726962464	1.00531839107358	1.36437648571738
exposure	outcome	3Y2yJO	YpSGzr	NA	All - MR Egger	0.251988158701874	0.153650245436148	0.111112718122563	-0.0491663223529765	0.553142639756725	1.2865808024078	0.952022773861976	1.73870857564619
