# Supplementary material for: Integrative Mendelian randomization and experimental validation prioritize KLF4 in the gut microbiota–pyroptosis–barrier axis of ulcerative colitis
Source: Front Immunol. 2026 Mar 16;17:1773990. doi: 10.3389/fimmu.2026.1773990 (PMC13033518; doi:10.3389/fimmu.2026.1773990)
Supplement: Supplementary Data Sheet 1 — Harmonized summary data, forest plots, funnel plots, data sources, harmonization details, and sensitivity analyses for the Mendelian randomization analysis of pyroptosis-related proteins and ulcerative colitis. [file DataSheet1.zip › bdpqtlresult/17850_42_KLF4_KLF4/OR.txt]

method	nsnp	b	se	pval	lo_ci	up_ci	or	or_lci95	or_uci95
MR Egger	6	1.45599769490444	2.41249311926661	0.578712951501435	-3.27248881885812	6.18448420866699	4.2887602060102	0.0379119535752199	485.16265636807
Weighted median	6	-0.62733409991277	0.355486957370175	0.077611234553452	-1.32408853635831	0.0694203365327734	0.534013531789746	0.266045339265568	1.07188666759503
Inverse variance weighted	6	-1.29662099570427	0.537163048472101	0.0157857680878856	-2.34946057070959	-0.243781420698958	0.273454236726316	0.0954206210129939	0.783658907160008
Simple mode	6	-0.85263845142254	0.742224057743653	0.30262417006475	-2.3073976046001	0.602120701755019	0.426288704814649	0.0995199049973744	1.82598707120295
Weighted mode	6	-0.570094303325385	0.339857462103846	0.154297621076946	-1.23621492904892	0.0960263223981531	0.565472110284641	0.290481633323417	1.10078803899368
