# Supplementary material for: Integrative Mendelian randomization and experimental validation prioritize KLF4 in the gut microbiota–pyroptosis–barrier axis of ulcerative colitis
Source: Front Immunol. 2026 Mar 16;17:1773990. doi: 10.3389/fimmu.2026.1773990 (PMC13033518; doi:10.3389/fimmu.2026.1773990)
Supplement: Supplementary Data Sheet 1 — Harmonized summary data, forest plots, funnel plots, data sources, harmonization details, and sensitivity analyses for the Mendelian randomization analysis of pyroptosis-related proteins and ulcerative colitis. [file DataSheet1.zip › bdpqtlresult/17850_42_KLF4_KLF4/harmonise.txt]

SNP	effect_allele.exposure	other_allele.exposure	effect_allele.outcome	other_allele.outcome	beta.exposure	beta.outcome	eaf.exposure	eaf.outcome	remove	palindromic	ambiguous	id.outcome	se.outcome	pval.outcome	outcome	mr_keep.outcome	pval_origin.outcome	data_source.outcome	pval.exposure	se.exposure	samplesize.exposure	exposure	mr_keep.exposure	pval_origin.exposure	id.exposure	data_source.exposure	action	SNP_index	mr_keep	samplesize.outcome	R2	f	meanf	units.outcome	units.exposure	rsq.exposure	effective_n.exposure	rsq.outcome	steiger_dir	steiger_pval
rs10922098	T	C	T	C	-0.0774	0.0370749	0.40011	0.614389	FALSE	FALSE	FALSE	82cqLK	0.0287692	0.197503	outcome	TRUE	reported	textfile	5.391e-22	0.008029	35338	exposure	TRUE	reported	vvm4PP	textfile	2	1	TRUE	NA	0.0026228680661454	92.9253970417485	43.342815360492	NA	NA	0.00262301612977687	35338	NA	NA	NA
rs1706435	G	A	G	A	0.0456	-0.0162486	0.36981	0.438228	FALSE	FALSE	FALSE	82cqLK	0.0284091	0.567356	outcome	TRUE	reported	textfile	2.054e-08	0.008132	35339	exposure	TRUE	reported	vvm4PP	textfile	2	1	TRUE	NA	0.000888985006825837	31.4420146658269	43.342815360492	NA	NA	0.000889035276779019	35339	NA	NA	NA
rs3763316	T	C	T	C	0.0515	-0.162583	0.25284	0.30174	FALSE	FALSE	FALSE	82cqLK	0.030558	1.03505e-07	outcome	TRUE	reported	textfile	1.233e-08	0.009043	35439	exposure	TRUE	reported	vvm4PP	textfile	2	1	TRUE	NA	0.000914346192095076	32.4313394810322	43.342815360492	NA	NA	0.000914397748948985	35439	NA	NA	NA
rs415620	C	T	C	T	0.0652	-0.0800421	0.16036	0.0548477	FALSE	FALSE	FALSE	82cqLK	0.0613361	0.191901	outcome	TRUE	reported	textfile	5.678e-09	0.011191	35436	exposure	TRUE	reported	vvm4PP	textfile	2	1	TRUE	NA	0.000956966869346758	33.9416450782641	43.342815360492	NA	NA	0.000957020831701114	35436	NA	NA	NA
rs557011	T	C	T	C	0.0496	-0.132997	0.40141	0.333894	FALSE	FALSE	FALSE	82cqLK	0.0297911	8.03206e-06	outcome	TRUE	reported	textfile	5.734e-10	0.008003	35439	exposure	TRUE	reported	vvm4PP	textfile	2	1	TRUE	NA	0.00108269416861234	38.4090184734387	43.342815360492	NA	NA	0.00108275520774521	35439	NA	NA	NA
rs7774739	G	A	G	A	0.061	0.0925295	0.17585	0.0134656	FALSE	FALSE	FALSE	82cqLK	0.121953	0.448015	outcome	TRUE	reported	textfile	2.704e-08	0.010972	35437	exposure	TRUE	reported	vvm4PP	textfile	2	1	TRUE	NA	0.000871470085526989	30.9074774226418	43.342815360492	NA	NA	0.000871519229626472	35437	NA	NA	NA
