# Supplementary material for: Integrative Mendelian randomization and experimental validation prioritize KLF4 in the gut microbiota–pyroptosis–barrier axis of ulcerative colitis
Source: Front Immunol. 2026 Mar 16;17:1773990. doi: 10.3389/fimmu.2026.1773990 (PMC13033518; doi:10.3389/fimmu.2026.1773990)
Supplement: Supplementary Data Sheet 1 — Harmonized summary data, forest plots, funnel plots, data sources, harmonization details, and sensitivity analyses for the Mendelian randomization analysis of pyroptosis-related proteins and ulcerative colitis. [file DataSheet1.zip › bdpqtlresult/17850_42_KLF4_KLF4/presso.txt]

[[1]]
[[1]]$`Main MR results`
       Exposure       MR Analysis Causal Estimate        Sd    T-stat
1 beta.exposure               Raw       -1.296621 0.5371630 -2.413831
2 beta.exposure Outlier-corrected       -1.390864 0.6867311 -2.025340
     P-value
1 0.06057682
2 0.13595362

[[1]]$`MR-PRESSO results`
[[1]]$`MR-PRESSO results`$`Global Test`
[[1]]$`MR-PRESSO results`$`Global Test`$RSSobs
[1] 42.00877

[[1]]$`MR-PRESSO results`$`Global Test`$Pvalue
[1] 0.022


[[1]]$`MR-PRESSO results`$`Outlier Test`
        RSSobs Pvalue
1 1.235498e-02  0.012
2 2.564425e-03  0.546
3 1.329192e-02 <0.006
4 2.324941e-05      1
5 6.765087e-03  0.066
6 3.035150e-02  0.918

[[1]]$`MR-PRESSO results`$`Distortion Test`
[[1]]$`MR-PRESSO results`$`Distortion Test`$`Outliers Indices`
[1] 1 3

[[1]]$`MR-PRESSO results`$`Distortion Test`$`Distortion Coefficient`
beta.exposure 
     6.775853 

[[1]]$`MR-PRESSO results`$`Distortion Test`$Pvalue
[1] 0.788


attr(,"id.exposure")
[1] "vvm4PP"
attr(,"id.outcome")
[1] "82cqLK"
attr(,"exposure")
[1] "exposure"
attr(,"outcome")
[1] "outcome"
