# Supplementary material for: Integrative Mendelian randomization and experimental validation prioritize KLF4 in the gut microbiota–pyroptosis–barrier axis of ulcerative colitis
Source: Front Immunol. 2026 Mar 16;17:1773990. doi: 10.3389/fimmu.2026.1773990 (PMC13033518; doi:10.3389/fimmu.2026.1773990)
Supplement: Supplementary Data Sheet 1 — Harmonized summary data, forest plots, funnel plots, data sources, harmonization details, and sensitivity analyses for the Mendelian randomization analysis of pyroptosis-related proteins and ulcerative colitis. [file DataSheet1.zip › bdpqtlresult/17850_42_KLF4_KLF4/singlesnpOR.txt]

exposure	outcome	id.exposure	id.outcome	samplesize	SNP	b	se	p	lo_ci	up_ci	or	or_lci95	or_uci95
exposure	outcome	vvm4PP	82cqLK	NA	rs10922098	-0.479003875968992	0.371695090439277	0.197502016136531	-1.20752625322997	0.24951850129199	0.619400083912627	0.298935857137177	1.28340730892954
exposure	outcome	vvm4PP	82cqLK	NA	rs1706435	-0.356328947368421	0.623006578947368	0.567355485065121	-1.57742184210526	0.864763947368421	0.70024223950382	0.206506819666857	2.37444552570397
exposure	outcome	vvm4PP	82cqLK	NA	rs3763316	-3.15695145631068	0.593359223300971	1.03498068521635e-07	-4.31993553398058	-1.99396737864078	0.042555275150563	0.0133007409606313	0.136154177312402
exposure	outcome	vvm4PP	82cqLK	NA	rs415620	-1.22763957055215	0.94073773006135	0.191901233586643	-3.07148552147239	0.616206380368098	0.292983328602297	0.0463522464302635	1.85188933546135
exposure	outcome	vvm4PP	82cqLK	NA	rs557011	-2.68139112903226	0.600627016129032	8.03234866725356e-06	-3.85862008064516	-1.50416217741936	0.0684678402723162	0.0210970917311852	0.222203382877932
exposure	outcome	vvm4PP	82cqLK	NA	rs7774739	1.51687704918033	1.99922950819672	0.448013594921276	-2.40161278688525	5.4353668852459	4.55796863357838	0.0905717624830864	229.376987872616
exposure	outcome	vvm4PP	82cqLK	NA	All - Inverse variance weighted	-1.29662099570427	0.537163048472101	0.0157857680878856	-2.34946057070959	-0.243781420698958	0.273454236726316	0.0954206210129939	0.783658907160008
exposure	outcome	vvm4PP	82cqLK	NA	All - MR Egger	1.45599769490444	2.41249311926661	0.578712951501435	-3.27248881885812	6.18448420866699	4.2887602060102	0.0379119535752199	485.16265636807
