# Supplementary material for: Integrative Mendelian randomization and experimental validation prioritize KLF4 in the gut microbiota–pyroptosis–barrier axis of ulcerative colitis
Source: Front Immunol. 2026 Mar 16;17:1773990. doi: 10.3389/fimmu.2026.1773990 (PMC13033518; doi:10.3389/fimmu.2026.1773990)
Supplement: Supplementary Data Sheet 1 — Harmonized summary data, forest plots, funnel plots, data sources, harmonization details, and sensitivity analyses for the Mendelian randomization analysis of pyroptosis-related proteins and ulcerative colitis. [file DataSheet1.zip › bdpqtlresult/18819_21_PPIC_PPIC/OR.txt]

method	nsnp	b	se	pval	lo_ci	up_ci	or	or_lci95	or_uci95
MR Egger	182	0.0853875662721904	0.0453397901588199	0.061275149746609	-0.00347842243909659	0.174253554983477	1.08913909849077	0.996527620263848	1.19035734859734
Weighted median	182	0.0541851502708035	0.0443437497811961	0.221732461076385	-0.0327285993003408	0.141098899841948	1.05568004350745	0.967801185867918	1.15153852933178
Inverse variance weighted	182	0.0750241112889097	0.0267973060310933	0.00511519309605306	0.0225013914679668	0.127546831109853	1.07791014037412	1.0227564572963	1.13603806891903
Simple mode	182	0.132157864712542	0.0925600841999285	0.155070733290074	-0.0492599003193177	0.313575629744402	1.14128847422372	0.951933689675111	1.36830894370431
Weighted mode	182	0.0773211199509114	0.0499934828866311	0.123700596928187	-0.0206661065068856	0.175308346408708	1.08038895514302	0.979545974000186	1.19161358974132
