# Supplementary material for: Integrative Mendelian randomization and experimental validation prioritize KLF4 in the gut microbiota–pyroptosis–barrier axis of ulcerative colitis
Source: Front Immunol. 2026 Mar 16;17:1773990. doi: 10.3389/fimmu.2026.1773990 (PMC13033518; doi:10.3389/fimmu.2026.1773990)
Supplement: Supplementary Data Sheet 1 — Harmonized summary data, forest plots, funnel plots, data sources, harmonization details, and sensitivity analyses for the Mendelian randomization analysis of pyroptosis-related proteins and ulcerative colitis. [file DataSheet1.zip › bdpqtlresult/18819_21_PPIC_PPIC/harmonise.txt]

SNP	effect_allele.exposure	other_allele.exposure	effect_allele.outcome	other_allele.outcome	beta.exposure	beta.outcome	eaf.exposure	eaf.outcome	remove	palindromic	ambiguous	id.outcome	se.outcome	pval.outcome	outcome	mr_keep.outcome	pval_origin.outcome	data_source.outcome	pval.exposure	se.exposure	samplesize.exposure	exposure	mr_keep.exposure	pval_origin.exposure	id.exposure	data_source.exposure	action	SNP_index	mr_keep	samplesize.outcome	R2	f	meanf	units.outcome	units.exposure	rsq.exposure	effective_n.exposure	rsq.outcome	steiger_dir	steiger_pval
rs10035722	A	C	A	C	0.1281	0.0594082	0.03665	0.0507435	FALSE	FALSE	FALSE	wezIjS	0.0640206	0.353431	outcome	TRUE	reported	textfile	6.428e-09	0.022066	35363	exposure	TRUE	reported	qLcF5J	textfile	2	1	TRUE	NA	0.000952112433592733	33.6997336997369	98.8940471370638	NA	NA	0.000952166233307915	35363	NA	NA	NA
rs10040339	AAA	CAA	G	T	-0.1002	-0.0387945	0.24371	0.272239	TRUE	FALSE	FALSE	wezIjS	0.0317567	0.221853	outcome	TRUE	reported	textfile	1.85e-25	0.009609	35351	exposure	TRUE	reported	qLcF5J	textfile	2	1	FALSE	NA	0.00306650403780544	108.731276129672	98.8940471370638	NA	NA	0.0030666770045123	35351	NA	NA	NA
rs10065636	G	A	G	A	0.2153	-0.0517886	0.08844	0.0797018	FALSE	FALSE	FALSE	wezIjS	0.052392	0.322916	outcome	TRUE	reported	textfile	3.31e-52	0.01416	35355	exposure	TRUE	reported	qLcF5J	textfile	2	1	TRUE	NA	0.00649650995714605	231.172933781116	98.8940471370638	NA	NA	0.00649687509181317	35355	NA	NA	NA
rs10069225	T	C	T	C	0.0652	0.00307861	0.19085	0.213345	FALSE	FALSE	FALSE	wezIjS	0.0346516	0.929205	outcome	TRUE	reported	textfile	3.997e-10	0.010425	35363	exposure	TRUE	reported	qLcF5J	textfile	2	1	TRUE	NA	0.00110487680389411	39.1127634475691	98.8940471370638	NA	NA	0.00110493922610967	35363	NA	NA	NA
rs10463729	T	C	T	C	0.0926	0.0190109	0.14566	0.151548	FALSE	FALSE	FALSE	wezIjS	0.0391114	0.626917	outcome	TRUE	reported	textfile	1.058e-15	0.011546	35367	exposure	TRUE	reported	qLcF5J	textfile	2	1	TRUE	NA	0.0018153965735	64.3182629760478	98.8940471370638	NA	NA	0.00181549905339384	35367	NA	NA	NA
rs10477652	G	A	G	A	0.1404	0.019135	0.12713	0.121614	FALSE	FALSE	FALSE	wezIjS	0.0429543	0.655978	outcome	TRUE	reported	textfile	2.483e-30	0.012267	35352	exposure	TRUE	reported	qLcF5J	textfile	2	1	TRUE	NA	0.00369179183354653	130.988423307325	98.8940471370638	NA	NA	0.00369199993322056	35352	NA	NA	NA
rs10519697	A	G	A	G	-0.1482	0.00143311	0.0614	0.0755236	FALSE	FALSE	FALSE	wezIjS	0.053869	0.978776	outcome	TRUE	reported	textfile	8.853e-18	0.017257	35349	exposure	TRUE	reported	qLcF5J	textfile	2	1	TRUE	NA	0.00208201343261879	73.7464699438077	98.8940471370638	NA	NA	0.00208213099158606	35349	NA	NA	NA
rs112121737	T	C	T	C	-0.2173	0.0518462	0.02355	0.0079035	FALSE	FALSE	FALSE	wezIjS	0.159223	0.744711	outcome	TRUE	reported	textfile	4.195e-16	0.026719	35353	exposure	TRUE	reported	qLcF5J	textfile	2	1	TRUE	NA	0.00186741573090144	66.1385216187865	98.8940471370638	NA	NA	0.00186752118355017	35353	NA	NA	NA
rs112279094	T	C	T	C	-0.7058	-0.155172	0.00592	0.0143451	FALSE	FALSE	FALSE	wezIjS	0.117294	0.18586	outcome	TRUE	reported	textfile	3.389e-42	0.051851	35355	exposure	TRUE	reported	qLcF5J	textfile	2	1	TRUE	NA	0.00521348445497152	185.278261271592	98.8940471370638	NA	NA	0.00521377785595617	35355	NA	NA	NA
rs112459382	T	C	T	C	-0.1252	-0.0587748	0.05162	0.0209899	FALSE	FALSE	FALSE	wezIjS	0.0983888	0.550258	outcome	TRUE	reported	textfile	2.309e-11	0.018728	35348	exposure	TRUE	reported	qLcF5J	textfile	2	1	TRUE	NA	0.00126273513483838	44.6890665304484	98.8940471370638	NA	NA	0.00126280649457044	35348	NA	NA	NA
rs112990530	T	G	T	G	-0.3023	0.109476	0.02722	0.0170807	FALSE	FALSE	FALSE	wezIjS	0.108697	0.313852	outcome	TRUE	reported	textfile	3.779e-33	0.025202	35355	exposure	TRUE	reported	qLcF5J	textfile	2	1	TRUE	NA	0.00405314000008536	143.873799073005	98.8940471370638	NA	NA	0.00405336836605886	35355	NA	NA	NA
rs113902758	G	C	G	C	0.2017	-0.183389	0.01322	0.0108897	FALSE	TRUE	FALSE	wezIjS	0.136233	0.178258	outcome	TRUE	reported	textfile	2.284e-08	0.036089	35352	exposure	TRUE	reported	qLcF5J	textfile	2	1	TRUE	NA	0.000882804513545398	31.2347137000635	98.8940471370638	NA	NA	0.000882854415957034	35352	NA	NA	NA
rs113913970	C	T	C	T	0.2304	-0.204834	0.01289	0.0122505	FALSE	FALSE	FALSE	wezIjS	0.127661	0.1086	outcome	TRUE	reported	textfile	2.157e-10	0.036285	35355	exposure	TRUE	reported	qLcF5J	textfile	2	1	TRUE	NA	0.00113910789744115	40.3168066911385	98.8940471370638	NA	NA	0.00113917226596757	35355	NA	NA	NA
rs114107331	A	T	A	T	0.1364	-0.0311093	0.03802	0.0259819	FALSE	TRUE	FALSE	wezIjS	0.0879335	0.723503	outcome	TRUE	reported	textfile	1.977e-10	0.021436	35352	exposure	TRUE	reported	qLcF5J	textfile	2	1	TRUE	NA	0.0011440108235085	40.487100291972	98.8940471370638	NA	NA	0.00114407547425751	35352	NA	NA	NA
rs114185527	T	C	T	C	-0.1867	-0.0683412	0.0237	0.0164907	FALSE	FALSE	FALSE	wezIjS	0.110458	0.536107	outcome	TRUE	reported	textfile	1.16e-11	0.027516	35349	exposure	TRUE	reported	qLcF5J	textfile	2	1	TRUE	NA	0.00130069553484431	46.0355633217986	98.8940471370638	NA	NA	0.00130076903492242	35349	NA	NA	NA
rs114316363	A	G	A	G	0.0953	0.0211676	0.07128	0.0568853	FALSE	FALSE	FALSE	wezIjS	0.0603518	0.725786	outcome	TRUE	reported	textfile	2.232e-09	0.015937	35349	exposure	TRUE	reported	qLcF5J	textfile	2	1	TRUE	NA	0.00101054678982818	35.7559304207607	98.8940471370638	NA	NA	0.00101060391068864	35349	NA	NA	NA
rs114432538	A	G	A	G	-0.1864	-0.0328821	0.01592	0.0146904	FALSE	FALSE	FALSE	wezIjS	0.117359	0.779337	outcome	TRUE	reported	textfile	1.113e-08	0.03263	35352	exposure	TRUE	reported	qLcF5J	textfile	2	1	TRUE	NA	0.000922237913562118	32.6312039778945	98.8940471370638	NA	NA	0.000922290042973304	35352	NA	NA	NA
rs114735633	G	A	G	A	-0.3501	0.0565346	0.0085	0.00941873	FALSE	FALSE	FALSE	wezIjS	0.145281	0.697173	outcome	TRUE	reported	textfile	2.309e-15	0.044185	35346	exposure	TRUE	reported	qLcF5J	textfile	2	1	TRUE	NA	0.00177306034162096	62.7783545249715	98.8940471370638	NA	NA	0.00177316049533424	35346	NA	NA	NA
rs114743130	G	A	G	A	-0.1442	0.0133322	0.04611	0.0317839	FALSE	FALSE	FALSE	wezIjS	0.0800675	0.867754	outcome	TRUE	reported	textfile	9.713e-14	0.019369	35352	exposure	TRUE	reported	qLcF5J	textfile	2	1	TRUE	NA	0.00156538714205103	55.4231942271186	98.8940471370638	NA	NA	0.00156547556844802	35352	NA	NA	NA
rs114897680	A	G	A	G	-0.1682	0.0804432	0.03284	0.0181097	FALSE	FALSE	FALSE	wezIjS	0.105832	0.447191	outcome	TRUE	reported	textfile	1.806e-13	0.022846	35351	exposure	TRUE	reported	qLcF5J	textfile	2	1	TRUE	NA	0.00153096244155684	54.2009709974857	98.8940471370638	NA	NA	0.00153104892878211	35351	NA	NA	NA
rs115310350	T	A	T	A	-0.3033	-0.255048	0.00693	0.00613103	FALSE	TRUE	FALSE	wezIjS	0.181683	0.160376	outcome	TRUE	reported	textfile	1.53e-10	0.047373	35346	exposure	TRUE	reported	qLcF5J	textfile	2	1	TRUE	NA	0.00115834896468173	40.9881644055145	98.8940471370638	NA	NA	0.0011584144358857	35346	NA	NA	NA
rs115376651	G	A	G	A	0.2243	0.0730497	0.03039	0.0204734	FALSE	FALSE	FALSE	wezIjS	0.0992496	0.461718	outcome	TRUE	reported	textfile	6.565e-22	0.023315	35355	exposure	TRUE	reported	qLcF5J	textfile	2	1	TRUE	NA	0.00261096743008848	92.5471692004473	98.8940471370638	NA	NA	0.00261111475279912	35355	NA	NA	NA
rs115444108	C	T	C	T	-0.3839	-0.251242	0.00593	0.0104969	FALSE	FALSE	FALSE	wezIjS	0.138326	0.0693234	outcome	TRUE	reported	textfile	3.724e-13	0.052841	35346	exposure	TRUE	reported	qLcF5J	textfile	2	1	TRUE	NA	0.00149109679560088	52.7800252702697	98.8940471370638	NA	NA	0.00149118104601398	35346	NA	NA	NA
rs115551235	T	C	T	C	0.168	-0.0431918	0.02588	0.0238886	FALSE	FALSE	FALSE	wezIjS	0.0911295	0.635528	outcome	TRUE	reported	textfile	5.233e-11	0.025594	35352	exposure	TRUE	reported	qLcF5J	textfile	2	1	TRUE	NA	0.00121730457148784	43.0841631508574	98.8940471370638	NA	NA	0.00121737335919122	35352	NA	NA	NA
rs11602048	T	G	T	G	-0.1312	-0.0541221	0.02809	0.0274326	FALSE	FALSE	FALSE	wezIjS	0.0865262	0.531643	outcome	TRUE	reported	textfile	1.286e-08	0.023066	35372	exposure	TRUE	reported	qLcF5J	textfile	2	1	TRUE	NA	0.00091383213216768	32.3518066352078	98.8940471370638	NA	NA	0.000913883757669282	35372	NA	NA	NA
rs116023252	A	G	A	G	-0.3667	-0.039562	0.01688	0.0241954	FALSE	FALSE	FALSE	wezIjS	0.0909632	0.663618	outcome	TRUE	reported	textfile	7.177e-32	0.031212	35352	exposure	TRUE	reported	qLcF5J	textfile	2	1	TRUE	NA	0.003889307105125	138.023823202427	98.8940471370638	NA	NA	0.00388952629491526	35352	NA	NA	NA
rs116523666	G	A	G	A	-0.2944	0.0235471	0.03351	0.0270331	FALSE	FALSE	FALSE	wezIjS	0.0867384	0.786027	outcome	TRUE	reported	textfile	1.169e-37	0.022953	35352	exposure	TRUE	reported	qLcF5J	textfile	2	1	TRUE	NA	0.00463197699721994	164.502357989923	98.8940471370638	NA	NA	0.00463223784704048	35352	NA	NA	NA
rs116541671	A	C	A	C	0.1281	0.30665	0.05855	0.0229488	FALSE	FALSE	FALSE	wezIjS	0.0953169	0.00129467	outcome	TRUE	reported	textfile	1.232e-13	0.01728	35356	exposure	TRUE	reported	qLcF5J	textfile	2	1	TRUE	NA	0.00155193360839514	54.952343179442	98.8940471370638	NA	NA	0.00155202126608448	35356	NA	NA	NA
rs116596137	C	G	C	G	-0.1708	-0.0681979	0.03747	0.0333474	FALSE	TRUE	FALSE	wezIjS	0.0780277	0.382106	outcome	TRUE	reported	textfile	4.402e-15	0.021778	35351	exposure	TRUE	reported	qLcF5J	textfile	2	1	TRUE	NA	0.00173693291832288	61.5056729578195	98.8940471370638	NA	NA	0.00173703102100256	35351	NA	NA	NA
rs116618972	T	A	T	A	-0.1223	0.084427	0.03771	0.02311	FALSE	TRUE	FALSE	wezIjS	0.0940823	0.369519	outcome	TRUE	reported	textfile	1.109e-08	0.021407	35363	exposure	TRUE	reported	qLcF5J	textfile	2	1	TRUE	NA	0.000922128690869059	32.637488602459	98.8940471370638	NA	NA	0.00092218079789779	35363	NA	NA	NA
rs11745712	T	C	T	C	0.127	-0.0764339	0.05803	0.0623878	FALSE	FALSE	FALSE	wezIjS	0.0585971	0.192099	outcome	TRUE	reported	textfile	6.564e-13	0.017668	35352	exposure	TRUE	reported	qLcF5J	textfile	2	1	TRUE	NA	0.00145943374975997	51.6663867225259	98.8940471370638	NA	NA	0.00145951619975615	35352	NA	NA	NA
rs12055165	T	A	T	A	-0.0865	-0.0287066	0.1949	0.192694	FALSE	TRUE	FALSE	wezIjS	0.0356498	0.420683	outcome	TRUE	reported	textfile	9.991e-17	0.010416	35350	exposure	TRUE	reported	qLcF5J	textfile	2	1	TRUE	NA	0.00194712755708648	68.961341416138	98.8940471370638	NA	NA	0.00194723751159804	35350	NA	NA	NA
rs12187953	A	G	A	G	-0.0981	-0.0559078	0.06177	0.07199	FALSE	FALSE	FALSE	wezIjS	0.054101	0.301418	outcome	TRUE	reported	textfile	7.698e-09	0.016987	35351	exposure	TRUE	reported	qLcF5J	textfile	2	1	TRUE	NA	0.000942526155143589	33.3487891642004	98.8940471370638	NA	NA	0.000942579431770898	35351	NA	NA	NA
rs12279699	A	G	A	G	0.11	0.0241376	0.12624	0.0890823	FALSE	FALSE	FALSE	wezIjS	0.0495445	0.626123	outcome	TRUE	reported	textfile	1.374e-20	0.011825	35373	exposure	TRUE	reported	qLcF5J	textfile	2	1	TRUE	NA	0.00244033841576006	86.5283686058108	98.8940471370638	NA	NA	0.00244047606427598	35373	NA	NA	NA
rs12421951	C	T	C	T	-0.1427	-0.111759	0.06174	0.0443879	FALSE	FALSE	FALSE	wezIjS	0.0685824	0.103195	outcome	TRUE	reported	textfile	2.16e-18	0.016311	35372	exposure	TRUE	reported	qLcF5J	textfile	2	1	TRUE	NA	0.00215917787609761	76.5353749659376	98.8940471370638	NA	NA	0.00215929970338423	35372	NA	NA	NA
rs12520132	A	T	A	T	-0.0577	-0.00389736	0.25034	0.257427	FALSE	TRUE	FALSE	wezIjS	0.0322471	0.903802	outcome	TRUE	reported	textfile	1.025e-09	0.009451	35352	exposure	TRUE	reported	qLcF5J	textfile	2	1	TRUE	NA	0.00105323299779571	37.2710415629146	98.8940471370638	NA	NA	0.0010532925238854	35352	NA	NA	NA
rs13155458	A	G	A	G	-0.0716	0.0265626	0.35638	0.700467	FALSE	FALSE	FALSE	wezIjS	0.0307074	0.387027	outcome	TRUE	reported	textfile	5.995e-17	0.008559	35352	exposure	TRUE	reported	qLcF5J	textfile	2	1	TRUE	NA	0.00197563697863493	69.9770163759515	98.8940471370638	NA	NA	0.00197574853357788	35352	NA	NA	NA
rs13161840	A	G	A	G	-0.0499	-0.00891008	0.31945	0.300824	FALSE	FALSE	FALSE	wezIjS	0.0319704	0.780477	outcome	TRUE	reported	textfile	1.68e-08	0.008844	35365	exposure	TRUE	reported	qLcF5J	textfile	2	1	TRUE	NA	0.000899371648980664	31.8331094190136	98.8940471370638	NA	NA	0.00089942246835311	35365	NA	NA	NA
rs13168530	C	A	C	A	-0.2304	-0.0819442	0.01313	0.0176628	FALSE	FALSE	FALSE	wezIjS	0.106534	0.441782	outcome	TRUE	reported	textfile	2.234e-10	0.036316	35352	exposure	TRUE	reported	qLcF5J	textfile	2	1	TRUE	NA	0.00113726260256443	40.2480055521949	98.8940471370638	NA	NA	0.00113732687238979	35352	NA	NA	NA
rs13178545	C	T	C	T	0.073	0.0656928	0.20062	0.187439	FALSE	FALSE	FALSE	wezIjS	0.0358246	0.0666934	outcome	TRUE	reported	textfile	1.523e-12	0.010322	35352	exposure	TRUE	reported	qLcF5J	textfile	2	1	TRUE	NA	0.00141283031173751	50.0142131162294	98.8940471370638	NA	NA	0.00141291013262065	35352	NA	NA	NA
rs13180877	CTGAGGT	CTGAGGC	G	A	0.1006	-0.02688	0.27885	0.227772	TRUE	FALSE	FALSE	wezIjS	0.0333299	0.419965	outcome	TRUE	reported	textfile	1.967e-28	0.009096	35354	exposure	TRUE	reported	qLcF5J	textfile	2	1	FALSE	NA	0.00344791461873252	122.312400314529	98.8940471370638	NA	NA	0.00344810900806457	35354	NA	NA	NA
rs13436302	A	C	A	C	0.1554	-0.101664	0.02941	0.0160957	FALSE	FALSE	FALSE	wezIjS	0.112311	0.365361	outcome	TRUE	reported	textfile	1.613e-10	0.024303	35352	exposure	TRUE	reported	qLcF5J	textfile	2	1	TRUE	NA	0.00115522417614846	40.8844052802552	98.8940471370638	NA	NA	0.00115528945985753	35352	NA	NA	NA
rs139034638	A	G	A	G	-0.8869	-0.116933	0.00828	0.0154638	FALSE	FALSE	FALSE	wezIjS	0.113985	0.304957	outcome	TRUE	reported	textfile	1.572e-87	0.04472	35352	exposure	TRUE	reported	qLcF5J	textfile	2	1	TRUE	NA	0.0110033907077243	393.297467214169	98.8940471370638	NA	NA	0.0110040063970779	35352	NA	NA	NA
rs139496113	A	G	A	G	0.169	-0.249882	0.02684	0.00883516	FALSE	FALSE	FALSE	wezIjS	0.150247	0.0962845	outcome	TRUE	reported	textfile	2.278e-11	0.025273	35355	exposure	TRUE	reported	qLcF5J	textfile	2	1	TRUE	NA	0.00126316487479806	44.7131478966004	98.8940471370638	NA	NA	0.00126323624465064	35355	NA	NA	NA
rs139705595	G	A	G	A	0.2749	0.286812	0.01658	0.0180873	FALSE	FALSE	FALSE	wezIjS	0.104773	0.00619139	outcome	TRUE	reported	textfile	9.398e-18	0.032036	35352	exposure	TRUE	reported	qLcF5J	textfile	2	1	TRUE	NA	0.00207852517820968	73.6289045817293	98.8940471370638	NA	NA	0.00207864253066611	35352	NA	NA	NA
rs140970314	G	A	G	A	0.1417	0.0407863	0.03234	0.0197738	FALSE	FALSE	FALSE	wezIjS	0.101591	0.688072	outcome	TRUE	reported	textfile	6.48e-10	0.022935	35349	exposure	TRUE	reported	qLcF5J	textfile	2	1	TRUE	NA	0.00107868926701584	38.1696026619265	98.8940471370638	NA	NA	0.00107875023545054	35349	NA	NA	NA
rs141090168	G	C	T	C	-0.8763	-0.0226258	0.00174	0.0751094	TRUE	TRUE	FALSE	wezIjS	0.0531367	0.670251	outcome	TRUE	reported	textfile	3.646e-23	0.088397	35352	exposure	TRUE	reported	qLcF5J	textfile	2	1	FALSE	NA	0.00277211343057191	98.2666159766427	98.8940471370638	NA	NA	0.00277226983387512	35352	NA	NA	NA
rs142261602	G	A	G	A	-0.2711	-0.333341	0.01194	0.0104956	FALSE	FALSE	FALSE	wezIjS	0.139526	0.0168895	outcome	TRUE	reported	textfile	8.897e-13	0.037934	35355	exposure	TRUE	reported	qLcF5J	textfile	2	1	TRUE	NA	0.00144252709745448	51.0713322569921	98.8940471370638	NA	NA	0.00144260858678186	35355	NA	NA	NA
rs142916966	T	G	T	C	-1.7389	0.271689	0.00143	0.0150718	TRUE	FALSE	FALSE	wezIjS	0.115486	0.0186442	outcome	TRUE	reported	textfile	1.721e-71	0.09726	35363	exposure	TRUE	reported	qLcF5J	textfile	2	1	FALSE	NA	0.00895825727319102	319.636319824148	98.8940471370638	NA	NA	0.00895875940844746	35363	NA	NA	NA
rs1439589	TTA	TAA	T	A	0.0814	0.0257327	0.12242	0.127981	TRUE	FALSE	FALSE	wezIjS	0.0420366	0.540439	outcome	TRUE	reported	textfile	6.435e-11	0.012459	35355	exposure	TRUE	reported	qLcF5J	textfile	2	1	FALSE	NA	0.0012058896544781	42.6832882905329	98.8940471370638	NA	NA	0.00120595779214124	35355	NA	NA	NA
rs144277962	T	C	T	C	0.156	-0.0249543	0.02666	0.0240724	FALSE	FALSE	FALSE	wezIjS	0.0923344	0.78696	outcome	TRUE	reported	textfile	1.469e-09	0.025795	35348	exposure	TRUE	reported	qLcF5J	textfile	2	1	TRUE	NA	0.00103362773713691	36.5724082524249	98.8940471370638	NA	NA	0.0010336861629441	35348	NA	NA	NA
rs144441116	T	C	T	C	-0.183	0.0243967	0.01818	0.0155665	FALSE	FALSE	FALSE	wezIjS	0.114037	0.830597	outcome	TRUE	reported	textfile	2.111e-09	0.030556	35352	exposure	TRUE	reported	qLcF5J	textfile	2	1	TRUE	NA	0.001013572400108	35.8661372706537	98.8940471370638	NA	NA	0.00101362968695456	35352	NA	NA	NA
rs144728538	T	C	T	C	0.2243	0.126317	0.04294	0.023618	FALSE	FALSE	FALSE	wezIjS	0.0923861	0.171541	outcome	TRUE	reported	textfile	4.634e-29	0.020047	35354	exposure	TRUE	reported	qLcF5J	textfile	2	1	TRUE	NA	0.00352846736557157	125.180072106935	98.8940471370638	NA	NA	0.00352866628029106	35354	NA	NA	NA
rs144934457	C	T	C	T	0.1931	-0.0601428	0.01433	0.00761568	FALSE	FALSE	FALSE	wezIjS	0.162693	0.711628	outcome	TRUE	reported	textfile	2.02e-08	0.034419	35355	exposure	TRUE	reported	qLcF5J	textfile	2	1	TRUE	NA	0.000889468855637579	31.4733870509185	98.8940471370638	NA	NA	0.000889519130163422	35355	NA	NA	NA
rs145159000	T	C	T	C	-0.1846	-0.0136272	0.01591	0.00303917	FALSE	FALSE	FALSE	wezIjS	0.257875	0.957856	outcome	TRUE	reported	textfile	1.628e-08	0.032687	35363	exposure	TRUE	reported	qLcF5J	textfile	2	1	TRUE	NA	0.0009010992898192	31.8925103056837	98.8940471370638	NA	NA	0.0009011502096045	35363	NA	NA	NA
rs145611763	G	C	G	C	-0.0852	0.0523608	0.15686	0.16215	FALSE	TRUE	FALSE	wezIjS	0.0391945	0.181575	outcome	TRUE	reported	textfile	3.324e-14	0.011233	35351	exposure	TRUE	reported	qLcF5J	textfile	2	1	TRUE	NA	0.00162472470944841	57.5258574363009	98.8940471370638	NA	NA	0.00162481648487799	35351	NA	NA	NA
rs146153013	A	G	A	G	-0.2974	-0.00732187	0.0116	0.0155477	FALSE	FALSE	FALSE	wezIjS	0.112471	0.948094	outcome	TRUE	reported	textfile	2.513e-13	0.040638	35360	exposure	TRUE	reported	qLcF5J	textfile	2	1	TRUE	NA	0.00151233402989308	53.5540983142803	98.8940471370638	NA	NA	0.00151241944460808	35360	NA	NA	NA
rs146895994	T	C	T	C	-0.1967	0.0602612	0.01713	0.0120211	FALSE	FALSE	FALSE	wezIjS	0.129397	0.641425	outcome	TRUE	reported	textfile	6.033e-10	0.031779	35356	exposure	TRUE	reported	qLcF5J	textfile	2	1	TRUE	NA	0.00108241748245185	38.3092542811763	98.8940471370638	NA	NA	0.00108247864926684	35356	NA	NA	NA
rs147056571	A	G	A	G	-0.2206	0.0065404	0.03044	0.0146465	FALSE	FALSE	FALSE	wezIjS	0.117006	0.955423	outcome	TRUE	reported	textfile	1.279e-20	0.023695	35363	exposure	TRUE	reported	qLcF5J	textfile	2	1	TRUE	NA	0.0024450363665259	86.6708443230095	98.8940471370638	NA	NA	0.00244517431838395	35363	NA	NA	NA
rs147648923	A	G	A	G	-0.235	0.0452582	0.0099	0.00479215	FALSE	FALSE	FALSE	wezIjS	0.205617	0.825786	outcome	TRUE	reported	textfile	4.076e-08	0.042824	35353	exposure	TRUE	reported	qLcF5J	textfile	2	1	TRUE	NA	0.000851069874992185	30.1117983953448	98.8940471370638	NA	NA	0.000851117983702779	35353	NA	NA	NA
rs147724279	C	G	C	G	-0.2302	-0.104551	0.0162	0.0127974	FALSE	TRUE	FALSE	wezIjS	0.124357	0.400498	outcome	TRUE	reported	textfile	7.51e-13	0.032107	35351	exposure	TRUE	reported	qLcF5J	textfile	2	1	TRUE	NA	0.00145203942412951	51.4027804673023	98.8940471370638	NA	NA	0.00145212145931503	35351	NA	NA	NA
rs147887833	T	A	T	A	-0.4564	-0.132945	0.00232	0.00466137	FALSE	TRUE	FALSE	wezIjS	0.204642	0.51592	outcome	TRUE	reported	textfile	6.233e-09	0.078549	35352	exposure	TRUE	reported	qLcF5J	textfile	2	1	TRUE	NA	0.00095407258301387	33.7586740348759	98.8940471370638	NA	NA	0.000954126510158259	35352	NA	NA	NA
rs148133340	G	A	G	A	0.2381	0.0485334	0.03218	0.0146752	FALSE	FALSE	FALSE	wezIjS	0.117093	0.678518	outcome	TRUE	reported	textfile	1.971e-24	0.023342	35355	exposure	TRUE	reported	qLcF5J	textfile	2	1	TRUE	NA	0.00293437466007159	104.044252174618	98.8940471370638	NA	NA	0.00293454017720562	35355	NA	NA	NA
rs149217294	A	G	A	G	-0.2202	-0.0895634	0.02316	0.0225424	FALSE	FALSE	FALSE	wezIjS	0.0950729	0.346167	outcome	TRUE	reported	textfile	1.96e-15	0.02772	35352	exposure	TRUE	reported	qLcF5J	textfile	2	1	TRUE	NA	0.00178180294097187	63.0991642397709	98.8940471370638	NA	NA	0.00178190357055829	35352	NA	NA	NA
rs149260911	C	T	C	T	-0.5158	-0.0345655	0.00738	0.00743113	FALSE	FALSE	FALSE	wezIjS	0.162793	0.831852	outcome	TRUE	reported	textfile	5.89e-27	0.047979	35362	exposure	TRUE	reported	qLcF5J	textfile	2	1	TRUE	NA	0.00325766466057703	115.567502567028	98.8940471370638	NA	NA	0.00325784831734645	35362	NA	NA	NA
rs150020412	T	C	T	C	0.1952	0.172732	0.01719	0.00719549	FALSE	FALSE	FALSE	wezIjS	0.166286	0.298914	outcome	TRUE	reported	textfile	7.143e-10	0.031673	35355	exposure	TRUE	reported	qLcF5J	textfile	2	1	TRUE	NA	0.00107315898547231	37.9801483508748	98.8940471370638	NA	NA	0.00107321963137224	35355	NA	NA	NA
rs150549789	G	A	G	A	0.2474	0.0188982	0.01351	0.0123133	FALSE	FALSE	FALSE	wezIjS	0.127372	0.88205	outcome	TRUE	reported	textfile	4.534e-12	0.035754	35352	exposure	TRUE	reported	qLcF5J	textfile	2	1	TRUE	NA	0.001352534446473	47.8768477686161	98.8940471370638	NA	NA	0.00135261086542596	35352	NA	NA	NA
rs1541533	G	A	G	A	0.1217	-0.0787265	0.04027	0.0670563	FALSE	FALSE	FALSE	wezIjS	0.0561773	0.161096	outcome	TRUE	reported	textfile	2.339e-09	0.020377	35372	exposure	TRUE	reported	qLcF5J	textfile	2	1	TRUE	NA	0.00100740318374271	35.6677824465734	98.8940471370638	NA	NA	0.00100746009006249	35372	NA	NA	NA
rs154293	G	A	G	A	-0.0818	-0.0159338	0.46152	0.462085	FALSE	FALSE	FALSE	wezIjS	0.0281585	0.571488	outcome	TRUE	reported	textfile	2.431e-23	0.008218	35352	exposure	TRUE	reported	qLcF5J	textfile	2	1	TRUE	NA	0.00279476242613437	99.0717337227505	98.8940471370638	NA	NA	0.00279492010371788	35352	NA	NA	NA
rs1560550	A	G	A	G	-0.0812	0.0376268	0.49392	0.531319	FALSE	FALSE	FALSE	wezIjS	0.0280778	0.180216	outcome	TRUE	reported	textfile	3.936e-23	0.008197	35351	exposure	TRUE	reported	qLcF5J	textfile	2	1	TRUE	NA	0.00276819452993557	98.1245362431732	98.8940471370638	NA	NA	0.00276835071716557	35351	NA	NA	NA
rs170316	T	C	T	C	-0.0712	-0.0734326	0.15497	0.16568	FALSE	FALSE	FALSE	wezIjS	0.0380898	0.0538701	outcome	TRUE	reported	textfile	4.483e-10	0.011417	35351	exposure	TRUE	reported	qLcF5J	textfile	2	1	TRUE	NA	0.00109894701216071	38.8894153396612	98.8940471370638	NA	NA	0.00109900912080646	35351	NA	NA	NA
rs17149247	A	T	A	T	0.1348	0.0977961	0.0608	0.0443962	FALSE	TRUE	FALSE	wezIjS	0.0680406	0.150627	outcome	TRUE	reported	textfile	2.447e-15	0.017028	35355	exposure	TRUE	reported	qLcF5J	textfile	2	1	TRUE	NA	0.00176942649894192	62.6654168662639	98.8940471370638	NA	NA	0.00176952642231204	35355	NA	NA	NA
rs17151230	C	T	C	T	-0.0807	-0.0241974	0.19046	0.195466	FALSE	FALSE	FALSE	wezIjS	0.0353961	0.494216	outcome	TRUE	reported	textfile	9.825e-15	0.010424	35353	exposure	TRUE	reported	qLcF5J	textfile	2	1	TRUE	NA	0.0016924519421015	59.931299449376	98.8940471370638	NA	NA	0.00169254753132878	35353	NA	NA	NA
rs17436751	G	A	G	A	0.2207	-0.0750684	0.02653	0.0163007	FALSE	FALSE	FALSE	wezIjS	0.112456	0.504431	outcome	TRUE	reported	textfile	2.456e-18	0.025269	35355	exposure	TRUE	reported	qLcF5J	textfile	2	1	TRUE	NA	0.00215298832592091	76.2788237032301	98.8940471370638	NA	NA	0.00215310986314296	35355	NA	NA	NA
rs17440059	A	C	A	C	0.1008	0.0575994	0.11378	0.0921523	FALSE	FALSE	FALSE	wezIjS	0.0484208	0.23422	outcome	TRUE	reported	textfile	3.262e-15	0.012791	35354	exposure	TRUE	reported	qLcF5J	textfile	2	1	TRUE	NA	0.00175352230781915	62.0994133326037	98.8940471370638	NA	NA	0.0017536213374239	35354	NA	NA	NA
rs17445968	G	T	G	T	-0.1376	-0.0361664	0.03007	0.0357632	FALSE	FALSE	FALSE	wezIjS	0.0752862	0.630953	outcome	TRUE	reported	textfile	5.513e-09	0.023598	35360	exposure	TRUE	reported	qLcF5J	textfile	2	1	TRUE	NA	0.000960631493239336	33.9986685296743	98.8940471370638	NA	NA	0.000960685778471998	35360	NA	NA	NA
rs17462884	G	A	G	A	-0.1101	0.0376641	0.0523	0.0433879	FALSE	FALSE	FALSE	wezIjS	0.068903	0.584637	outcome	TRUE	reported	textfile	1.268e-09	0.018134	35354	exposure	TRUE	reported	qLcF5J	textfile	2	1	TRUE	NA	0.00104158871419909	36.8606378487478	98.8940471370638	NA	NA	0.00104164757953887	35354	NA	NA	NA
rs17519052	G	A	G	A	-0.1445	0.00287431	0.09117	0.115025	FALSE	FALSE	FALSE	wezIjS	0.0441319	0.948071	outcome	TRUE	reported	textfile	4.9e-24	0.01429	35357	exposure	TRUE	reported	qLcF5J	textfile	2	1	TRUE	NA	0.00288364416341168	102.246080711295	98.8940471370638	NA	NA	0.00288380681810215	35357	NA	NA	NA
rs17526775	G	C	G	C	-0.1815	0.00363749	0.03053	0.0321002	FALSE	TRUE	FALSE	wezIjS	0.080104	0.963781	outcome	TRUE	reported	textfile	1.597e-14	0.023634	35360	exposure	TRUE	reported	qLcF5J	textfile	2	1	TRUE	NA	0.00166510946481728	58.9731371859076	98.8940471370638	NA	NA	0.00166520349370572	35360	NA	NA	NA
rs1799859	T	C	T	C	0.0574	0.026742	0.24779	0.272713	FALSE	FALSE	FALSE	wezIjS	0.0315976	0.397369	outcome	TRUE	reported	textfile	3.157e-10	0.009124	35374	exposure	TRUE	reported	qLcF5J	textfile	2	1	TRUE	NA	0.00111759236067225	39.575706488939	98.8940471370638	NA	NA	0.00111765548083947	35374	NA	NA	NA
rs1809277	G	A	G	A	0.3776	0.00224218	0.28844	0.713569	FALSE	FALSE	FALSE	wezIjS	0.0309394	0.942228	outcome	TRUE	reported	textfile	1e-200	0.006851	35355	exposure	TRUE	reported	qLcF5J	textfile	2	1	TRUE	NA	0.0791236837177205	3037.60618121394	98.8940471370638	NA	NA	0.0791278057328391	35355	NA	NA	NA
rs185554623	AG	GG	T	C	-0.1304	0.0255869	0.04658	0.0529618	TRUE	FALSE	FALSE	wezIjS	0.0647655	0.692791	outcome	TRUE	reported	textfile	1.054e-11	0.019179	35350	exposure	TRUE	reported	qLcF5J	textfile	2	1	FALSE	NA	0.00130600934050481	46.225188696368	98.8940471370638	NA	NA	0.00130608313837647	35350	NA	NA	NA
rs185881023	T	G	T	G	0.2161	-0.119328	0.0257	0.0199063	FALSE	FALSE	FALSE	wezIjS	0.101248	0.238568	outcome	TRUE	reported	textfile	1.112e-16	0.026061	35355	exposure	TRUE	reported	qLcF5J	textfile	2	1	TRUE	NA	0.00194103220425669	68.7547667335127	98.8940471370638	NA	NA	0.00194114179973009	35355	NA	NA	NA
rs186741681	T	G	T	G	-0.6479	-0.0277674	0.00471	0.0119464	FALSE	FALSE	FALSE	wezIjS	0.129556	0.830291	outcome	TRUE	reported	textfile	1.32e-26	0.060688	35366	exposure	TRUE	reported	qLcF5J	textfile	2	1	TRUE	NA	0.00321238065379246	113.968740417571	98.8940471370638	NA	NA	0.00321256174533655	35366	NA	NA	NA
rs1876738	G	A	G	A	-0.0598	0.0896339	0.17992	0.195356	FALSE	FALSE	FALSE	wezIjS	0.0358081	0.0123085	outcome	TRUE	reported	textfile	2.298e-08	0.010702	35362	exposure	TRUE	reported	qLcF5J	textfile	2	1	TRUE	NA	0.000882170161578489	31.2210792179137	98.8940471370638	NA	NA	0.000882220014061147	35362	NA	NA	NA
rs189781	G	A	G	A	0.0931	-0.0239021	0.06322	0.9464181	FALSE	FALSE	FALSE	wezIjS	0.0622494	0.700999	outcome	TRUE	reported	textfile	2.934e-08	0.016789	35352	exposure	TRUE	reported	qLcF5J	textfile	2	1	TRUE	NA	0.000869076718498788	30.7485848781766	98.8940471370638	NA	NA	0.000869125845592506	35352	NA	NA	NA
rs190140477	G	A	G	A	0.1255	-0.0338311	0.0366	0.0224237	FALSE	FALSE	FALSE	wezIjS	0.0947748	0.72112	outcome	TRUE	reported	textfile	4.78e-09	0.021436	35346	exposure	TRUE	reported	qLcF5J	textfile	2	1	TRUE	NA	0.000968810258673116	34.2748355948813	98.8940471370638	NA	NA	0.000968865027324785	35346	NA	NA	NA
rs191540450	T	C	T	C	0.1976	-0.0364768	0.01907	0.0157293	FALSE	FALSE	FALSE	wezIjS	0.113144	0.747156	outcome	TRUE	reported	textfile	2.503e-11	0.029611	35355	exposure	TRUE	reported	qLcF5J	textfile	2	1	TRUE	NA	0.00125796980552494	44.5290227007503	98.8940471370638	NA	NA	0.00125804088222158	35355	NA	NA	NA
rs192460786	T	C	T	C	0.2739	0.232365	0.0137	0.00337301	FALSE	FALSE	FALSE	wezIjS	0.243664	0.34027	outcome	TRUE	reported	textfile	6.05e-15	0.035102	35352	exposure	TRUE	reported	qLcF5J	textfile	2	1	TRUE	NA	0.00171932910251043	60.8829616215065	98.8940471370638	NA	NA	0.00171942620988486	35352	NA	NA	NA
rs1996778	G	A	G	A	0.0575	0.00451161	0.25293	0.241868	FALSE	FALSE	FALSE	wezIjS	0.0333494	0.892388	outcome	TRUE	reported	textfile	1.049e-09	0.009423	35361	exposure	TRUE	reported	qLcF5J	textfile	2	1	TRUE	NA	0.001051902997757	37.2334040270026	98.8940471370638	NA	NA	0.0010519624336254	35361	NA	NA	NA
rs199913817	T	C	T	C	0.2788	0.0180548	0.02073	0.00947523	FALSE	FALSE	FALSE	wezIjS	0.145073	0.900957	outcome	TRUE	reported	textfile	2.597e-22	0.028697	35352	exposure	TRUE	reported	qLcF5J	textfile	2	1	TRUE	NA	0.00266281238166698	94.3817385539526	98.8940471370638	NA	NA	0.00266296263464644	35352	NA	NA	NA
rs2007232	C	T	C	T	-0.1477	0.162578	0.02883	0.0280609	FALSE	FALSE	FALSE	wezIjS	0.0851909	0.0563403	outcome	TRUE	reported	textfile	1.393e-09	0.024388	35361	exposure	TRUE	reported	qLcF5J	textfile	2	1	TRUE	NA	0.00103617674350498	36.6761764746964	98.8940471370638	NA	NA	0.00103623529171169	35361	NA	NA	NA
rs2112256	T	G	T	G	-0.1437	-0.103145	0.03731	0.0222748	FALSE	FALSE	FALSE	wezIjS	0.0962513	0.283888	outcome	TRUE	reported	textfile	5.069e-11	0.021876	35354	exposure	TRUE	reported	qLcF5J	textfile	2	1	TRUE	NA	0.00121901602381139	43.1472516649432	98.8940471370638	NA	NA	0.00121908490421079	35354	NA	NA	NA
rs2237990	G	A	G	A	-0.0561	-0.0165933	0.19326	0.137616	FALSE	FALSE	FALSE	wezIjS	0.0407616	0.683948	outcome	TRUE	reported	textfile	2.378e-08	0.01005	35373	exposure	TRUE	reported	qLcF5J	textfile	2	1	TRUE	NA	0.00088011476652259	31.1579619891119	98.8940471370638	NA	NA	0.000880164487487265	35373	NA	NA	NA
rs2283255	G	A	G	A	0.0635	0.00196671	0.42376	0.605371	FALSE	FALSE	FALSE	wezIjS	0.0291431	0.946196	outcome	TRUE	reported	textfile	2.034e-15	0.007998	35371	exposure	TRUE	reported	qLcF5J	textfile	2	1	TRUE	NA	0.0017789512053341	63.0318557772713	98.8940471370638	NA	NA	0.00177905162018096	35371	NA	NA	NA
rs2561984	A	G	A	G	-0.228	-0.0468709	0.29907	0.276623	FALSE	FALSE	FALSE	wezIjS	0.0319153	0.141941	outcome	TRUE	reported	textfile	2.26e-145	0.00888	35352	exposure	TRUE	reported	qLcF5J	textfile	2	1	TRUE	NA	0.0183065152857476	659.203025616027	98.8940471370638	NA	NA	0.0183075320533951	35352	NA	NA	NA
rs2577416	A	G	A	C	-0.3006	-0.00901255	0.0055	0.302801	TRUE	FALSE	FALSE	wezIjS	0.0304857	0.767511	outcome	TRUE	reported	textfile	1.512e-08	0.053108	35349	exposure	TRUE	reported	qLcF5J	textfile	2	1	FALSE	NA	0.000905498001217453	32.0356460625106	98.8940471370638	NA	NA	0.000905549189608447	35349	NA	NA	NA
rs2652237	T	G	T	G	-0.0562	-0.0120214	0.21528	0.763151	FALSE	FALSE	FALSE	wezIjS	0.0334198	0.719064	outcome	TRUE	reported	textfile	1.812e-08	0.009984	35348	exposure	TRUE	reported	qLcF5J	textfile	2	1	TRUE	NA	0.000895590577700236	31.6839203799494	98.8940471370638	NA	NA	0.000895641207952591	35348	NA	NA	NA
rs2662294	G	T	G	T	-0.1295	0.0499894	0.08997	0.129134	FALSE	FALSE	FALSE	wezIjS	0.0419227	0.233097	outcome	TRUE	reported	textfile	1.752e-19	0.014345	35352	exposure	TRUE	reported	qLcF5J	textfile	2	1	TRUE	NA	0.00229998192598559	81.4917907293845	98.8940471370638	NA	NA	0.00230011175295649	35352	NA	NA	NA
rs2662457	C	A	C	A	-0.0482	-0.0259109	0.41807	0.43156	FALSE	FALSE	FALSE	wezIjS	0.0283245	0.360304	outcome	TRUE	reported	textfile	6.787e-09	0.008316	35348	exposure	TRUE	reported	qLcF5J	textfile	2	1	TRUE	NA	0.000949484145385765	33.5923620179474	98.8940471370638	NA	NA	0.000949537819497363	35348	NA	NA	NA
rs2897591	A	G	A	G	-0.0722	0.0172967	0.4468	0.400997	FALSE	FALSE	FALSE	wezIjS	0.0297432	0.560881	outcome	TRUE	reported	textfile	1.795e-18	0.008233	35355	exposure	TRUE	reported	qLcF5J	textfile	2	1	TRUE	NA	0.00217051930896493	76.9012848534958	98.8940471370638	NA	NA	0.00217064183366659	35355	NA	NA	NA
rs2937061	T	C	T	C	-0.0579	-0.00334777	0.44091	0.470333	FALSE	FALSE	FALSE	wezIjS	0.0283904	0.906132	outcome	TRUE	reported	textfile	2.023e-12	0.008233	35360	exposure	TRUE	reported	qLcF5J	textfile	2	1	TRUE	NA	0.00139675942752654	49.4556975502815	98.8940471370638	NA	NA	0.00139683832386572	35360	NA	NA	NA
rs34386979	G	A	G	A	0.0758	0.0268429	0.13351	0.122124	FALSE	FALSE	FALSE	wezIjS	0.043029	0.532737	outcome	TRUE	reported	textfile	2.212e-10	0.011945	35354	exposure	TRUE	reported	qLcF5J	textfile	2	1	TRUE	NA	0.0011377141544656	40.2662823079972	98.8940471370638	NA	NA	0.00113777844614289	35354	NA	NA	NA
rs34691968	A	C	A	C	0.1154	0.000463175	0.18672	0.224091	FALSE	FALSE	FALSE	wezIjS	0.0335382	0.988981	outcome	TRUE	reported	textfile	2.665e-28	0.01046	35350	exposure	TRUE	reported	qLcF5J	textfile	2	1	TRUE	NA	0.00343135813244343	121.709275377471	98.8940471370638	NA	NA	0.0034315516134466	35350	NA	NA	NA
rs34706980	G	C	G	C	-0.0634	0.0362506	0.15608	0.146947	FALSE	TRUE	FALSE	wezIjS	0.0397926	0.362301	outcome	TRUE	reported	textfile	2.31e-08	0.011348	35356	exposure	TRUE	reported	qLcF5J	textfile	2	1	TRUE	NA	0.000882050595563079	31.2115469190855	98.8940471370638	NA	NA	0.000882100449754307	35356	NA	NA	NA
rs35037981	C	T	C	T	0.0505	0.0135321	0.43975	0.452347	FALSE	FALSE	FALSE	wezIjS	0.0281699	0.630961	outcome	TRUE	reported	textfile	8.28e-10	0.008225	35363	exposure	TRUE	reported	qLcF5J	textfile	2	1	TRUE	NA	0.00106487621234329	37.6952284968163	98.8940471370638	NA	NA	0.00106493637705509	35363	NA	NA	NA
rs35605891	C	A	C	A	-0.0478	0.0434966	0.45874	0.415696	FALSE	FALSE	FALSE	wezIjS	0.0283777	0.125332	outcome	TRUE	reported	textfile	4.873e-09	0.008169	35360	exposure	TRUE	reported	qLcF5J	textfile	2	1	TRUE	NA	0.000967353984706674	34.2368213167831	98.8940471370638	NA	NA	0.000967408649459098	35360	NA	NA	NA
rs35833	C	T	C	T	0.1102	-0.0219543	0.11635	0.147347	FALSE	FALSE	FALSE	wezIjS	0.0399467	0.582601	outcome	TRUE	reported	textfile	9.507e-18	0.012844	35351	exposure	TRUE	reported	qLcF5J	textfile	2	1	TRUE	NA	0.00207805703902554	73.6102044760694	98.8940471370638	NA	NA	0.00207817436842519	35351	NA	NA	NA
rs35896460	C	T	C	T	-0.1023	0.0320763	0.13406	0.130717	FALSE	FALSE	FALSE	wezIjS	0.0421128	0.446254	outcome	TRUE	reported	textfile	2.836e-17	0.012102	35352	exposure	TRUE	reported	qLcF5J	textfile	2	1	TRUE	NA	0.00201718645807192	71.4516726392968	98.8940471370638	NA	NA	0.0020173003543767	35352	NA	NA	NA
rs36036136	TAGAGTGTAGGCTGA	TAGAGTTTAGGCTGA	C	A	-0.2735	0.0265952	0.07126	0.0516657	TRUE	FALSE	FALSE	wezIjS	0.0635767	0.675715	outcome	TRUE	reported	textfile	1.74e-66	0.015879	35355	exposure	TRUE	reported	qLcF5J	textfile	2	1	FALSE	NA	0.008321249230718	296.649619471393	98.8940471370638	NA	NA	0.00832171606533782	35355	NA	NA	NA
rs370714	A	G	A	G	-0.0502	-0.00464026	0.33758	0.626675	FALSE	FALSE	FALSE	wezIjS	0.0289392	0.872609	outcome	TRUE	reported	textfile	1.659e-09	0.008328	35369	exposure	TRUE	reported	qLcF5J	textfile	2	1	TRUE	NA	0.00102625974122032	36.3330153786995	98.8940471370638	NA	NA	0.00102631771653475	35369	NA	NA	NA
rs372205276	ATGTGTGTGTGTGTGTGCGCGTGTGTGTATA	ATGTGTGTGTGTGTGTGTGCGTGTGTGTATA	G	A	-0.193	-0.0373229	0.03046	0.0287043	TRUE	FALSE	FALSE	wezIjS	0.0842914	0.657922	outcome	TRUE	reported	textfile	2.704e-16	0.023577	35355	exposure	TRUE	reported	qLcF5J	textfile	2	1	FALSE	NA	0.00189175257440596	67.0058873228172	98.8940471370638	NA	NA	0.00189185939270396	35355	NA	NA	NA
rs3902446	T	C	T	C	0.0736	0.0329557	0.45824	0.457053	FALSE	FALSE	FALSE	wezIjS	0.0284548	0.246793	outcome	TRUE	reported	textfile	2.858e-19	0.008201	35352	exposure	TRUE	reported	qLcF5J	textfile	2	1	TRUE	NA	0.00227310603610233	80.5373683543553	98.8940471370638	NA	NA	0.00227323434946772	35352	NA	NA	NA
rs4089363	C	A	C	A	0.0931	0.0306427	0.45151	0.50876	FALSE	FALSE	FALSE	wezIjS	0.027965	0.273188	outcome	TRUE	reported	textfile	3.149e-29	0.008296	35352	exposure	TRUE	reported	qLcF5J	textfile	2	1	TRUE	NA	0.00354979674408337	125.932349146321	98.8940471370638	NA	NA	0.00354999686826876	35352	NA	NA	NA
rs4404675	TCATCA	TCTTCA	T	A	-0.0577	-0.0224706	0.21322	0.241361	TRUE	FALSE	FALSE	wezIjS	0.0331174	0.497447	outcome	TRUE	reported	textfile	7.769e-09	0.009994	35353	exposure	TRUE	reported	qLcF5J	textfile	2	1	FALSE	NA	0.000941970663394911	33.3310017475012	98.8940471370638	NA	NA	0.000942023905640081	35353	NA	NA	NA
rs443437	A	G	A	G	-0.293	0.00950174	0.0274	0.9718894	FALSE	FALSE	FALSE	wezIjS	0.085234	0.911237	outcome	TRUE	reported	textfile	3.059e-30	0.025641	35354	exposure	TRUE	reported	qLcF5J	textfile	2	1	TRUE	NA	0.0036798125467639	130.569203345891	98.8940471370638	NA	NA	0.00368001996194624	35354	NA	NA	NA
rs4521469	A	C	A	C	0.0562	0.0449438	0.38012	0.68534	FALSE	FALSE	FALSE	wezIjS	0.0302144	0.136884	outcome	TRUE	reported	textfile	2.042e-11	0.008384	35350	exposure	TRUE	reported	qLcF5J	textfile	2	1	TRUE	NA	0.0012694891439284	44.9309416021715	98.8940471370638	NA	NA	0.00126956088079895	35350	NA	NA	NA
rs4524506	G	A	G	A	0.1058	-0.0126459	0.3675	0.353684	FALSE	FALSE	FALSE	wezIjS	0.029761	0.6709	outcome	TRUE	reported	textfile	1.837e-35	0.008513	35350	exposure	TRUE	reported	qLcF5J	textfile	2	1	TRUE	NA	0.00435033999771854	154.447718325945	98.8940471370638	NA	NA	0.00435058507033784	35350	NA	NA	NA
rs464531	A	C	A	C	0.2323	0.0583309	0.02614	0.9678814	FALSE	FALSE	FALSE	wezIjS	0.0790166	0.460387	outcome	TRUE	reported	textfile	1.919e-19	0.02576	35353	exposure	TRUE	reported	qLcF5J	textfile	2	1	TRUE	NA	0.00229499940844315	81.3171468918869	98.8940471370638	NA	NA	0.00229512895114852	35353	NA	NA	NA
rs4836465	G	A	G	A	0.1654	-0.0173651	0.17052	0.151108	FALSE	FALSE	FALSE	wezIjS	0.0391536	0.657396	outcome	TRUE	reported	textfile	1.365e-52	0.010837	35352	exposure	TRUE	reported	qLcF5J	textfile	2	1	TRUE	NA	0.00654615927948878	232.931537475459	98.8940471370638	NA	NA	0.00654652721751817	35352	NA	NA	NA
rs4895335	C	G	C	G	-0.1397	0.0101748	0.12969	0.0920786	FALSE	TRUE	FALSE	wezIjS	0.0508214	0.841319	outcome	TRUE	reported	textfile	2.774e-30	0.012216	35350	exposure	TRUE	reported	qLcF5J	textfile	2	1	TRUE	NA	0.00368588371509679	130.770622870493	98.8940471370638	NA	NA	0.00368609149472848	35350	NA	NA	NA
rs4895336	T	C	T	C	0.0966	0.0564111	0.07272	0.0526747	FALSE	FALSE	FALSE	wezIjS	0.0626503	0.367901	outcome	TRUE	reported	textfile	1.313e-09	0.015925	35350	exposure	TRUE	reported	qLcF5J	textfile	2	1	TRUE	NA	0.0010398103449049	36.7934743069076	98.8940471370638	NA	NA	0.0010398691164947	35350	NA	NA	NA
rs491567	C	A	C	A	-0.0508	-0.0128656	0.23278	0.227723	FALSE	FALSE	FALSE	wezIjS	0.0334086	0.700165	outcome	TRUE	reported	textfile	4.132e-08	0.009261	35362	exposure	TRUE	reported	qLcF5J	textfile	2	1	TRUE	NA	0.000850169372625995	30.0875685453292	98.8940471370638	NA	NA	0.000850217418244989	35362	NA	NA	NA
rs55817054	G	A	G	A	-0.1948	0.0141796	0.02758	0.024739	FALSE	FALSE	FALSE	wezIjS	0.0901354	0.874997	outcome	TRUE	reported	textfile	2.027e-14	0.025468	35363	exposure	TRUE	reported	qLcF5J	textfile	2	1	TRUE	NA	0.00165166216675558	58.5010498493958	98.8940471370638	NA	NA	0.0016517554296172	35363	NA	NA	NA
rs56015976	A	G	A	G	0.0738	-0.0689026	0.14513	0.116974	FALSE	FALSE	FALSE	wezIjS	0.0435606	0.113703	outcome	TRUE	reported	textfile	2.485e-10	0.011663	35350	exposure	TRUE	reported	qLcF5J	textfile	2	1	TRUE	NA	0.00113138683532	40.0375598229933	98.8940471370638	NA	NA	0.00113145077708342	35350	NA	NA	NA
rs56300425	A	G	A	G	0.1769	0.0235502	0.04384	0.0491004	FALSE	FALSE	FALSE	wezIjS	0.065054	0.717344	outcome	TRUE	reported	textfile	3.553e-19	0.019765	35355	exposure	TRUE	reported	qLcF5J	textfile	2	1	TRUE	NA	0.00226062381807367	80.1009118695804	98.8940471370638	NA	NA	0.00226075141760467	35355	NA	NA	NA
rs56325817	G	A	G	A	-0.0759	0.0341454	0.12098	0.114884	FALSE	FALSE	FALSE	wezIjS	0.0439299	0.436999	outcome	TRUE	reported	textfile	1.229e-09	0.012491	35363	exposure	TRUE	reported	qLcF5J	textfile	2	1	TRUE	NA	0.00104300604593618	36.9202448289232	98.8940471370638	NA	NA	0.00104306497629012	35363	NA	NA	NA
rs57113607	T	G	T	G	0.1444	-0.0875078	0.03969	0.0335357	FALSE	FALSE	FALSE	wezIjS	0.0777118	0.260142	outcome	TRUE	reported	textfile	7.17e-12	0.021067	35351	exposure	TRUE	reported	qLcF5J	textfile	2	1	TRUE	NA	0.00132724315795927	46.9790710413093	98.8940471370638	NA	NA	0.00132731815196103	35351	NA	NA	NA
rs58803498	A	G	A	G	-0.0543	-0.0155064	0.30607	0.320712	FALSE	FALSE	FALSE	wezIjS	0.0305818	0.612121	outcome	TRUE	reported	textfile	1.001e-09	0.008888	35358	exposure	TRUE	reported	qLcF5J	textfile	2	1	TRUE	NA	0.00105449778452537	37.3221798256188	98.8940471370638	NA	NA	0.00105455737190834	35358	NA	NA	NA
rs62378778	A	G	A	G	-0.1255	-0.0530988	0.14078	0.106756	FALSE	FALSE	FALSE	wezIjS	0.0453419	0.241568	outcome	TRUE	reported	textfile	1.889e-26	0.011792	35349	exposure	TRUE	reported	qLcF5J	textfile	2	1	TRUE	NA	0.00319408144690224	113.262968048518	98.8940471370638	NA	NA	0.00319426159677155	35349	NA	NA	NA
rs62378871	T	C	T	C	-0.1982	-0.0946296	0.03047	0.0154178	FALSE	FALSE	FALSE	wezIjS	0.113735	0.405399	outcome	TRUE	reported	textfile	1.061e-16	0.023886	35363	exposure	TRUE	reported	qLcF5J	textfile	2	1	TRUE	NA	0.00194324063587783	68.8487217591265	98.8940471370638	NA	NA	0.00194335033097913	35363	NA	NA	NA
rs62380893	A	G	A	G	-0.0701	-0.00474564	0.13942	0.140215	FALSE	FALSE	FALSE	wezIjS	0.0403195	0.906305	outcome	TRUE	reported	textfile	3.658e-09	0.011883	35355	exposure	TRUE	reported	qLcF5J	textfile	2	1	TRUE	NA	0.00098334458110251	34.7983997935851	98.8940471370638	NA	NA	0.000983400156446039	35355	NA	NA	NA
rs62381705	C	T	C	T	-0.1266	0.0754471	0.0383	0.0849527	FALSE	FALSE	FALSE	wezIjS	0.0502587	0.13331	outcome	TRUE	reported	textfile	2.696e-09	0.02128	35355	exposure	TRUE	reported	qLcF5J	textfile	2	1	TRUE	NA	0.0010000892796996	35.391551015983	98.8940471370638	NA	NA	0.00100014580045001	35355	NA	NA	NA
rs635083	GTTAGATTTAAGCATACACATATGCTA	TTTAGATTTAAGCATACACATATGCTA	C	A	-0.0609	-0.0574184	0.26805	0.285512	TRUE	FALSE	FALSE	wezIjS	0.0312384	0.066052	outcome	TRUE	reported	textfile	5.223e-11	0.009277	35361	exposure	TRUE	reported	qLcF5J	textfile	2	1	FALSE	NA	0.00121721132294596	43.091827027831	98.8940471370638	NA	NA	0.00121728008787913	35361	NA	NA	NA
rs6864547	C	T	C	T	-0.1092	0.0137963	0.34805	0.374107	FALSE	FALSE	FALSE	wezIjS	0.0296575	0.641797	outcome	TRUE	reported	textfile	8.09e-37	0.008615	35352	exposure	TRUE	reported	qLcF5J	textfile	2	1	TRUE	NA	0.00452429992866231	160.660880488345	98.8940471370638	NA	NA	0.00452455474221172	35352	NA	NA	NA
rs6871729	C	T	C	T	0.2853	-0.0586431	0.05034	0.9367892	FALSE	FALSE	FALSE	wezIjS	0.0577055	0.309511	outcome	TRUE	reported	textfile	3.633e-53	0.018588	35354	exposure	TRUE	reported	qLcF5J	textfile	2	1	TRUE	NA	0.00661935013812319	235.566563648555	98.8940471370638	NA	NA	0.0066197221415108	35354	NA	NA	NA
rs6881305	G	A	G	A	0.0512	0.0643771	0.4038	0.576834	FALSE	FALSE	FALSE	wezIjS	0.0285679	0.0242291	outcome	TRUE	reported	textfile	9.528e-10	0.00837	35363	exposure	TRUE	reported	qLcF5J	textfile	2	1	TRUE	NA	0.00105701367734106	37.4166105135299	98.8940471370638	NA	NA	0.00105707339829558	35363	NA	NA	NA
rs6887119	A	C	A	C	0.1085	0.0112939	0.07022	0.0699149	FALSE	FALSE	FALSE	wezIjS	0.0555729	0.838958	outcome	TRUE	reported	textfile	1.877e-11	0.016157	35350	exposure	TRUE	reported	qLcF5J	textfile	2	1	TRUE	NA	0.00127407481751327	45.0934490773635	98.8940471370638	NA	NA	0.00127414681318257	35350	NA	NA	NA
rs71583090	C	G	C	G	-0.08	0.0498835	0.1451	0.153283	FALSE	TRUE	FALSE	wezIjS	0.0387001	0.197407	outcome	TRUE	reported	textfile	8.053e-12	0.0117	35361	exposure	TRUE	reported	qLcF5J	textfile	2	1	TRUE	NA	0.00132041328465412	46.7502229475256	98.8940471370638	NA	NA	0.00132048787215348	35361	NA	NA	NA
rs71592564	T	C	T	C	-0.2826	0.0368764	0.01927	0.0220972	FALSE	FALSE	FALSE	wezIjS	0.0954064	0.699112	outcome	TRUE	reported	textfile	5.129e-22	0.029298	35352	exposure	TRUE	reported	qLcF5J	textfile	2	1	TRUE	NA	0.00262490081914114	93.0344501610753	98.8940471370638	NA	NA	0.00262504893853723	35352	NA	NA	NA
rs71592595	C	T	C	T	-0.2534	-0.037026	0.07591	0.0393039	FALSE	FALSE	FALSE	wezIjS	0.0742566	0.618046	outcome	TRUE	reported	textfile	2.342e-61	0.015332	35355	exposure	TRUE	reported	qLcF5J	textfile	2	1	TRUE	NA	0.00766694269939198	273.143601593729	98.8940471370638	NA	NA	0.00766737311024193	35355	NA	NA	NA
rs71594323	T	C	T	C	-0.2572	-0.0322846	0.01524	0.0188269	FALSE	FALSE	FALSE	wezIjS	0.103407	0.754881	outcome	TRUE	reported	textfile	1.587e-14	0.033488	35354	exposure	TRUE	reported	qLcF5J	textfile	2	1	TRUE	NA	0.00166571591241709	58.9846405901882	98.8940471370638	NA	NA	0.00166580999145908	35354	NA	NA	NA
rs72780262	A	G	A	G	0.1407	-0.00824538	0.02816	0.0250535	FALSE	FALSE	FALSE	wezIjS	0.0895121	0.926607	outcome	TRUE	reported	textfile	6.427e-09	0.024237	35363	exposure	TRUE	reported	qLcF5J	textfile	2	1	TRUE	NA	0.000952067397701293	33.6981381488101	98.8940471370638	NA	NA	0.000952121194874119	35363	NA	NA	NA
rs72785963	G	T	G	T	-0.2317	-0.183815	0.03521	0.0357184	FALSE	FALSE	FALSE	wezIjS	0.0755009	0.0149077	outcome	TRUE	reported	textfile	4.594e-25	0.022406	35352	exposure	TRUE	reported	qLcF5J	textfile	2	1	TRUE	NA	0.00301576645479109	106.92981953965	98.8940471370638	NA	NA	0.00301593656348102	35352	NA	NA	NA
rs72786233	G	C	G	C	-0.0555	0.0375522	0.2259	0.202458	FALSE	TRUE	FALSE	wezIjS	0.0351512	0.285383	outcome	TRUE	reported	textfile	1.644e-08	0.00983	35366	exposure	TRUE	reported	qLcF5J	textfile	2	1	TRUE	NA	0.000900537315581425	31.8753065311984	98.8940471370638	NA	NA	0.000900588199322082	35366	NA	NA	NA
rs72789810	C	T	C	T	0.0588	0.0785106	0.20709	0.190104	FALSE	FALSE	FALSE	wezIjS	0.0365161	0.0315531	outcome	TRUE	reported	textfile	6.232e-09	0.01012	35350	exposure	TRUE	reported	qLcF5J	textfile	2	1	TRUE	NA	0.000954090683120584	33.7574050926316	98.8940471370638	NA	NA	0.000954144614338341	35350	NA	NA	NA
rs72789816	G	A	G	A	0.1474	-0.028186	0.14232	0.154854	FALSE	FALSE	FALSE	wezIjS	0.0392933	0.473175	outcome	TRUE	reported	textfile	1.133e-36	0.011653	35350	exposure	TRUE	reported	qLcF5J	textfile	2	1	TRUE	NA	0.0045057677696239	159.990760332007	98.8940471370638	NA	NA	0.00450602155850491	35350	NA	NA	NA
rs72793725	A	G	A	G	-0.1728	-0.109841	0.0463	0.0457337	FALSE	FALSE	FALSE	wezIjS	0.0669078	0.100657	outcome	TRUE	reported	textfile	8.288e-19	0.019512	35352	exposure	TRUE	reported	qLcF5J	textfile	2	1	TRUE	NA	0.00221364245153043	78.4258674911773	98.8940471370638	NA	NA	0.00221376741571498	35352	NA	NA	NA
rs72794606	G	A	G	A	-0.1246	0.0831285	0.15614	0.137778	FALSE	FALSE	FALSE	wezIjS	0.0426804	0.051451	outcome	TRUE	reported	textfile	6.987e-29	0.011173	35351	exposure	TRUE	reported	qLcF5J	textfile	2	1	TRUE	NA	0.00350565860503012	124.357480902235	98.8940471370638	NA	NA	0.00350585625521937	35351	NA	NA	NA
rs72797137	G	T	G	T	-0.0956	-0.0290997	0.12398	0.104455	FALSE	FALSE	FALSE	wezIjS	0.046757	0.533704	outcome	TRUE	reported	textfile	1.052e-14	0.012363	35351	exposure	TRUE	reported	qLcF5J	textfile	2	1	TRUE	NA	0.00168862169072453	59.7920543052541	98.8940471370638	NA	NA	0.00168871706938228	35351	NA	NA	NA
rs72802060	C	T	C	T	0.1588	0.00328627	0.03575	0.0395253	FALSE	FALSE	FALSE	wezIjS	0.0723128	0.963752	outcome	TRUE	reported	textfile	8.255e-13	0.022189	35350	exposure	TRUE	reported	qLcF5J	textfile	2	1	TRUE	NA	0.00144679609264182	51.2154465907135	98.8940471370638	NA	NA	0.00144687783433897	35350	NA	NA	NA
rs72816413	G	A	G	A	-0.134	0.0217155	0.03163	0.0260087	FALSE	FALSE	FALSE	wezIjS	0.0881082	0.805323	outcome	TRUE	reported	textfile	1.612e-08	0.02372	35363	exposure	TRUE	reported	qLcF5J	textfile	2	1	TRUE	NA	0.000901652864613333	31.9121206005474	98.8940471370638	NA	NA	0.000901703815652092	35363	NA	NA	NA
rs72863634	C	G	C	G	-0.11	0.073971	0.05218	0.0401412	FALSE	TRUE	FALSE	wezIjS	0.0719189	0.303699	outcome	TRUE	reported	textfile	8.512e-10	0.01793	35371	exposure	TRUE	reported	qLcF5J	textfile	2	1	TRUE	NA	0.00106295669382942	37.6357204450267	98.8940471370638	NA	NA	0.0010630167366213	35371	NA	NA	NA
rs73790931	A	C	A	C	0.2295	-0.178895	0.01273	0.0109659	FALSE	FALSE	FALSE	wezIjS	0.135322	0.186169	outcome	TRUE	reported	textfile	5.31e-10	0.036959	35358	exposure	TRUE	reported	qLcF5J	textfile	2	1	TRUE	NA	0.00108934115521961	38.5567473356287	98.8940471370638	NA	NA	0.00108940270937868	35358	NA	NA	NA
rs73791119	T	A	T	A	0.104	-0.0499208	0.05747	0.0382254	FALSE	TRUE	FALSE	wezIjS	0.0736243	0.497742	outcome	TRUE	reported	textfile	2.806e-09	0.017501	35363	exposure	TRUE	reported	qLcF5J	textfile	2	1	TRUE	NA	0.000997604449708198	35.3115178734881	98.8940471370638	NA	NA	0.000997660817411534	35363	NA	NA	NA
rs73799845	G	A	G	A	-0.1466	-0.0608876	0.10987	0.0996447	FALSE	FALSE	FALSE	wezIjS	0.0471252	0.196344	outcome	TRUE	reported	textfile	3.82e-29	0.013083	35352	exposure	TRUE	reported	qLcF5J	textfile	2	1	TRUE	NA	0.00353915438392222	125.55346055198	98.8940471370638	NA	NA	0.00353935391026247	35352	NA	NA	NA
rs74828795	A	G	A	G	0.2054	-0.0156744	0.01289	0.0156566	FALSE	FALSE	FALSE	wezIjS	0.113	0.889678	outcome	TRUE	reported	textfile	8.947e-09	0.035724	35353	exposure	TRUE	reported	qLcF5J	textfile	2	1	TRUE	NA	0.000934218639899775	33.0564450862654	98.8940471370638	NA	NA	0.000934271444393346	35353	NA	NA	NA
rs75117124	AAAAGAAAGAAAG	AAAAAAAAGAAAG	C	T	0.1034	-0.0211195	0.0629	0.0904247	TRUE	FALSE	FALSE	wezIjS	0.050463	0.675571	outcome	TRUE	reported	textfile	8.022e-10	0.016828	35354	exposure	TRUE	reported	qLcF5J	textfile	2	1	FALSE	NA	0.00106677780229705	37.7530029323034	98.8940471370638	NA	NA	0.00106683808967672	35354	NA	NA	NA
rs75529033	G	A	G	A	0.2998	-0.014155	0.01484	0.00547647	FALSE	FALSE	FALSE	wezIjS	0.18896	0.940286	outcome	TRUE	reported	textfile	5.43e-20	0.032747	35352	exposure	TRUE	reported	qLcF5J	textfile	2	1	TRUE	NA	0.00236525405299457	83.8099626271433	98.8940471370638	NA	NA	0.00236538755564297	35352	NA	NA	NA
rs75538428	A	G	A	G	-0.1344	-0.0531953	0.03445	0.0249643	FALSE	FALSE	FALSE	wezIjS	0.0900556	0.554726	outcome	TRUE	reported	textfile	1.91e-09	0.02238	35361	exposure	TRUE	reported	qLcF5J	textfile	2	1	TRUE	NA	0.00101885205888574	36.0623321314811	98.8940471370638	NA	NA	0.00101890962917566	35361	NA	NA	NA
rs757081	G	C	G	C	-0.1638	-0.0477574	0.36999	0.333913	FALSE	TRUE	FALSE	wezIjS	0.0297295	0.108186	outcome	TRUE	reported	textfile	2.199e-90	0.008125	35373	exposure	TRUE	reported	qLcF5J	textfile	2	1	TRUE	NA	0.0113591985668993	406.402620575015	98.8940471370638	NA	NA	0.0113598335594051	35373	NA	NA	NA
rs76072642	A	C	A	C	0.2248	0.0963105	0.03341	0.0351599	FALSE	FALSE	FALSE	wezIjS	0.076346	0.207128	outcome	TRUE	reported	textfile	7.635e-24	0.022328	35355	exposure	TRUE	reported	qLcF5J	textfile	2	1	TRUE	NA	0.00285889854211283	101.360419314321	98.8940471370638	NA	NA	0.00285905981412823	35355	NA	NA	NA
rs7701868	CG	TG	G	A	-0.3975	0.228674	0.00464	0.013278	TRUE	FALSE	FALSE	wezIjS	0.12135	0.0595091	outcome	TRUE	reported	textfile	1.205e-11	0.058632	35344	exposure	TRUE	reported	qLcF5J	textfile	2	1	FALSE	NA	0.00129874755987079	45.9600267335253	98.8940471370638	NA	NA	0.00129882096039817	35344	NA	NA	NA
rs7711879	G	T	G	T	0.068	0.0518141	0.30635	0.282484	FALSE	FALSE	FALSE	wezIjS	0.0315687	0.100733	outcome	TRUE	reported	textfile	2.234e-14	0.008905	35352	exposure	TRUE	reported	qLcF5J	textfile	2	1	TRUE	NA	0.00164672181011276	58.307632437517	98.8940471370638	NA	NA	0.00164681482340635	35352	NA	NA	NA
rs7712513	T	G	T	G	0.1334	0.0392273	0.30992	0.659909	FALSE	FALSE	FALSE	wezIjS	0.0299654	0.190505	outcome	TRUE	reported	textfile	5.274e-51	0.00888	35351	exposure	TRUE	reported	qLcF5J	textfile	2	1	TRUE	NA	0.00634337456875514	225.663415200004	98.8940471370638	NA	NA	0.0063437311917943	35351	NA	NA	NA
rs7713637	T	C	T	C	0.059	0.0110461	0.19161	0.752211	FALSE	FALSE	FALSE	wezIjS	0.0324496	0.733549	outcome	TRUE	reported	textfile	1.775e-08	0.010475	35349	exposure	TRUE	reported	qLcF5J	textfile	2	1	TRUE	NA	0.000896662974768167	31.722790821116	98.8940471370638	NA	NA	0.000896713664157639	35349	NA	NA	NA
rs7715662	T	C	T	C	0.1285	0.0399647	0.20629	0.177644	FALSE	FALSE	FALSE	wezIjS	0.0368804	0.27853	outcome	TRUE	reported	textfile	4.73e-37	0.010104	35355	exposure	TRUE	reported	qLcF5J	textfile	2	1	TRUE	NA	0.00455393129816814	161.73164799786	98.8940471370638	NA	NA	0.00455418775118995	35355	NA	NA	NA
rs7717265	T	C	T	C	0.0517	0.019098	0.39693	0.591356	FALSE	FALSE	FALSE	wezIjS	0.0287108	0.505932	outcome	TRUE	reported	textfile	6.753e-10	0.008377	35356	exposure	TRUE	reported	qLcF5J	textfile	2	1	TRUE	NA	0.00107615124354435	38.0872386935503	98.8940471370638	NA	NA	0.00107621205663914	35356	NA	NA	NA
rs7720425	A	G	A	G	-0.0496	-0.00628624	0.33064	0.303682	FALSE	FALSE	FALSE	wezIjS	0.0304783	0.836593	outcome	TRUE	reported	textfile	1.112e-08	0.008682	35352	exposure	TRUE	reported	qLcF5J	textfile	2	1	TRUE	NA	0.000922378205834031	32.6361724704416	98.8940471370638	NA	NA	0.000922430343167903	35352	NA	NA	NA
rs7723508	T	C	T	C	0.0495	-0.0665149	0.32785	0.302225	FALSE	FALSE	FALSE	wezIjS	0.0305419	0.029419	outcome	TRUE	reported	textfile	1.431e-08	0.008731	35363	exposure	TRUE	reported	qLcF5J	textfile	2	1	TRUE	NA	0.000908110618273987	32.1408870536006	98.8940471370638	NA	NA	0.000908161933898928	35363	NA	NA	NA
rs77251229	T	C	T	C	-0.4356	-0.118559	0.01256	0.00833967	FALSE	FALSE	FALSE	wezIjS	0.155635	0.446195	outcome	TRUE	reported	textfile	1.627e-31	0.037297	35354	exposure	TRUE	reported	qLcF5J	textfile	2	1	TRUE	NA	0.00384341246881016	136.396545782139	98.8940471370638	NA	NA	0.00384362906984076	35354	NA	NA	NA
rs77296641	C	T	C	T	-0.3108	0.14584	0.01801	0.00780489	FALSE	FALSE	FALSE	wezIjS	0.16069	0.364096	outcome	TRUE	reported	textfile	5.712e-24	0.030782	35354	exposure	TRUE	reported	qLcF5J	textfile	2	1	TRUE	NA	0.00287527428716199	101.939801489813	98.8940471370638	NA	NA	0.00287543648486614	35354	NA	NA	NA
rs77390892	T	C	T	C	-0.2273	-0.128098	0.01363	0.0216951	FALSE	FALSE	FALSE	wezIjS	0.0964559	0.184164	outcome	TRUE	reported	textfile	1.557e-10	0.035517	35362	exposure	TRUE	reported	qLcF5J	textfile	2	1	TRUE	NA	0.001156875930466	40.9545121906751	98.8940471370638	NA	NA	0.00115694128892148	35362	NA	NA	NA
rs77694416	A	G	A	G	-0.4525	-0.0145556	0.0515	0.0700627	FALSE	FALSE	FALSE	wezIjS	0.0549853	0.791227	outcome	TRUE	reported	textfile	8.769e-133	0.018453	35354	exposure	TRUE	reported	qLcF5J	textfile	2	1	TRUE	NA	0.0167239972008885	601.282597523742	98.8940471370638	NA	NA	0.0167249275182432	35354	NA	NA	NA
rs77924615	A	G	A	G	-0.0597	0.0223609	0.19701	0.193458	FALSE	FALSE	FALSE	wezIjS	0.0359344	0.533765	outcome	TRUE	reported	textfile	1.987e-09	0.009952	35355	exposure	TRUE	reported	qLcF5J	textfile	2	1	TRUE	NA	0.00101679937587524	35.9834963319296	98.8940471370638	NA	NA	0.00101685684004725	35355	NA	NA	NA
rs77937295	T	C	T	C	0.1718	-0.0287089	0.04024	0.0239712	FALSE	FALSE	FALSE	wezIjS	0.0926741	0.756725	outcome	TRUE	reported	textfile	1.74e-16	0.020853	35351	exposure	TRUE	reported	qLcF5J	textfile	2	1	TRUE	NA	0.00191634841131903	67.8710645985345	98.8940471370638	NA	NA	0.00191645662800481	35351	NA	NA	NA
rs78085391	T	C	T	C	-0.1192	-0.00323005	0.0778	0.0613961	FALSE	FALSE	FALSE	wezIjS	0.0582769	0.955799	outcome	TRUE	reported	textfile	1.056e-14	0.015416	35346	exposure	TRUE	reported	qLcF5J	textfile	2	1	TRUE	NA	0.00168863136318136	59.7839399362731	98.8940471370638	NA	NA	0.00168872675587751	35346	NA	NA	NA
rs78103578	C	T	C	T	-0.2824	-0.0390446	0.05283	0.0437512	FALSE	FALSE	FALSE	wezIjS	0.0691079	0.572087	outcome	TRUE	reported	textfile	2.975e-53	0.018384	35352	exposure	TRUE	reported	qLcF5J	textfile	2	1	TRUE	NA	0.00663049871986585	235.952613247343	98.8940471370638	NA	NA	0.00663087136669673	35352	NA	NA	NA
rs78266988	C	T	C	T	-0.1404	0.00328514	0.04303	0.036588	FALSE	FALSE	FALSE	wezIjS	0.0753626	0.96523	outcome	TRUE	reported	textfile	3.287e-12	0.020158	35363	exposure	TRUE	reported	qLcF5J	textfile	2	1	TRUE	NA	0.00136991896076054	48.5081566149518	98.8940471370638	NA	NA	0.00136999633652349	35363	NA	NA	NA
rs78267508	A	G	A	G	-0.3127	-0.0773733	0.01821	0.0208094	FALSE	FALSE	FALSE	wezIjS	0.0977311	0.428538	outcome	TRUE	reported	textfile	3.57e-25	0.030168	35361	exposure	TRUE	reported	qLcF5J	textfile	2	1	TRUE	NA	0.00302914906933151	107.433112856317	98.8940471370638	NA	NA	0.00302931988710395	35361	NA	NA	NA
rs78468229	A	T	A	T	-0.2633	-0.138845	0.01155	0.0204421	FALSE	TRUE	FALSE	wezIjS	0.098774	0.15982	outcome	TRUE	reported	textfile	3.093e-11	0.039641	35351	exposure	TRUE	reported	qLcF5J	textfile	2	1	TRUE	NA	0.00124643361953405	44.1151686462413	98.8940471370638	NA	NA	0.00124650405320601	35351	NA	NA	NA
rs78549138	C	T	C	T	0.2225	-0.0168193	0.12251	0.114753	FALSE	FALSE	FALSE	wezIjS	0.0441291	0.703101	outcome	TRUE	reported	textfile	3.129e-71	0.012468	35353	exposure	TRUE	reported	qLcF5J	textfile	2	1	TRUE	NA	0.00892782061141399	318.450454969688	98.8940471370638	NA	NA	0.00892832119754516	35353	NA	NA	NA
rs78612593	T	C	T	C	0.0675	0.00488545	0.21524	0.200428	FALSE	FALSE	FALSE	wezIjS	0.0349692	0.888891	outcome	TRUE	reported	textfile	1.398e-11	0.009988	35355	exposure	TRUE	reported	qLcF5J	textfile	2	1	TRUE	NA	0.00129014633068481	45.6694635194842	98.8940471370638	NA	NA	0.00129021922304241	35355	NA	NA	NA
rs78646751	A	G	A	G	-0.3428	0.186278	0.01019	0.0142709	FALSE	FALSE	FALSE	wezIjS	0.118381	0.115592	outcome	TRUE	reported	textfile	2.587e-17	0.040502	35352	exposure	TRUE	reported	qLcF5J	textfile	2	1	TRUE	NA	0.00202225331781014	71.6315118470808	98.8940471370638	NA	NA	0.00202236749962504	35352	NA	NA	NA
rs78770151	C	A	C	A	-0.1104	0.0443601	0.06723	0.0396526	FALSE	FALSE	FALSE	wezIjS	0.0726977	0.54173	outcome	TRUE	reported	textfile	2.563e-12	0.015772	35371	exposure	TRUE	reported	qLcF5J	textfile	2	1	TRUE	NA	0.00138329910727765	48.9936790377785	98.8940471370638	NA	NA	0.00138337722005906	35371	NA	NA	NA
rs79274348	T	C	T	C	-0.1897	-0.0362411	0.06513	0.0505709	FALSE	FALSE	FALSE	wezIjS	0.0637917	0.569956	outcome	TRUE	reported	textfile	2.523e-30	0.016577	35352	exposure	TRUE	reported	qLcF5J	textfile	2	1	TRUE	NA	0.00369065121200452	130.947803012256	98.8940471370638	NA	NA	0.00369085924762193	35352	NA	NA	NA
rs7938050	C	T	C	T	0.0627	0.0152462	0.17115	0.811675	FALSE	FALSE	FALSE	wezIjS	0.0367853	0.678534	outcome	TRUE	reported	textfile	2.709e-09	0.010541	35369	exposure	TRUE	reported	qLcF5J	textfile	2	1	TRUE	NA	0.000999342708188217	35.3791094155093	98.8940471370638	NA	NA	0.000999399164430812	35369	NA	NA	NA
rs79475916	C	T	C	T	-0.3119	-0.0457933	0.02866	0.0292014	FALSE	FALSE	FALSE	wezIjS	0.0833274	0.582622	outcome	TRUE	reported	textfile	1.342e-37	0.024338	35351	exposure	TRUE	reported	qLcF5J	textfile	2	1	TRUE	NA	0.00462430323862281	164.223916370409	98.8940471370638	NA	NA	0.00462456366567047	35351	NA	NA	NA
rs79476787	A	G	A	G	-0.0791	-0.0658484	0.11303	0.112705	FALSE	FALSE	FALSE	wezIjS	0.0447424	0.141096	outcome	TRUE	reported	textfile	1.269e-09	0.013029	35349	exposure	TRUE	reported	qLcF5J	textfile	2	1	TRUE	NA	0.00104160023556419	36.8558325703748	98.8940471370638	NA	NA	0.00104165910988129	35349	NA	NA	NA
rs80089406	C	T	C	T	-0.415	-0.0852167	0.01592	0.0195484	FALSE	FALSE	FALSE	wezIjS	0.101917	0.403075	outcome	TRUE	reported	textfile	6.844e-36	0.033182	35354	exposure	TRUE	reported	qLcF5J	textfile	2	1	TRUE	NA	0.00440489207144286	156.410716836128	98.8940471370638	NA	NA	0.0044051401755334	35354	NA	NA	NA
rs80243907	T	C	T	C	-0.2185	-0.191973	0.01284	0.0209746	FALSE	FALSE	FALSE	wezIjS	0.0979284	0.0499562	outcome	TRUE	reported	textfile	7.748e-09	0.037843	35354	exposure	TRUE	reported	qLcF5J	textfile	2	1	TRUE	NA	0.000942071531934428	33.3355172387388	98.8940471370638	NA	NA	0.000942124778369312	35354	NA	NA	NA
rs8192694	G	T	G	T	-0.0782	0.015683	0.14138	0.146907	FALSE	FALSE	FALSE	wezIjS	0.0407443	0.700301	outcome	TRUE	reported	textfile	3.982e-12	0.011272	35371	exposure	TRUE	reported	qLcF5J	textfile	2	1	TRUE	NA	0.00135885670723653	48.1268003036394	98.8940471370638	NA	NA	0.00135893344167129	35371	NA	NA	NA
rs919347	T	A	T	A	0.0981	-0.0076926	0.16198	0.169455	FALSE	TRUE	FALSE	wezIjS	0.0384091	0.841261	outcome	TRUE	reported	textfile	8.519e-19	0.011081	35352	exposure	TRUE	reported	qLcF5J	textfile	2	1	TRUE	NA	0.00221209793516703	78.3710263938171	98.8940471370638	NA	NA	0.00221222281235411	35352	NA	NA	NA
rs9285900	G	A	G	A	0.2285	0.0206203	0.12874	0.896517	FALSE	FALSE	FALSE	wezIjS	0.046029	0.654164	outcome	TRUE	reported	textfile	7.647e-78	0.012234	35354	exposure	TRUE	reported	qLcF5J	textfile	2	1	TRUE	NA	0.00977085578229327	348.82763816098	98.8940471370638	NA	NA	0.0097714031561794	35354	NA	NA	NA
rs9986188	T	A	T	A	-0.0839	-0.0129975	0.12732	0.0929611	FALSE	TRUE	FALSE	wezIjS	0.0486448	0.789321	outcome	TRUE	reported	textfile	7.226e-12	0.012243	35362	exposure	TRUE	reported	qLcF5J	textfile	2	1	TRUE	NA	0.00132627940179248	46.9595210929258	98.8940471370638	NA	NA	0.00132635431809822	35362	NA	NA	NA
