# Supplementary material for: Integrative Mendelian randomization and experimental validation prioritize KLF4 in the gut microbiota–pyroptosis–barrier axis of ulcerative colitis
Source: Front Immunol. 2026 Mar 16;17:1773990. doi: 10.3389/fimmu.2026.1773990 (PMC13033518; doi:10.3389/fimmu.2026.1773990)
Supplement: Supplementary Data Sheet 1 — Harmonized summary data, forest plots, funnel plots, data sources, harmonization details, and sensitivity analyses for the Mendelian randomization analysis of pyroptosis-related proteins and ulcerative colitis. [file DataSheet1.zip › bdpqtlresult/18819_21_PPIC_PPIC/presso.txt]

[[1]]
[[1]]$`Main MR results`
       Exposure       MR Analysis Causal Estimate         Sd   T-stat
1 beta.exposure               Raw      0.07502411 0.02652282 2.828662
2 beta.exposure Outlier-corrected              NA         NA       NA
      P-value
1 0.005201542
2          NA

[[1]]$`MR-PRESSO results`
[[1]]$`MR-PRESSO results`$`Global Test`
[[1]]$`MR-PRESSO results`$`Global Test`$RSSobs
[1] 179.0033

[[1]]$`MR-PRESSO results`$`Global Test`$Pvalue
[1] 0.578


attr(,"id.exposure")
[1] "qLcF5J"
attr(,"id.outcome")
[1] "wezIjS"
attr(,"exposure")
[1] "exposure"
attr(,"outcome")
[1] "outcome"
