# Supplementary material for: Integrative Mendelian randomization and experimental validation prioritize KLF4 in the gut microbiota–pyroptosis–barrier axis of ulcerative colitis
Source: Front Immunol. 2026 Mar 16;17:1773990. doi: 10.3389/fimmu.2026.1773990 (PMC13033518; doi:10.3389/fimmu.2026.1773990)
Supplement: Supplementary Data Sheet 1 — Harmonized summary data, forest plots, funnel plots, data sources, harmonization details, and sensitivity analyses for the Mendelian randomization analysis of pyroptosis-related proteins and ulcerative colitis. [file DataSheet1.zip › bdpqtlresult/18819_21_PPIC_PPIC/singlesnpOR.txt]

exposure	outcome	id.exposure	id.outcome	samplesize	SNP	b	se	p	lo_ci	up_ci	or	or_lci95	or_uci95
exposure	outcome	qLcF5J	wezIjS	NA	rs10035722	0.46376424668228	0.499770491803279	0.353431203357525	-0.515785917252147	1.44331441061671	1.59004806714226	0.597031193072307	4.23470814449832
exposure	outcome	qLcF5J	wezIjS	NA	rs10065636	-0.240541569902462	0.243344170924292	0.3229161686118	-0.717496144914073	0.23641300510915	0.786201962429913	0.487972540141494	1.26669735462864
exposure	outcome	qLcF5J	wezIjS	NA	rs10069225	0.0472179447852761	0.531466257668712	0.929205355749759	-0.994455920245399	1.08889180981595	1.04835046670054	0.369924658318244	2.97097983688813
exposure	outcome	qLcF5J	wezIjS	NA	rs10463729	0.205301295896328	0.422369330453564	0.626917141059049	-0.622542591792656	1.03314518358531	1.22789496895037	0.536578401854298	2.80988956984339
exposure	outcome	qLcF5J	wezIjS	NA	rs10477652	0.136289173789174	0.305942307692308	0.655977646086212	-0.463357749287749	0.735936096866097	1.14601324267565	0.629167508013633	2.087435119678
exposure	outcome	qLcF5J	wezIjS	NA	rs10519697	-0.00967010796221323	0.363488529014845	0.978775891948481	-0.722107624831309	0.702767408906883	0.990376497185205	0.485727445156321	2.01933330298265
exposure	outcome	qLcF5J	wezIjS	NA	rs112121737	-0.238592728946157	0.732733548090198	0.744711846373715	-1.67475048320295	1.19756502531063	0.787735638974649	0.187354921850224	3.31204235673543
exposure	outcome	qLcF5J	wezIjS	NA	rs112279094	0.219852649475772	0.166185888353641	0.185857952782757	-0.105871691697365	0.545576990648909	1.24589313405476	0.899540059129807	1.72560375241809
exposure	outcome	qLcF5J	wezIjS	NA	rs112459382	0.469447284345048	0.78585303514377	0.550258461682487	-1.07082466453674	2.00971923322684	1.5991100957287	0.342725767061712	7.46122218992955
exposure	outcome	qLcF5J	wezIjS	NA	rs112990530	-0.362143565994046	0.359566655640093	0.31385466722573	-1.06689421104863	0.342607079060536	0.696182412546758	0.344075485513535	1.40861517877698
exposure	outcome	qLcF5J	wezIjS	NA	rs113902758	-0.90921665840357	0.675423896876549	0.178256638461859	-2.23304749628161	0.414614179474467	0.40283966153342	0.107201236458773	1.51378657807523
exposure	outcome	qLcF5J	wezIjS	NA	rs113913970	-0.889036458333333	0.554084201388889	0.108600562523038	-1.97504149305556	0.196968576388889	0.411051627370996	0.138755554731567	1.21770577539196
exposure	outcome	qLcF5J	wezIjS	NA	rs114107331	-0.228074046920821	0.644673753665689	0.72350217461634	-1.49163460410557	1.03548651026393	0.796065311467921	0.225004561397468	2.81647614691268
exposure	outcome	qLcF5J	wezIjS	NA	rs114185527	0.366048205677558	0.591633636850562	0.536109026734128	-0.793553722549545	1.52565013390466	1.44202475475942	0.452234819197883	4.59813199927243
exposure	outcome	qLcF5J	wezIjS	NA	rs114316363	0.222115424973767	0.633282266526758	0.72578578008363	-1.01911781741868	1.46334866736621	1.24871550250045	0.360913191105287	4.32040292406512
exposure	outcome	qLcF5J	wezIjS	NA	rs114432538	0.176406115879828	0.629608369098712	0.779336433293838	-1.05762628755365	1.4104385193133	1.19292242502978	0.347279173626397	4.09775195350432
exposure	outcome	qLcF5J	wezIjS	NA	rs114735633	-0.161481291059697	0.41497000856898	0.697172831248723	-0.974822507854899	0.651859925735504	0.850882450425429	0.377259308184891	1.9191069079922
exposure	outcome	qLcF5J	wezIjS	NA	rs114743130	-0.0924563106796117	0.555253120665742	0.867754036040898	-1.18075242718447	0.995839805825243	0.911689041168992	0.307047620685604	2.70699673858963
exposure	outcome	qLcF5J	wezIjS	NA	rs114897680	-0.478259215219976	0.629203329369798	0.447193136452391	-1.71149774078478	0.754979310344827	0.619861498620443	0.180595105303264	2.12756750426191
exposure	outcome	qLcF5J	wezIjS	NA	rs115310350	0.840909990108803	0.599020771513353	0.160376111198602	-0.333170722057369	2.01499070227498	2.3184758071802	0.716647836118397	7.50065764182649
exposure	outcome	qLcF5J	wezIjS	NA	rs115376651	0.325678555506019	0.442485956308515	0.461718468743503	-0.541593918858671	1.19295102987071	1.38497010629802	0.581820138810025	3.2967958092036
exposure	outcome	qLcF5J	wezIjS	NA	rs115444108	0.654446470435009	0.36031779109143	0.0693238263802872	-0.0517764001041937	1.36066934097421	1.92407718894877	0.949541160412127	3.8988020565914
exposure	outcome	qLcF5J	wezIjS	NA	rs115551235	-0.257094047619048	0.5424375	0.635527945039488	-1.32027154761905	0.806083452380952	0.773295483746393	0.267062771858773	2.23912116623576
exposure	outcome	qLcF5J	wezIjS	NA	rs11602048	0.412516006097561	0.659498475609756	0.531643237319657	-0.880101006097561	1.70513301829268	1.51061372114477	0.414741018194122	5.50211750081289
exposure	outcome	qLcF5J	wezIjS	NA	rs116023252	0.107886555767657	0.248058903736024	0.663618222186593	-0.378308895554949	0.594082007090264	1.1139213702636	0.685018868697869	1.81136735910439
exposure	outcome	qLcF5J	wezIjS	NA	rs116523666	-0.0799833559782609	0.294627717391304	0.78602756158561	-0.657453682065217	0.497486970108696	0.923131710883036	0.51816907930096	1.64458318660672
exposure	outcome	qLcF5J	wezIjS	NA	rs116541671	2.39383294301327	0.744081967213115	0.00129465041213862	0.935432287275566	3.85223359875098	10.9554050134624	2.54831482374104	47.0981441895791
exposure	outcome	qLcF5J	wezIjS	NA	rs116596137	0.399285128805621	0.456836651053864	0.382106457269229	-0.496114707259953	1.29468496487119	1.49075861623871	0.608891792757764	3.6498459633107
exposure	outcome	qLcF5J	wezIjS	NA	rs116618972	-0.690327064595258	0.769274734260016	0.369519437539308	-2.19810554374489	0.817451414554374	0.501412048116221	0.111013269058701	2.26472064220685
exposure	outcome	qLcF5J	wezIjS	NA	rs11745712	-0.601841732283465	0.461394488188976	0.192098149650508	-1.50617492913386	0.302491464566929	0.547801802193583	0.221756592428034	1.35322612600085
exposure	outcome	qLcF5J	wezIjS	NA	rs12055165	0.331868208092486	0.412136416184971	0.420681925546343	-0.475919167630058	1.13965558381503	1.3935691752696	0.621313702476773	3.12569164098579
exposure	outcome	qLcF5J	wezIjS	NA	rs12187953	0.56990621814475	0.551488277268094	0.30141824578342	-0.511010805300714	1.65082324159021	1.76810122784482	0.599888901366191	5.21126819447195
exposure	outcome	qLcF5J	wezIjS	NA	rs12279699	0.219432727272727	0.450404545454545	0.62612347612047	-0.663360181818182	1.10222563636364	1.24537006569684	0.515117534607596	3.0108596511187
exposure	outcome	qLcF5J	wezIjS	NA	rs12421951	0.783174491941135	0.480605466012614	0.103194942805513	-0.158812221443588	1.72516120532586	2.18840833504849	0.853156548433646	5.61342587090529
exposure	outcome	qLcF5J	wezIjS	NA	rs12520132	0.0675452339688042	0.558875216637782	0.903802527165704	-1.02785019064125	1.16294065857886	1.069878653361	0.357775283051639	3.19932758673087
exposure	outcome	qLcF5J	wezIjS	NA	rs13155458	-0.370986033519553	0.428874301675978	0.387026294976276	-1.21157966480447	0.469607597765363	0.690053579111307	0.297726599538888	1.59936647508759
exposure	outcome	qLcF5J	wezIjS	NA	rs13161840	0.17855871743487	0.640689378757515	0.780476754476594	-1.07719246492986	1.4343098997996	1.19549307749956	0.340550291635209	4.19674783271162
exposure	outcome	qLcF5J	wezIjS	NA	rs13168530	0.355660590277778	0.462387152777778	0.441784356232353	-0.550618229166667	1.26193940972222	1.4271230866026	0.576593233414504	3.53226535846282
exposure	outcome	qLcF5J	wezIjS	NA	rs13178545	0.899901369863014	0.490747945205479	0.0666934353656271	-0.0619646027397259	1.86176734246575	2.45936053212816	0.939916156659087	6.43509975239581
exposure	outcome	qLcF5J	wezIjS	NA	rs13436302	-0.654208494208494	0.722722007722008	0.365359051383456	-2.07074362934363	0.762326640926641	0.519853366741275	0.126091981135765	2.14325701347543
exposure	outcome	qLcF5J	wezIjS	NA	rs139034638	0.131844627353704	0.128520690043973	0.304956140581288	-0.120055925132484	0.383745179839892	1.1409310360208	0.886870836961181	1.4677713762872
exposure	outcome	qLcF5J	wezIjS	NA	rs139496113	-1.47859171597633	0.88903550295858	0.096284142324805	-3.22110130177515	0.263917869822485	0.227958492742355	0.0399110799052307	1.30202125667253
exposure	outcome	qLcF5J	wezIjS	NA	rs139705595	1.04333212077119	0.381131320480175	0.00619154633630871	0.296314732630047	1.79034950891233	2.83866003103012	1.34489337205686	5.99154619926794
exposure	outcome	qLcF5J	wezIjS	NA	rs140970314	0.287835568101623	0.716944248412138	0.688070054664913	-1.11737515878617	1.69304629498941	1.33353800990787	0.327137352259154	5.4360152137573
exposure	outcome	qLcF5J	wezIjS	NA	rs142261602	1.22958686831428	0.514666174843231	0.0168898911601739	0.220841165621542	2.23833257100701	3.41981640988784	1.24712532845536	9.37768162548928
exposure	outcome	qLcF5J	wezIjS	NA	rs144277962	-0.159963461538462	0.59188717948718	0.786960193919633	-1.32006233333333	1.00013541025641	0.852174925558108	0.267118651050987	2.71864993662068
exposure	outcome	qLcF5J	wezIjS	NA	rs144441116	-0.133315300546448	0.623153005464481	0.830596416551638	-1.35469519125683	1.08806459016393	0.875189100999193	0.2580259310264	2.96852320021047
exposure	outcome	qLcF5J	wezIjS	NA	rs144728538	0.563160945162729	0.411886312973696	0.171539819561476	-0.244136228265715	1.37045811859117	1.75621503527712	0.783380908370944	3.93715396581115
exposure	outcome	qLcF5J	wezIjS	NA	rs144934457	-0.311459347488348	0.842532366649404	0.711628026870802	-1.96282278612118	1.33990409114448	0.732377382880296	0.140461368386257	3.81867724283876
exposure	outcome	qLcF5J	wezIjS	NA	rs145159000	0.0738201516793066	1.39693932827736	0.957856038222453	-2.66418093174431	2.81182123510293	1.07661316101438	0.0696563835068967	16.6401963483305
exposure	outcome	qLcF5J	wezIjS	NA	rs145611763	-0.61456338028169	0.460029342723005	0.181574726177488	-1.51622089201878	0.287094131455399	0.540877001325254	0.219539986543118	1.33254964240941
exposure	outcome	qLcF5J	wezIjS	NA	rs146153013	0.0246196032279758	0.378180901143241	0.948094324509232	-0.716614963012777	0.765854169468729	1.02492516813529	0.488402722218691	2.15083076422082
exposure	outcome	qLcF5J	wezIjS	NA	rs146895994	-0.306360955770208	0.657839349262837	0.641424625268705	-1.59572608032537	0.983004168784952	0.736120864422495	0.202761254085148	2.67247275364832
exposure	outcome	qLcF5J	wezIjS	NA	rs147056571	-0.0296482320942883	0.530398912058024	0.955423073559703	-1.06923009972801	1.00993363553944	0.970786965190278	0.343272701454191	2.74541881073265
exposure	outcome	qLcF5J	wezIjS	NA	rs147648923	-0.192588085106383	0.874965957446808	0.825786084857023	-1.90752136170213	1.52234519148936	0.824821660499907	0.148447879565771	4.5829605220356
exposure	outcome	qLcF5J	wezIjS	NA	rs147724279	0.454174630755865	0.540212858384014	0.400497680794389	-0.604642571676803	1.51299183318853	1.57487299472429	0.546269643992391	4.54029429749239
exposure	outcome	qLcF5J	wezIjS	NA	rs147887833	0.291290534618756	0.448382997370727	0.515920460023508	-0.58754014022787	1.17012120946538	1.33815330733948	0.555692530591085	3.22238319820297
exposure	outcome	qLcF5J	wezIjS	NA	rs148133340	0.203836203275934	0.491780764384712	0.678518275440201	-0.760054094918102	1.16772650146997	1.22609730628545	0.467641129317086	3.21467576360485
exposure	outcome	qLcF5J	wezIjS	NA	rs149217294	0.406736603088102	0.431757039055404	0.346167178624179	-0.43950719346049	1.25298039963669	1.50190845550859	0.644353884660772	3.50076109173416
exposure	outcome	qLcF5J	wezIjS	NA	rs149260911	0.0670133772780147	0.315612640558356	0.831851210562671	-0.551587398216363	0.685614152772392	1.06930978253317	0.576034687804693	1.98499054870948
exposure	outcome	qLcF5J	wezIjS	NA	rs150020412	0.884897540983607	0.851875	0.298914257575596	-0.784777459016393	2.55457254098361	2.42273614760569	0.456221218408103	12.865798880193
exposure	outcome	qLcF5J	wezIjS	NA	rs150549789	0.0763872271624899	0.514842360549717	0.882050673174738	-0.932703799514956	1.08547825383994	1.0793804586762	0.393488357140674	2.96085552070233
exposure	outcome	qLcF5J	wezIjS	NA	rs1541533	-0.646889893179951	0.461604765817584	0.161096451256854	-1.55163523418242	0.257855447822514	0.523671922324125	0.211901182304745	1.29415173265177
exposure	outcome	qLcF5J	wezIjS	NA	rs154293	0.194789731051345	0.344235941320293	0.571488202041562	-0.47991271393643	0.86949217603912	1.21505547119072	0.618837405329894	2.38569903072274
exposure	outcome	qLcF5J	wezIjS	NA	rs1560550	-0.463384236453202	0.345785714285714	0.180215843678952	-1.1411242364532	0.214355763546798	0.629150843370452	0.319459671648678	1.23906338997637
exposure	outcome	qLcF5J	wezIjS	NA	rs170316	1.03135674157303	0.534969101123596	0.0538699351433767	-0.0171826966292135	2.07989617977528	2.80486873635986	0.982964084004409	8.00363793167206
exposure	outcome	qLcF5J	wezIjS	NA	rs17149247	0.725490356083086	0.504752225519288	0.150627151941617	-0.263824005934718	1.71480471810089	2.06574380169323	0.768108710336249	5.5555905001597
exposure	outcome	qLcF5J	wezIjS	NA	rs17151230	0.299843866171004	0.438613382899628	0.49421661323842	-0.559838364312268	1.15952609665428	1.34964806540419	0.571301399080822	3.18842191421201
exposure	outcome	qLcF5J	wezIjS	NA	rs17436751	-0.340137743543271	0.509542365201631	0.50442998382644	-1.33884077933847	0.658565292251926	0.711672287748357	0.262149381490607	1.93201846317203
exposure	outcome	qLcF5J	wezIjS	NA	rs17440059	0.571422619047619	0.480365079365079	0.234219755836337	-0.370092936507937	1.51293817460317	1.77078441202038	0.690670139183664	4.54005067825948
exposure	outcome	qLcF5J	wezIjS	NA	rs17445968	0.262837209302326	0.547138081395349	0.630953291771908	-0.809553430232558	1.33522784883721	1.30061497369814	0.445056770750534	3.80086186972312
exposure	outcome	qLcF5J	wezIjS	NA	rs17462884	-0.342089918256131	0.625821980018165	0.584636413702462	-1.56870099909173	0.884521162579473	0.710284334308965	0.208315608841961	2.42182445362254
exposure	outcome	qLcF5J	wezIjS	NA	rs17519052	-0.0198914186851211	0.30541107266436	0.948070506261398	-0.618497121107267	0.578714283737024	0.980305110345978	0.538753510752601	1.78374356768087
exposure	outcome	qLcF5J	wezIjS	NA	rs17526775	-0.0200412672176309	0.44134435261708	0.963780835143103	-0.885076198347107	0.844993663911846	0.980158224069402	0.412682726339336	2.32796306434431
exposure	outcome	qLcF5J	wezIjS	NA	rs1799859	0.46588850174216	0.550480836236934	0.397368620219094	-0.61305393728223	1.54483094076655	1.59342932484976	0.541694040810609	4.68717914912206
exposure	outcome	qLcF5J	wezIjS	NA	rs1809277	0.00593797669491525	0.081936970338983	0.942227835945063	-0.154658485169492	0.166534438559322	1.00595564142547	0.856707705916353	1.18120421414132
exposure	outcome	qLcF5J	wezIjS	NA	rs185881023	-0.552188801480796	0.468523831559463	0.23856887422207	-1.47049551133734	0.366117908375752	0.575688362813949	0.229811582724381	1.44212527127879
exposure	outcome	qLcF5J	wezIjS	NA	rs186741681	0.0428575397437876	0.199962957246489	0.830291756163338	-0.34906985645933	0.434784935946905	1.04378918578346	0.705343855724531	1.54463082866068
exposure	outcome	qLcF5J	wezIjS	NA	rs1876738	-1.49889464882943	0.598797658862876	0.012308506251081	-2.67253806020067	-0.325251237458194	0.223376933692726	0.0690766818566399	0.722345850507415
exposure	outcome	qLcF5J	wezIjS	NA	rs189781	-0.256735767991407	0.668629430719656	0.700998326744039	-1.56724945220193	1.05377791621912	0.773572589402058	0.208618208281579	2.86846750340461
exposure	outcome	qLcF5J	wezIjS	NA	rs190140477	-0.269570517928287	0.755177689243028	0.721119480845825	-1.74971878884462	1.21057775298805	0.76370742255819	0.173822817493498	3.35542269812931
exposure	outcome	qLcF5J	wezIjS	NA	rs191540450	-0.184599190283401	0.572591093117409	0.747155211460324	-1.30687773279352	0.937679352226721	0.831437465291319	0.270663823245728	2.55404749109175
exposure	outcome	qLcF5J	wezIjS	NA	rs192460786	0.848357064622125	0.889609346476816	0.340271588684333	-0.895277254472435	2.59199138371669	2.33580611924295	0.408494326060045	13.3563427411984
exposure	outcome	qLcF5J	wezIjS	NA	rs1996778	0.0784627826086956	0.579989565217391	0.892388051584413	-1.05831676521739	1.21524233043478	1.08162309922304	0.34703946787918	3.37111088811419
exposure	outcome	qLcF5J	wezIjS	NA	rs199913817	0.0647589670014347	0.520347919655667	0.90095644820572	-0.955122955523673	1.08464088952654	1.06690183484143	0.384764832682917	2.95837724370735
exposure	outcome	qLcF5J	wezIjS	NA	rs2007232	-1.10073121191605	0.576783344617468	0.0563400122172617	-2.23122656736628	0.0297641435341909	0.332627773361722	0.107396620125896	1.03021152324791
exposure	outcome	qLcF5J	wezIjS	NA	rs2112256	0.717780097425191	0.66980723729993	0.283889897314313	-0.595042087682672	2.03060228253306	2.04987762741609	0.551539352366088	7.61867357125935
exposure	outcome	qLcF5J	wezIjS	NA	rs2237990	0.295780748663102	0.726588235294118	0.683948009211251	-1.12833219251337	1.71989368983957	1.3441754122655	0.323572463227331	5.58393480371574
exposure	outcome	qLcF5J	wezIjS	NA	rs2283255	0.030971811023622	0.458946456692913	0.946195933685248	-0.868563244094488	0.930506866141732	1.03145642777583	0.41955391298135	2.53579416013545
exposure	outcome	qLcF5J	wezIjS	NA	rs2561984	0.205574122807018	0.139979385964912	0.141940545975334	-0.0687854736842105	0.479933719298246	1.22823001744444	0.933526924690409	1.61596729119716
exposure	outcome	qLcF5J	wezIjS	NA	rs2652237	0.213903914590747	0.594658362989324	0.71906482444829	-0.951626476868327	1.37943430604982	1.23850364694631	0.386112509396165	3.97265368557504
exposure	outcome	qLcF5J	wezIjS	NA	rs2662294	-0.386018532818533	0.323727413127413	0.233097218395602	-1.02052426254826	0.248487196911197	0.679757927733263	0.360405943297173	1.28208440762371
exposure	outcome	qLcF5J	wezIjS	NA	rs2662457	0.537570539419087	0.587645228215768	0.360303171251375	-0.614214107883817	1.68935518672199	1.71184295123341	0.541065947727421	5.41598727843763
exposure	outcome	qLcF5J	wezIjS	NA	rs2897591	-0.23956648199446	0.41195567867036	0.560880204004575	-1.04699961218837	0.567866648199446	0.786968952337247	0.350989274771959	1.76449873673537
exposure	outcome	qLcF5J	wezIjS	NA	rs2937061	0.0578198618307427	0.49033506044905	0.906131770849842	-0.903236856649395	1.01887658031088	1.05952411778374	0.40525577960201	2.77008105169501
exposure	outcome	qLcF5J	wezIjS	NA	rs34386979	0.354127968337731	0.567664907651715	0.53273742005404	-0.75849525065963	1.46675118733509	1.42493752169909	0.4683706774848	4.33512821863587
exposure	outcome	qLcF5J	wezIjS	NA	rs34691968	0.00401364818024263	0.290625649913345	0.988981268097038	-0.565612625649913	0.573639922010398	1.00402171365315	0.568012061387148	1.77471513373362
exposure	outcome	qLcF5J	wezIjS	NA	rs34706980	-0.571776025236593	0.627643533123028	0.362301446051653	-1.80195735015773	0.658405299684542	0.564521942629418	0.164975656858331	1.9317093793041
exposure	outcome	qLcF5J	wezIjS	NA	rs35037981	0.267962376237624	0.557819801980198	0.630961164183132	-0.825364435643564	1.36128918811881	1.30729795362209	0.438075313111629	3.90121946704862
exposure	outcome	qLcF5J	wezIjS	NA	rs35605891	-0.909970711297071	0.593675732217573	0.125331555332864	-2.07357514644351	0.253633723849372	0.402536013618705	0.125735454528816	1.28869969784778
exposure	outcome	qLcF5J	wezIjS	NA	rs35833	-0.199222323049002	0.362492740471869	0.582600736932221	-0.909708094373866	0.511263448275862	0.819367708754497	0.402641740270278	1.66739653394835
exposure	outcome	qLcF5J	wezIjS	NA	rs35896460	-0.313551319648094	0.411659824046921	0.446253531138891	-1.12040457478006	0.493301935483871	0.730846871236927	0.326147816746153	1.63771493099565
exposure	outcome	qLcF5J	wezIjS	NA	rs370714	0.0924354581673307	0.576478087649402	0.872609204331388	-1.0374615936255	1.22233250996016	1.0968423470605	0.35435303328455	3.39509760408655
exposure	outcome	qLcF5J	wezIjS	NA	rs3902446	0.447767663043478	0.386614130434783	0.246791739173419	-0.309996032608696	1.20553135869565	1.56481508904022	0.733449866101138	3.33853256515601
exposure	outcome	qLcF5J	wezIjS	NA	rs4089363	0.329137486573577	0.300375939849624	0.273187392780623	-0.259599355531686	0.91787432867884	1.38976891701958	0.771360565247522	2.50396212839063
exposure	outcome	qLcF5J	wezIjS	NA	rs443437	-0.0324291467576792	0.290901023890785	0.911237085654452	-0.602595153583618	0.537736860068259	0.968091039790398	0.547389232086617	1.71212768974263
exposure	outcome	qLcF5J	wezIjS	NA	rs4521469	0.799711743772242	0.537622775800712	0.136883851398829	-0.254028896797153	1.85345238434164	2.22489949491275	0.775669387361677	6.38181400880124
exposure	outcome	qLcF5J	wezIjS	NA	rs4524506	-0.119526465028355	0.281294896030246	0.670898524716006	-0.670864461247637	0.431811531190926	0.887340524016173	0.511266416694063	1.54004483739141
exposure	outcome	qLcF5J	wezIjS	NA	rs464531	0.251101592767972	0.340148945329316	0.460386418647654	-0.415590340077486	0.917793525613431	1.28544066917349	0.659950570414624	2.50375980874912
exposure	outcome	qLcF5J	wezIjS	NA	rs4836465	-0.104988512696493	0.236720677146312	0.657395283392804	-0.568961039903265	0.358984014510278	0.900334864946714	0.566113302394615	1.431873912183
exposure	outcome	qLcF5J	wezIjS	NA	rs4895335	-0.0728332140300644	0.363789549033644	0.841318693257326	-0.785860730136006	0.640194302075877	0.929755887332214	0.455727274723813	1.89684940527818
exposure	outcome	qLcF5J	wezIjS	NA	rs4895336	0.583965838509317	0.648553830227743	0.367900883609094	-0.68719966873706	1.85513134575569	1.79313563461807	0.502982616693489	6.39253782819406
exposure	outcome	qLcF5J	wezIjS	NA	rs491567	0.253259842519685	0.657649606299213	0.700164478046679	-1.03573338582677	1.54225307086614	1.28821796715185	0.354965958438638	4.67511177182279
exposure	outcome	qLcF5J	wezIjS	NA	rs55817054	-0.0727905544147844	0.462707392197125	0.874997040262873	-0.97969704312115	0.834115934291581	0.929795551206688	0.37542481915581	2.30277734164654
exposure	outcome	qLcF5J	wezIjS	NA	rs56015976	-0.933639566395664	0.590252032520325	0.113703397985633	-2.0905335501355	0.223254417344173	0.393120315995331	0.123621160131613	1.25013859021979
exposure	outcome	qLcF5J	wezIjS	NA	rs56300425	0.133127190503109	0.367744488411532	0.717344540868794	-0.587652006783494	0.853906387789712	1.14239529092258	0.555630370658576	2.34880429443629
exposure	outcome	qLcF5J	wezIjS	NA	rs56325817	-0.449873517786561	0.578786561264822	0.436999401739065	-1.58429517786561	0.68454814229249	0.637708805342264	0.205092295776134	1.98287565543152
exposure	outcome	qLcF5J	wezIjS	NA	rs57113607	-0.606009695290859	0.538170360110803	0.260142027143223	-1.66082360110803	0.448804210526316	0.54552333612624	0.189982445896549	1.56643793511508
exposure	outcome	qLcF5J	wezIjS	NA	rs58803498	0.285569060773481	0.56320073664825	0.612122069416008	-0.81830438305709	1.38944250460405	1.33051895887912	0.441179091385811	4.01261241636825
exposure	outcome	qLcF5J	wezIjS	NA	rs62378778	0.423098007968128	0.361290039840637	0.241568326312373	-0.285030470119522	1.13122648605578	1.52668391582293	0.751991340704263	3.09945560895635
exposure	outcome	qLcF5J	wezIjS	NA	rs62378871	0.477445005045409	0.573839556004036	0.40539862185202	-0.647280524722503	1.60217053481332	1.61195061062571	0.52346739950245	4.96379482956598
exposure	outcome	qLcF5J	wezIjS	NA	rs62380893	0.0676981455064194	0.575171184022825	0.906304681893355	-1.05963737517832	1.19503366619116	1.07004226265951	0.346581466588162	3.30366899058123
exposure	outcome	qLcF5J	wezIjS	NA	rs62381705	-0.595948657187994	0.396988151658768	0.133310324761523	-1.37404543443918	0.182148120063191	0.55103957018612	0.253081063005115	1.19979189397022
exposure	outcome	qLcF5J	wezIjS	NA	rs6864547	-0.126339743589744	0.271588827838828	0.641797147956733	-0.658653846153846	0.405974358974359	0.881315374665345	0.517547564414671	1.50076407083465
exposure	outcome	qLcF5J	wezIjS	NA	rs6871729	-0.205548895899054	0.202262530669471	0.309511295517627	-0.601983456011216	0.190885664213109	0.814200282539015	0.547724171181315	1.21032106115901
exposure	outcome	qLcF5J	wezIjS	NA	rs6881305	1.257365234375	0.557966796875	0.0242291016511965	0.1637503125	2.35098015625	3.51614505399712	1.17792016643007	10.4958522598504
exposure	outcome	qLcF5J	wezIjS	NA	rs6887119	0.104091244239631	0.512192626728111	0.838957803560676	-0.899806304147466	1.10798879262673	1.10970170418452	0.406648418224807	3.02826180326923
exposure	outcome	qLcF5J	wezIjS	NA	rs71583090	-0.62354375	0.48375125	0.197406431244754	-1.5716962	0.3246087	0.53604147080471	0.207692595232382	1.38348918073356
exposure	outcome	qLcF5J	wezIjS	NA	rs71592564	-0.130489738145789	0.337602264685067	0.699112227741363	-0.792190176928521	0.531210700636943	0.877665499377928	0.452851882606723	1.70099045269349
exposure	outcome	qLcF5J	wezIjS	NA	rs71592595	0.14611681136543	0.293041041831097	0.618045460660577	-0.42824363062352	0.72047725335438	1.15733136961281	0.651652632920176	2.05541392979215
exposure	outcome	qLcF5J	wezIjS	NA	rs71594323	0.1255233281493	0.40204898911353	0.754881663790992	-0.662492690513219	0.913539346811819	1.13374161674574	0.515564588469535	2.49313099132136
exposure	outcome	qLcF5J	wezIjS	NA	rs72780262	-0.0586025586353945	0.63619118692253	0.926606911309215	-1.30553728500355	1.18833216773276	0.943081514286531	0.271026877242525	3.28160347651833
exposure	outcome	qLcF5J	wezIjS	NA	rs72785963	0.793331894691411	0.32585627967199	0.0149079821735579	0.154653586534312	1.43201020284851	2.21075015523379	1.16725353871681	4.18710767348722
exposure	outcome	qLcF5J	wezIjS	NA	rs72786233	-0.676616216216216	0.633354954954955	0.285382988652285	-1.91799192792793	0.564759495495495	0.508334178383566	0.146901655260072	1.75902467848591
exposure	outcome	qLcF5J	wezIjS	NA	rs72789810	1.33521428571429	0.621022108843537	0.0315530811665247	0.118010952380952	2.55241761904762	3.80081031851597	1.125256435537	12.8381039388976
exposure	outcome	qLcF5J	wezIjS	NA	rs72789816	-0.191221166892809	0.266575983717775	0.473174627723068	-0.713710094979647	0.33126776119403	0.825949895177188	0.489823530304657	1.39273266214651
exposure	outcome	qLcF5J	wezIjS	NA	rs72793725	0.635653935185185	0.387197916666667	0.100656949432982	-0.123253981481481	1.39456185185185	1.88825653519502	0.884039104483787	4.03320704324352
exposure	outcome	qLcF5J	wezIjS	NA	rs72794606	-0.667162921348315	0.342539325842697	0.0514511929352936	-1.33854	0.00421415730337082	0.513162396592463	0.262228242467433	1.0042230493507
exposure	outcome	qLcF5J	wezIjS	NA	rs72797137	0.304390167364017	0.489089958158996	0.533704986723078	-0.654226150627615	1.26300648535565	1.35579794101493	0.519844188073382	3.53603656448082
exposure	outcome	qLcF5J	wezIjS	NA	rs72802060	0.020694395465995	0.455370277078086	0.963752450028499	-0.871831347607053	0.913220138539043	1.02091000923154	0.418185005448767	2.49233529028775
exposure	outcome	qLcF5J	wezIjS	NA	rs72816413	-0.162055970149254	0.657523880597015	0.805323063637981	-1.4508027761194	1.1266908358209	0.850393606551129	0.234382056232325	3.08542939544064
exposure	outcome	qLcF5J	wezIjS	NA	rs72863634	-0.672463636363636	0.653808181818182	0.303698927474028	-1.95392767272727	0.6090004	0.510449465560904	0.141716361563932	1.8385926227288
exposure	outcome	qLcF5J	wezIjS	NA	rs73790931	-0.779498910675381	0.589638344226579	0.186169834073	-1.93519006535948	0.376192244008715	0.458635771224143	0.144396821381457	1.4567271539218
exposure	outcome	qLcF5J	wezIjS	NA	rs73791119	-0.480007692307692	0.707925961538462	0.497741340150593	-1.86754257692308	0.907527192307692	0.618778631952203	0.154502874610677	2.47818687079743
exposure	outcome	qLcF5J	wezIjS	NA	rs73799845	0.415331514324693	0.321454297407913	0.196343611558669	-0.214718908594816	1.0453819372442	1.51487285951068	0.80676818391045	2.84448473086635
exposure	outcome	qLcF5J	wezIjS	NA	rs74828795	-0.0763115871470302	0.55014605647517	0.889678126774311	-1.15459785783836	1.0019746835443	0.926527467527781	0.315184260301046	2.72365487814492
exposure	outcome	qLcF5J	wezIjS	NA	rs75529033	-0.0472148098732488	0.63028685790527	0.940286293117164	-1.28257705136758	1.18814743162108	0.953882472208212	0.277321706505038	3.28099730184489
exposure	outcome	qLcF5J	wezIjS	NA	rs75538428	0.395798363095238	0.670056547619048	0.554725488113102	-0.917512470238095	1.70910919642857	1.48556974166511	0.399511603061812	5.52403845204338
exposure	outcome	qLcF5J	wezIjS	NA	rs757081	0.291559218559219	0.181498778998779	0.108186559038293	-0.0641783882783883	0.647296825396825	1.33851289594872	0.937837685357631	1.91036977996659
exposure	outcome	qLcF5J	wezIjS	NA	rs76072642	0.428427491103203	0.33961743772242	0.207128660946232	-0.23722268683274	1.09407766903915	1.53484207207304	0.788815609607982	2.9864269387065
exposure	outcome	qLcF5J	wezIjS	NA	rs7711879	0.761972058823529	0.464245588235294	0.100732575257268	-0.147949294117647	1.67189341176471	2.14249718761437	0.862474846381409	5.32223544627935
exposure	outcome	qLcF5J	wezIjS	NA	rs7712513	0.29405772113943	0.224628185907047	0.190505058521909	-0.146213523238381	0.734328965517241	1.34186135519803	0.863973205131399	2.08408303160288
exposure	outcome	qLcF5J	wezIjS	NA	rs7713637	0.187222033898305	0.549993220338983	0.733549374671078	-0.890764677966102	1.26520874576271	1.20589500489627	0.410341853377826	3.54383241890468
exposure	outcome	qLcF5J	wezIjS	NA	rs7715662	0.311009338521401	0.287007003891051	0.278528978209283	-0.251524389105058	0.87354306614786	1.36480196635902	0.77761449205695	2.39538283610207
exposure	outcome	qLcF5J	wezIjS	NA	rs7717265	0.369400386847195	0.555334622823984	0.505932028524132	-0.719055473887814	1.45785624758221	1.4468667941509	0.487212223367309	4.29673850452285
exposure	outcome	qLcF5J	wezIjS	NA	rs7720425	0.126738709677419	0.61448185483871	0.836593310466045	-1.07764572580645	1.33112314516129	1.13512038305823	0.340395968488463	3.78529243385538
exposure	outcome	qLcF5J	wezIjS	NA	rs7723508	-1.34373535353535	0.617008080808081	0.0294191005071279	-2.55307119191919	-0.134399515151515	0.26086940691285	0.0778422300845205	0.874240722409557
exposure	outcome	qLcF5J	wezIjS	NA	rs77251229	0.272174012855831	0.357288797061524	0.446193736537705	-0.428112029384757	0.972460055096419	1.31281542819776	0.651738396857109	2.64444193686496
exposure	outcome	qLcF5J	wezIjS	NA	rs77296641	-0.469240669240669	0.517020592020592	0.364096975139604	-1.48260102960103	0.544119691119691	0.625477031958179	0.227046365375716	1.72309086234355
exposure	outcome	qLcF5J	wezIjS	NA	rs77390892	0.563563572371315	0.424355037395513	0.184162473207666	-0.268172300923889	1.39529944566652	1.7569222776024	0.764775998138979	4.03618300920401
exposure	outcome	qLcF5J	wezIjS	NA	rs77694416	0.0321670718232044	0.121514475138122	0.791226691055148	-0.206001299447514	0.270335443093923	1.03269002429835	0.81383201875024	1.31040394296973
exposure	outcome	qLcF5J	wezIjS	NA	rs77924615	-0.374554438860972	0.601916247906198	0.533764327535707	-1.55431028475712	0.805201407035176	0.687595576416965	0.21133509342101	2.23714703059901
exposure	outcome	qLcF5J	wezIjS	NA	rs77937295	-0.167106519208382	0.539430151338766	0.756725657805389	-1.22438961583236	0.890176577415599	0.84610947962492	0.293937060106549	2.43555967815575
exposure	outcome	qLcF5J	wezIjS	NA	rs78085391	0.0270977348993289	0.488900167785235	0.955799157297338	-0.931146593959731	0.985342063758389	1.02746821735919	0.394101576726887	2.67872802349855
exposure	outcome	qLcF5J	wezIjS	NA	rs78103578	0.138259915014164	0.244716359773371	0.572087184136215	-0.341384150141643	0.617903980169972	1.14827396513516	0.710785807285343	1.85503577237003
exposure	outcome	qLcF5J	wezIjS	NA	rs78266988	-0.023398433048433	0.536770655270655	0.965230331666259	-1.07546891737892	1.02867205128205	0.976873187662116	0.341137752369157	2.79734863158881
exposure	outcome	qLcF5J	wezIjS	NA	rs78267508	0.247436200831468	0.312539494723377	0.428538080221427	-0.365141208826351	0.860013610489287	1.28073764977999	0.694098631104443	2.36319285769798
exposure	outcome	qLcF5J	wezIjS	NA	rs78468229	0.527326243828333	0.375138625142423	0.159818074631505	-0.207945461450817	1.26259794910748	1.69439584527416	0.812251334513316	3.53459226041476
exposure	outcome	qLcF5J	wezIjS	NA	rs78549138	-0.0755923595505618	0.198333033707865	0.703100463591707	-0.464325105617977	0.313140386516854	0.927194091349701	0.628559173127723	1.36771352608851
exposure	outcome	qLcF5J	wezIjS	NA	rs78612593	0.072377037037037	0.518062222222222	0.888891315242914	-0.943024918518519	1.08777899259259	1.07506060532503	0.389448003333002	2.96767551824774
exposure	outcome	qLcF5J	wezIjS	NA	rs78646751	-0.543401400233372	0.345335472578763	0.115592346122088	-1.22025892648775	0.133456126021003	0.580769459573322	0.295153733909508	1.14277112711879
exposure	outcome	qLcF5J	wezIjS	NA	rs78770151	-0.4018125	0.65849365942029	0.541729662692014	-1.69246007246377	0.888835072463768	0.669106191340326	0.184066150487475	2.43229455336723
exposure	outcome	qLcF5J	wezIjS	NA	rs79274348	0.191044280442804	0.336276752767528	0.56995604910557	-0.46805815498155	0.850146715867159	1.21051305294856	0.626217104954417	2.33999014042504
exposure	outcome	qLcF5J	wezIjS	NA	rs7938050	0.243161084529506	0.586687400318979	0.678533979809655	-0.906746220095694	1.3930683891547	1.27527403449164	0.403836082356521	4.02718809463092
exposure	outcome	qLcF5J	wezIjS	NA	rs79475916	0.146820455274126	0.267160628406541	0.582622072940601	-0.376814376402693	0.670455286950946	1.15814600535451	0.686043407922842	1.95512726196104
exposure	outcome	qLcF5J	wezIjS	NA	rs79476787	0.832470290771176	0.565643489254109	0.141095809701147	-0.276190948166877	1.94113152970923	2.29899090745029	0.758668050655845	6.96662946063181
exposure	outcome	qLcF5J	wezIjS	NA	rs80089406	0.205341445783133	0.24558313253012	0.403077143398493	-0.276001493975904	0.686684385542169	1.22794426978409	0.758811797113854	1.98711608785034
exposure	outcome	qLcF5J	wezIjS	NA	rs80243907	0.878594965675057	0.448184897025172	0.0499560155731809	0.000152567505720902	1.75703736384439	2.40751468816599	1.00015257914473	5.79524274055408
exposure	outcome	qLcF5J	wezIjS	NA	rs8192694	-0.200549872122762	0.521026854219949	0.700302069400998	-1.22176250639386	0.820662762148338	0.818280679613582	0.294710280153611	2.2720051376554
exposure	outcome	qLcF5J	wezIjS	NA	rs919347	-0.0784159021406728	0.391530071355759	0.841261085123384	-0.845814841997961	0.688983037716616	0.924579811845076	0.429207479402069	1.99168903035513
exposure	outcome	qLcF5J	wezIjS	NA	rs9285900	0.0902420131291028	0.201439824945295	0.654164046707343	-0.304580043763676	0.485064070021882	1.09443912029307	0.737432998959477	1.62427907310625
exposure	outcome	qLcF5J	wezIjS	NA	rs9986188	0.154916567342074	0.579794994040524	0.78932135757296	-0.981481620977354	1.2913147556615	1.16756054436181	0.374755441792533	3.63756592360602
exposure	outcome	qLcF5J	wezIjS	NA	All - Inverse variance weighted	0.0750241112889097	0.0267973060310933	0.00511519309605306	0.0225013914679668	0.127546831109853	1.07791014037412	1.0227564572963	1.13603806891903
exposure	outcome	qLcF5J	wezIjS	NA	All - MR Egger	0.0853875662721904	0.0453397901588199	0.061275149746609	-0.00347842243909659	0.174253554983477	1.08913909849077	0.996527620263848	1.19035734859734
