# Supplementary material for: Integrative Mendelian randomization and experimental validation prioritize KLF4 in the gut microbiota–pyroptosis–barrier axis of ulcerative colitis
Source: Front Immunol. 2026 Mar 16;17:1773990. doi: 10.3389/fimmu.2026.1773990 (PMC13033518; doi:10.3389/fimmu.2026.1773990)
Supplement: Supplementary Data Sheet 1 — Harmonized summary data, forest plots, funnel plots, data sources, harmonization details, and sensitivity analyses for the Mendelian randomization analysis of pyroptosis-related proteins and ulcerative colitis. [file DataSheet1.zip › bdpqtlresult/19437_61_VEGFA_L_VEGF165/OR.txt]

method	nsnp	b	se	pval	lo_ci	up_ci	or	or_lci95	or_uci95
MR Egger	117	-0.0993691913740489	0.0529374785838051	0.0630377723934511	-0.203126649398307	0.00438826665020915	0.905408377348437	0.816174866823786	1.00439790919183
Weighted median	117	-0.066559118148012	0.0544922891128248	0.221919077413666	-0.173364004809149	0.0402457685131247	0.9356076028326	0.84083149242606	1.04106660414499
Inverse variance weighted	117	-0.0768774733117645	0.0306081331223459	0.012016202229935	-0.136869414231562	-0.0168855323919666	0.926003306774307	0.872084100469166	0.983256229182073
Simple mode	117	-0.0950039969369025	0.0972450776700337	0.330624794138453	-0.285604349170169	0.0955963552963636	0.909369299769255	0.751559912433229	1.10031483808857
Weighted mode	117	-0.0776510342877637	0.04757577339806	0.105358649369065	-0.170899550147961	0.015597481572434	0.925287263739721	0.84290623902622	1.01571975719153
