# Supplementary material for: Integrative Mendelian randomization and experimental validation prioritize KLF4 in the gut microbiota–pyroptosis–barrier axis of ulcerative colitis
Source: Front Immunol. 2026 Mar 16;17:1773990. doi: 10.3389/fimmu.2026.1773990 (PMC13033518; doi:10.3389/fimmu.2026.1773990)
Supplement: Supplementary Data Sheet 1 — Harmonized summary data, forest plots, funnel plots, data sources, harmonization details, and sensitivity analyses for the Mendelian randomization analysis of pyroptosis-related proteins and ulcerative colitis. [file DataSheet1.zip › bdpqtlresult/19437_61_VEGFA_L_VEGF165/harmonise.txt]

SNP	effect_allele.exposure	other_allele.exposure	effect_allele.outcome	other_allele.outcome	beta.exposure	beta.outcome	eaf.exposure	eaf.outcome	remove	palindromic	ambiguous	id.outcome	se.outcome	pval.outcome	outcome	mr_keep.outcome	pval_origin.outcome	data_source.outcome	pval.exposure	se.exposure	samplesize.exposure	exposure	mr_keep.exposure	pval_origin.exposure	id.exposure	data_source.exposure	action	SNP_index	mr_keep	samplesize.outcome	R2	f	meanf	units.outcome	units.exposure	rsq.exposure	effective_n.exposure	rsq.outcome	steiger_dir	steiger_pval
rs10223586	G	A	G	A	0.1152	-0.00643924	0.44938	0.549929	FALSE	FALSE	FALSE	TREgu4	0.0285059	0.821286	outcome	TRUE	reported	textfile	3.802e-39	0.008801	35366	exposure	TRUE	reported	dtxGA3	textfile	2	1	TRUE	NA	0.00482121040150231	171.323270170895	129.300677270149	NA	NA	0.0048214817489191	35366	NA	NA	NA
rs10812133	G	A	G	A	-0.0611	-0.0198952	0.19602	0.196108	FALSE	FALSE	FALSE	TREgu4	0.0354733	0.5749	outcome	TRUE	reported	textfile	1.292e-08	0.010744	35375	exposure	TRUE	reported	dtxGA3	textfile	2	1	TRUE	NA	0.000913391804080764	32.3389464143564	129.300677270149	NA	NA	0.000913443400353196	35375	NA	NA	NA
rs10812784	C	T	C	T	-0.0658	-0.048574	0.43672	0.497625	FALSE	FALSE	FALSE	TREgu4	0.0285266	0.0886121	outcome	TRUE	reported	textfile	1.676e-14	0.008575	35373	exposure	TRUE	reported	dtxGA3	textfile	2	1	TRUE	NA	0.00166184037937111	58.8788032314347	129.300677270149	NA	NA	0.00166193418947035	35373	NA	NA	NA
rs10852622	G	A	G	A	0.0519	-0.00407217	0.30282	0.280326	FALSE	FALSE	FALSE	TREgu4	0.0319019	0.898429	outcome	TRUE	reported	textfile	1.536e-08	0.009174	35318	exposure	TRUE	reported	dtxGA3	textfile	2	1	TRUE	NA	0.000905373471637476	32.0031443222274	129.300677270149	NA	NA	0.000905424697921547	35318	NA	NA	NA
rs111896119	T	C	T	C	0.3012	0.0588624	0.01304	0.00867058	FALSE	FALSE	FALSE	TREgu4	0.152865	0.700193	outcome	TRUE	reported	textfile	6.876e-15	0.038681	35361	exposure	TRUE	reported	dtxGA3	textfile	2	1	TRUE	NA	0.00171177216591599	60.6303373384898	129.300677270149	NA	NA	0.00171186882259953	35361	NA	NA	NA
rs112552471	C	T	C	T	-0.1615	0.0257698	0.03245	0.0237743	FALSE	FALSE	FALSE	TREgu4	0.0931391	0.782025	outcome	TRUE	reported	textfile	1.137e-10	0.025048	35358	exposure	TRUE	reported	dtxGA3	textfile	2	1	TRUE	NA	0.00117435914811096	41.5694595156754	129.300677270149	NA	NA	0.00117442550063674	35358	NA	NA	NA
rs113533325	T	C	T	C	-0.1019	-0.0940157	0.10496	0.0914954	FALSE	FALSE	FALSE	TREgu4	0.048771	0.0538931	outcome	TRUE	reported	textfile	1.732e-13	0.01383	35373	exposure	TRUE	reported	dtxGA3	textfile	2	1	TRUE	NA	0.00153237867531394	54.2849512261789	129.300677270149	NA	NA	0.00153246518857952	35373	NA	NA	NA
rs114108311	T	C	T	C	0.3173	-0.233234	0.01071	0.0103835	FALSE	FALSE	FALSE	TREgu4	0.138285	0.091676	outcome	TRUE	reported	textfile	1.543e-13	0.042975	35370	exposure	TRUE	reported	dtxGA3	textfile	2	1	TRUE	NA	0.00153887899669485	54.5109581236497	129.300677270149	NA	NA	0.00153896588375176	35370	NA	NA	NA
rs114181608	C	T	C	T	-0.3325	0.0207478	0.04477	0.04362	FALSE	FALSE	FALSE	TREgu4	0.0705023	0.768539	outcome	TRUE	reported	textfile	3.516e-55	0.021251	35363	exposure	TRUE	reported	dtxGA3	textfile	2	1	TRUE	NA	0.00687510482682897	244.793563189359	129.300677270149	NA	NA	0.00687549100567603	35363	NA	NA	NA
rs114285689	C	T	C	T	0.1952	-0.0726759	0.01893	0.0119996	FALSE	FALSE	FALSE	TREgu4	0.128815	0.572625	outcome	TRUE	reported	textfile	1.975e-09	0.032534	35366	exposure	TRUE	reported	dtxGA3	textfile	2	1	TRUE	NA	0.00101685006880227	35.9964888653027	129.300677270149	NA	NA	0.00101690751796109	35366	NA	NA	NA
rs114694170	C	T	C	T	0.1361	0.00969254	0.08378	0.057005	FALSE	FALSE	FALSE	TREgu4	0.0607952	0.873331	outcome	TRUE	reported	textfile	9.18e-19	0.015388	35344	exposure	TRUE	reported	dtxGA3	textfile	2	1	TRUE	NA	0.00220839138273883	78.2217124043725	129.300677270149	NA	NA	0.00220851607936691	35344	NA	NA	NA
rs11571943	C	T	C	T	0.2288	-0.186381	0.02381	0.0231664	FALSE	FALSE	FALSE	TREgu4	0.0934437	0.0460881	outcome	TRUE	reported	textfile	8.477e-16	0.028433	35372	exposure	TRUE	reported	dtxGA3	textfile	2	1	TRUE	NA	0.00182731212638459	64.7503490081531	129.300677270149	NA	NA	0.00182741526310318	35372	NA	NA	NA
rs116099966	T	C	T	C	-0.1897	-0.0478672	0.03113	0.0270121	FALSE	FALSE	FALSE	TREgu4	0.0877114	0.585248	outcome	TRUE	reported	textfile	1.375e-13	0.02564	35372	exposure	TRUE	reported	dtxGA3	textfile	2	1	TRUE	NA	0.00154513859142509	54.7361268806938	129.300677270149	NA	NA	0.00154522582642669	35372	NA	NA	NA
rs116228343	G	T	G	T	0.2898	-0.0434556	0.0666	0.0785301	FALSE	FALSE	FALSE	TREgu4	0.0523539	0.406519	outcome	TRUE	reported	textfile	2.809e-60	0.017696	35363	exposure	TRUE	reported	dtxGA3	textfile	2	1	TRUE	NA	0.00752690069303327	268.177279154674	129.300677270149	NA	NA	0.0075273232061567	35363	NA	NA	NA
rs116286373	A	G	A	G	0.1782	-0.142024	0.02569	0.0140907	FALSE	FALSE	FALSE	TREgu4	0.119014	0.232736	outcome	TRUE	reported	textfile	1.445e-10	0.027796	35361	exposure	TRUE	reported	dtxGA3	textfile	2	1	TRUE	NA	0.00116097203423457	41.0985243959721	129.300677270149	NA	NA	0.00116103762568806	35361	NA	NA	NA
rs116296294	A	G	A	G	0.2449	0.060389	0.03024	0.0224124	FALSE	FALSE	FALSE	TREgu4	0.0959288	0.529009	outcome	TRUE	reported	textfile	3.922e-21	0.025957	35357	exposure	TRUE	reported	dtxGA3	textfile	2	1	TRUE	NA	0.00251131473920186	89.0110674100205	129.300677270149	NA	NA	0.00251145644519431	35357	NA	NA	NA
rs117462090	A	G	A	G	0.1864	0.149164	0.02243	0.022957	FALSE	FALSE	FALSE	TREgu4	0.0929027	0.108363	outcome	TRUE	reported	textfile	1.505e-09	0.030841	35374	exposure	TRUE	reported	dtxGA3	textfile	2	1	TRUE	NA	0.00103157902140811	36.5266933157936	129.300677270149	NA	NA	0.00103163728867069	35374	NA	NA	NA
rs11754201	T	C	T	C	-0.2783	0.168253	0.02923	0.0220464	FALSE	FALSE	FALSE	TREgu4	0.0960758	0.0799034	outcome	TRUE	reported	textfile	5.82e-27	0.025884	35363	exposure	TRUE	reported	dtxGA3	textfile	2	1	TRUE	NA	0.00325834553311179	115.595004864115	129.300677270149	NA	NA	0.00325852922294629	35363	NA	NA	NA
rs11757310	C	T	C	T	0.0865	-0.0471645	0.09639	0.0705097	FALSE	FALSE	FALSE	TREgu4	0.0547283	0.388801	outcome	TRUE	reported	textfile	9.846e-09	0.015087	35358	exposure	TRUE	reported	dtxGA3	textfile	2	1	TRUE	NA	0.00092882772539219	32.8701637784218	129.300677270149	NA	NA	0.000928880218035911	35358	NA	NA	NA
rs11760063	A	G	A	G	0.0798	-0.048659	0.14046	0.119593	FALSE	FALSE	FALSE	TREgu4	0.0431799	0.259789	outcome	TRUE	reported	textfile	3.082e-10	0.012678	35358	exposure	TRUE	reported	dtxGA3	textfile	2	1	TRUE	NA	0.00111925807547635	39.6168299734144	129.300677270149	NA	NA	0.00111932131822248	35358	NA	NA	NA
rs11789392	C	T	C	T	-0.14	-0.0224674	0.44171	0.431993	FALSE	FALSE	FALSE	TREgu4	0.0293171	0.443463	outcome	TRUE	reported	textfile	2.178e-60	0.008541	35373	exposure	TRUE	reported	dtxGA3	textfile	2	1	TRUE	NA	0.0075384218370353	268.666842792369	129.300677270149	NA	NA	0.00753884487233791	35373	NA	NA	NA
rs11968561	T	C	T	C	-0.0666	-0.00642557	0.18562	0.198221	FALSE	FALSE	FALSE	TREgu4	0.0356409	0.856928	outcome	TRUE	reported	textfile	3.835e-09	0.011305	35362	exposure	TRUE	reported	dtxGA3	textfile	2	1	TRUE	NA	0.000980492946091608	34.7042578538243	129.300677270149	NA	NA	0.000980548349458426	35362	NA	NA	NA
rs12190874	A	G	A	G	-0.0826	-0.0404136	0.16615	0.115046	FALSE	FALSE	FALSE	TREgu4	0.0438401	0.356612	outcome	TRUE	reported	textfile	4.806e-12	0.011952	35358	exposure	TRUE	reported	dtxGA3	textfile	2	1	TRUE	NA	0.00134897836613495	47.7589048424899	129.300677270149	NA	NA	0.00134905457150437	35358	NA	NA	NA
rs12193814	A	G	A	G	0.1647	-0.0127023	0.08644	0.0907276	FALSE	FALSE	FALSE	TREgu4	0.0495264	0.797583	outcome	TRUE	reported	textfile	5.765e-26	0.015629	35365	exposure	TRUE	reported	dtxGA3	textfile	2	1	TRUE	NA	0.00313032578142858	111.045318632481	129.300677270149	NA	NA	0.00313050226681101	35365	NA	NA	NA
rs12201644	C	T	C	T	0.0747	-0.0551802	0.1456	0.124362	FALSE	FALSE	FALSE	TREgu4	0.0425836	0.195041	outcome	TRUE	reported	textfile	2.538e-09	0.012536	35356	exposure	TRUE	reported	dtxGA3	textfile	2	1	TRUE	NA	0.00100328465939505	35.5057482207628	129.300677270149	NA	NA	0.00100334135894941	35356	NA	NA	NA
rs12207302	T	A	T	A	0.1416	-0.0162022	0.03333	0.0154197	FALSE	TRUE	FALSE	TREgu4	0.114278	0.887254	outcome	TRUE	reported	textfile	1.661e-08	0.025088	35374	exposure	TRUE	reported	dtxGA3	textfile	2	1	TRUE	NA	0.00089974475395671	31.8544322953047	129.300677270149	NA	NA	0.000899795581456857	35374	NA	NA	NA
rs12660375	T	C	T	C	0.0703	0.117375	0.14399	0.141518	FALSE	FALSE	FALSE	TREgu4	0.0403044	0.00358869	outcome	TRUE	reported	textfile	1.513e-08	0.01242	35361	exposure	TRUE	reported	dtxGA3	textfile	2	1	TRUE	NA	0.000905210565028559	32.0363400022797	129.300677270149	NA	NA	0.000905261719818714	35361	NA	NA	NA
rs13211853	G	T	G	T	0.1369	0.0196651	0.0755	0.092802	FALSE	FALSE	FALSE	TREgu4	0.0485171	0.68524	outcome	TRUE	reported	textfile	5.269e-16	0.016891	35362	exposure	TRUE	reported	dtxGA3	textfile	2	1	TRUE	NA	0.00185418619075585	65.685817440754	129.300677270149	NA	NA	0.00185429087107204	35362	NA	NA	NA
rs13267536	A	G	A	G	0.0568	0.0155613	0.22279	0.190536	FALSE	FALSE	FALSE	TREgu4	0.0368211	0.672572	outcome	TRUE	reported	textfile	2.982e-08	0.010248	35362	exposure	TRUE	reported	dtxGA3	textfile	2	1	TRUE	NA	0.000867969570932913	30.7180663750793	129.300677270149	NA	NA	0.000868018621620537	35362	NA	NA	NA
rs138053770	A	G	A	G	0.2446	0.129235	0.01735	0.00440229	FALSE	FALSE	FALSE	TREgu4	0.214003	0.545914	outcome	TRUE	reported	textfile	8.445e-13	0.034192	35367	exposure	TRUE	reported	dtxGA3	textfile	2	1	TRUE	NA	0.00144489972223329	51.1728182676812	129.300677270149	NA	NA	0.00144498131770164	35367	NA	NA	NA
rs138406335	T	C	T	C	-0.1752	-0.247312	0.02006	0.0147465	FALSE	FALSE	FALSE	TREgu4	0.1175	0.0353093	outcome	TRUE	reported	textfile	2.038e-08	0.031237	35358	exposure	TRUE	reported	dtxGA3	textfile	2	1	TRUE	NA	0.000888905633377313	31.4561090862592	129.300677270149	NA	NA	0.000888955871833897	35358	NA	NA	NA
rs138965230	T	C	T	C	-0.1993	0.178387	0.03263	0.0173913	FALSE	FALSE	FALSE	TREgu4	0.108281	0.0994681	outcome	TRUE	reported	textfile	2.598e-15	0.0252	35368	exposure	TRUE	reported	dtxGA3	textfile	2	1	TRUE	NA	0.00176536960989556	62.5444757403053	129.300677270149	NA	NA	0.00176546926792328	35368	NA	NA	NA
rs139614259	C	G	C	G	0.2353	0.150067	0.01182	0.00517576	FALSE	TRUE	FALSE	TREgu4	0.196587	0.445248	outcome	TRUE	reported	textfile	3.166e-08	0.042534	35368	exposure	TRUE	reported	dtxGA3	textfile	2	1	TRUE	NA	0.000864540357800077	30.6017907771053	129.300677270149	NA	NA	0.00086458920657492	35368	NA	NA	NA
rs140665652	G	A	G	A	-0.222	-0.109709	0.01883	0.0105358	FALSE	FALSE	FALSE	TREgu4	0.137617	0.425332	outcome	TRUE	reported	textfile	4.017e-12	0.032004	35368	exposure	TRUE	reported	dtxGA3	textfile	2	1	TRUE	NA	0.00135861524421757	48.1141553519225	129.300677270149	NA	NA	0.00135869197154351	35368	NA	NA	NA
rs141353211	G	A	G	A	0.2165	0.0622059	0.02969	0.0125258	FALSE	FALSE	FALSE	TREgu4	0.12736	0.625247	outcome	TRUE	reported	textfile	3.071e-17	0.02564	35365	exposure	TRUE	reported	dtxGA3	textfile	2	1	TRUE	NA	0.00201201590557878	71.2943638630531	129.300677270149	NA	NA	0.00201212946876455	35365	NA	NA	NA
rs142080818	T	C	T	C	-0.2816	-0.121539	0.01364	0.0128066	FALSE	FALSE	FALSE	TREgu4	0.125068	0.331161	outcome	TRUE	reported	textfile	2.092e-13	0.038351	35361	exposure	TRUE	reported	dtxGA3	textfile	2	1	TRUE	NA	0.00152238924916746	53.9122368711233	129.300677270149	NA	NA	0.00152247522849093	35361	NA	NA	NA
rs142728326	T	C	T	C	-0.2198	-0.100688	0.01384	0.0117667	FALSE	FALSE	FALSE	TREgu4	0.130508	0.440407	outcome	TRUE	reported	textfile	1.065e-08	0.038426	35358	exposure	TRUE	reported	dtxGA3	textfile	2	1	TRUE	NA	0.000924518548625253	32.717525764629	129.300677270149	NA	NA	0.000924570797961477	35358	NA	NA	NA
rs142778597	T	C	T	C	-0.2083	-0.190771	0.01325	0.00685334	FALSE	FALSE	FALSE	TREgu4	0.171406	0.265718	outcome	TRUE	reported	textfile	4.379e-08	0.038047	35357	exposure	TRUE	reported	dtxGA3	textfile	2	1	TRUE	NA	0.000847021203258033	29.9718214094218	129.300677270149	NA	NA	0.000847069077884976	35357	NA	NA	NA
rs145598552	A	G	A	G	0.1865	0.252047	0.02651	0.0153807	FALSE	FALSE	FALSE	TREgu4	0.114511	0.027731	outcome	TRUE	reported	textfile	7.115e-12	0.027205	35368	exposure	TRUE	reported	dtxGA3	textfile	2	1	TRUE	NA	0.00132700639452417	46.993268516563	129.300677270149	NA	NA	0.00132708133912346	35368	NA	NA	NA
rs1460580	G	C	G	C	0.0622	-0.0192722	0.1857	0.15471	FALSE	TRUE	FALSE	TREgu4	0.03878	0.619215	outcome	TRUE	reported	textfile	1.309e-08	0.010941	35361	exposure	TRUE	reported	dtxGA3	textfile	2	1	TRUE	NA	0.000913156962601796	32.3178282905566	129.300677270149	NA	NA	0.000913208566044191	35361	NA	NA	NA
rs146078008	A	G	A	G	0.285	0.0955195	0.00776	0.00879377	FALSE	FALSE	FALSE	TREgu4	0.150538	0.525742	outcome	TRUE	reported	textfile	1.009e-08	0.049745	35374	exposure	TRUE	reported	dtxGA3	textfile	2	1	TRUE	NA	0.000927051536462264	32.8220947210843	129.300677270149	NA	NA	0.000927103905119019	35374	NA	NA	NA
rs147256470	G	T	G	T	-0.1707	0.120916	0.0297	0.0159064	FALSE	FALSE	FALSE	TREgu4	0.111633	0.278739	outcome	TRUE	reported	textfile	6.305e-11	0.026116	35367	exposure	TRUE	reported	dtxGA3	textfile	2	1	TRUE	NA	0.0012065107689075	42.7197952354109	129.300677270149	NA	NA	0.00120657891849147	35367	NA	NA	NA
rs147578266	T	C	T	C	0.1574	-0.0783647	0.02708	0.0186518	FALSE	FALSE	FALSE	TREgu4	0.104417	0.452954	outcome	TRUE	reported	textfile	1.403e-08	0.027745	35368	exposure	TRUE	reported	dtxGA3	textfile	2	1	TRUE	NA	0.000909147771227825	32.1821784330389	129.300677270149	NA	NA	0.000909199138143781	35368	NA	NA	NA
rs147955787	T	A	T	A	-0.3844	-0.200041	0.02924	0.00904411	FALSE	TRUE	FALSE	TREgu4	0.148988	0.179381	outcome	TRUE	reported	textfile	2.773e-47	0.026615	35361	exposure	TRUE	reported	dtxGA3	textfile	2	1	TRUE	NA	0.00586455196014381	208.58796773376	129.300677270149	NA	NA	0.00586488172948437	35361	NA	NA	NA
rs149561701	A	G	A	G	0.2767	-0.0198951	0.00879	0.00616952	FALSE	FALSE	FALSE	TREgu4	0.179046	0.911524	outcome	TRUE	reported	textfile	1.82e-09	0.046016	35365	exposure	TRUE	reported	dtxGA3	textfile	2	1	TRUE	NA	0.0010213700648905	36.1556378909417	129.300677270149	NA	NA	0.00102142777078701	35365	NA	NA	NA
rs150932899	C	T	C	T	0.2336	0.0830467	0.03346	0.0367953	FALSE	FALSE	FALSE	TREgu4	0.0747737	0.266723	outcome	TRUE	reported	textfile	7.672e-22	0.024323	35365	exposure	TRUE	reported	dtxGA3	textfile	2	1	TRUE	NA	0.00260139613593343	92.233106401612	129.300677270149	NA	NA	0.00260154287848877	35365	NA	NA	NA
rs151061618	C	T	C	T	0.309	-0.198835	0.00898	0.0141538	FALSE	FALSE	FALSE	TREgu4	0.11902	0.0947992	outcome	TRUE	reported	textfile	2.311e-10	0.048745	35357	exposure	TRUE	reported	dtxGA3	textfile	2	1	TRUE	NA	0.00113524106352666	40.1820641302029	129.300677270149	NA	NA	0.00113530521016608	35357	NA	NA	NA
rs16873507	C	T	C	T	-0.1182	0.00409257	0.04668	0.045679	FALSE	FALSE	FALSE	TREgu4	0.0677239	0.951813	outcome	TRUE	reported	textfile	1.415e-08	0.020841	35358	exposure	TRUE	reported	dtxGA3	textfile	2	1	TRUE	NA	0.000908898204430756	32.1642389348686	129.300677270149	NA	NA	0.000908949571783499	35358	NA	NA	NA
rs1740074	G	C	G	C	-0.2359	0.0226318	0.06779	0.0669191	FALSE	TRUE	FALSE	TREgu4	0.0565753	0.689135	outcome	TRUE	reported	textfile	2.97e-41	0.017536	35365	exposure	TRUE	reported	dtxGA3	textfile	2	1	TRUE	NA	0.00509101642403728	180.954857957099	129.300677270149	NA	NA	0.00509130288709287	35365	NA	NA	NA
rs1740079	A	T	A	T	-0.1807	0.0135622	0.44392	0.4428	FALSE	TRUE	TRUE	TREgu4	0.0282872	0.631621	outcome	TRUE	reported	textfile	5.326e-93	0.008834	35364	exposure	TRUE	reported	dtxGA3	textfile	2	1	FALSE	NA	0.0116931611231777	418.385816400635	129.300677270149	NA	NA	0.0116938147300701	35364	NA	NA	NA
rs1922985	T	C	T	C	-0.1762	0.0091938	0.20055	0.159557	FALSE	FALSE	FALSE	TREgu4	0.0385739	0.811615	outcome	TRUE	reported	textfile	1.051e-58	0.010907	35365	exposure	TRUE	reported	dtxGA3	textfile	2	1	TRUE	NA	0.00732545165282969	260.961608444924	129.300677270149	NA	NA	0.00732586291807292	35365	NA	NA	NA
rs2039362	C	T	C	T	-0.1721	0.0125004	0.04202	0.0547846	FALSE	FALSE	FALSE	TREgu4	0.0613866	0.838639	outcome	TRUE	reported	textfile	3.128e-15	0.021824	35370	exposure	TRUE	reported	dtxGA3	textfile	2	1	TRUE	NA	0.00175507260309679	62.1825427034169	129.300677270149	NA	NA	0.00175517167526086	35370	NA	NA	NA
rs2146347	G	A	G	A	-0.0625	0.00689941	0.34662	0.66134	FALSE	FALSE	FALSE	TREgu4	0.0300684	0.818514	outcome	TRUE	reported	textfile	1.212e-11	0.00922	35370	exposure	TRUE	reported	dtxGA3	textfile	2	1	TRUE	NA	0.00129747584178703	45.9487429562699	129.300677270149	NA	NA	0.00129754911662887	35370	NA	NA	NA
rs2182380	G	A	G	A	-0.1154	0.0263425	0.05047	0.0438927	FALSE	FALSE	FALSE	TREgu4	0.0683102	0.69977	outcome	TRUE	reported	textfile	7.626e-09	0.019977	35357	exposure	TRUE	reported	dtxGA3	textfile	2	1	TRUE	NA	0.000942900747687803	33.3677183811125	129.300677270149	NA	NA	0.000942954036424085	35357	NA	NA	NA
rs2257082	A	G	A	G	-0.0672	0.0604536	0.26552	0.271169	FALSE	FALSE	FALSE	TREgu4	0.0315085	0.0550297	outcome	TRUE	reported	textfile	2.366e-11	0.010058	35367	exposure	TRUE	reported	dtxGA3	textfile	2	1	TRUE	NA	0.00126057663833642	44.6365606203011	129.300677270149	NA	NA	0.00126064783796855	35367	NA	NA	NA
rs2282151	C	T	C	T	-0.0979	0.00580338	0.18662	0.210577	FALSE	FALSE	FALSE	TREgu4	0.036004	0.871946	outcome	TRUE	reported	textfile	4.603e-18	0.011301	35367	exposure	TRUE	reported	dtxGA3	textfile	2	1	TRUE	NA	0.00211744842131363	75.0424619623701	129.300677270149	NA	NA	0.00211756791598805	35367	NA	NA	NA
rs2396086	T	C	T	C	-0.0991	-0.0582381	0.11555	0.136994	FALSE	FALSE	FALSE	TREgu4	0.0407983	0.153446	outcome	TRUE	reported	textfile	6.811e-13	0.013796	35361	exposure	TRUE	reported	dtxGA3	textfile	2	1	TRUE	NA	0.00145707912555256	51.5960403137154	129.300677270149	NA	NA	0.00145716142176717	35361	NA	NA	NA
rs2516115	A	G	A	G	-0.1463	0.258102	0.03801	0.9884447	FALSE	FALSE	FALSE	TREgu4	0.131733	0.0500796	outcome	TRUE	reported	textfile	1.623e-10	0.022883	35359	exposure	TRUE	reported	dtxGA3	textfile	2	1	TRUE	NA	0.00115467828055133	40.8731553101476	129.300677270149	NA	NA	0.00115474352052776	35359	NA	NA	NA
rs2677103	C	T	C	T	-0.1123	0.0582	0.05076	0.9355503	FALSE	FALSE	FALSE	TREgu4	0.0570221	0.307418	outcome	TRUE	reported	textfile	3.209e-08	0.020309	35357	exposure	TRUE	reported	dtxGA3	textfile	2	1	TRUE	NA	0.000864035560353393	30.5743946004653	129.300677270149	NA	NA	0.000864084395819986	35357	NA	NA	NA
rs28385699	T	C	T	C	0.1194	-0.0624781	0.04974	0.034214	FALSE	FALSE	FALSE	TREgu4	0.0772594	0.4187	outcome	TRUE	reported	textfile	4.241e-09	0.020325	35367	exposure	TRUE	reported	dtxGA3	textfile	2	1	TRUE	NA	0.000974822974239248	34.5082539226957	129.300677270149	NA	NA	0.000974878049745581	35367	NA	NA	NA
rs2841642	T	G	T	G	0.0808	0.0125524	0.38759	0.607624	FALSE	FALSE	FALSE	TREgu4	0.0286776	0.661598	outcome	TRUE	reported	textfile	2.081e-19	0.008969	35367	exposure	TRUE	reported	dtxGA3	textfile	2	1	TRUE	NA	0.00228950182004482	81.1540341748323	129.300677270149	NA	NA	0.00228963100198774	35367	NA	NA	NA
rs34001885	T	C	T	C	-0.065	0.0184897	0.17648	0.219067	FALSE	FALSE	FALSE	TREgu4	0.0341296	0.587992	outcome	TRUE	reported	textfile	5.269e-09	0.011133	35361	exposure	TRUE	reported	dtxGA3	textfile	2	1	TRUE	NA	0.000963073200716204	34.0861327450871	129.300677270149	NA	NA	0.000963127622257441	35361	NA	NA	NA
rs34881325	TGTT	TGTC	A	G	-0.0742	0.0434732	0.38512	0.369412	TRUE	FALSE	FALSE	TREgu4	0.0304978	0.154027	outcome	TRUE	reported	textfile	3.266e-17	0.008795	35372	exposure	TRUE	reported	dtxGA3	textfile	2	1	FALSE	NA	0.00200818392594964	71.1723927158622	129.300677270149	NA	NA	0.00200829725085186	35372	NA	NA	NA
rs35703624	T	C	T	C	0.2855	0.0292754	0.02577	0.0129824	FALSE	FALSE	FALSE	TREgu4	0.123348	0.812393	outcome	TRUE	reported	textfile	1.88e-25	0.027383	35366	exposure	TRUE	reported	dtxGA3	textfile	2	1	TRUE	NA	0.0030643006809188	108.699015747984	129.300677270149	NA	NA	0.00306447345041393	35366	NA	NA	NA
rs36065805	G	A	G	A	-0.1341	-0.0576884	0.04332	0.0433607	FALSE	FALSE	FALSE	TREgu4	0.070363	0.412291	outcome	TRUE	reported	textfile	1.363e-09	0.022129	35367	exposure	TRUE	reported	dtxGA3	textfile	2	1	TRUE	NA	0.00103725383283875	36.7205703506826	129.300677270149	NA	NA	0.00103731243189864	35367	NA	NA	NA
rs3734693	C	T	C	T	0.1203	-0.0208748	0.12207	0.148473	FALSE	FALSE	FALSE	TREgu4	0.0394208	0.596432	outcome	TRUE	reported	textfile	6.871e-19	0.013552	35364	exposure	TRUE	reported	dtxGA3	textfile	2	1	TRUE	NA	0.00222329170947018	78.7952262034486	129.300677270149	NA	NA	0.00222341717456856	35364	NA	NA	NA
rs41281832	A	G	A	G	0.1744	0.0502834	0.02398	0.0169575	FALSE	FALSE	FALSE	TREgu4	0.108664	0.643549	outcome	TRUE	reported	textfile	9.741e-10	0.028527	35367	exposure	TRUE	reported	dtxGA3	textfile	2	1	TRUE	NA	0.00105565941491256	37.372848207455	129.300677270149	NA	NA	0.00105571905268636	35367	NA	NA	NA
rs4426996	A	G	A	G	-0.2066	-0.0195528	0.1105	0.0945409	FALSE	FALSE	FALSE	TREgu4	0.0479919	0.6837	outcome	TRUE	reported	textfile	1.769e-49	0.013971	35361	exposure	TRUE	reported	dtxGA3	textfile	2	1	TRUE	NA	0.00614615675137386	218.665911540337	129.300677270149	NA	NA	0.00614650225771652	35361	NA	NA	NA
rs4745710	GAAAAAAAAAAT	GAAAAAAAATAT	A	T	-0.0811	0.279254	0.32392	0.0110402	TRUE	FALSE	FALSE	TREgu4	0.134253	0.0375204	outcome	TRUE	reported	textfile	1.855e-18	0.009252	35345	exposure	TRUE	reported	dtxGA3	textfile	2	1	FALSE	NA	0.00216919892159379	76.8326628152113	129.300677270149	NA	NA	0.00216932140656858	35345	NA	NA	NA
rs543844	G	A	G	A	0.0546	-0.0163967	0.33716	0.338439	FALSE	FALSE	FALSE	TREgu4	0.0300363	0.585138	outcome	TRUE	reported	textfile	4.635e-09	0.009318	35370	exposure	TRUE	reported	dtxGA3	textfile	2	1	TRUE	NA	0.000969802789588549	34.3332815744144	129.300677270149	NA	NA	0.000969857577092451	35370	NA	NA	NA
rs56043653	A	T	A	T	-0.1453	0.00634045	0.10346	0.0668008	FALSE	TRUE	FALSE	TREgu4	0.0577327	0.912549	outcome	TRUE	reported	textfile	1.274e-23	0.014504	35369	exposure	TRUE	reported	dtxGA3	textfile	2	1	TRUE	NA	0.00282945185379933	100.353168171037	129.300677270149	NA	NA	0.00282961140624113	35369	NA	NA	NA
rs56130549	C	T	C	T	-0.0638	-0.0305947	0.1975	0.185683	FALSE	FALSE	FALSE	TREgu4	0.0361368	0.397199	outcome	TRUE	reported	textfile	5.734e-09	0.010954	35369	exposure	TRUE	reported	dtxGA3	textfile	2	1	TRUE	NA	0.000958201314228363	33.9212092275766	129.300677270149	NA	NA	0.000958255448484172	35369	NA	NA	NA
rs60207481	A	G	A	G	0.0936	-0.0243848	0.13913	0.15588	FALSE	FALSE	FALSE	TREgu4	0.0387271	0.528919	outcome	TRUE	reported	textfile	2.394e-13	0.012779	35369	exposure	TRUE	reported	dtxGA3	textfile	2	1	TRUE	NA	0.00151452667546893	53.6455124909965	129.300677270149	NA	NA	0.0015146121920666	35369	NA	NA	NA
rs61050482	C	T	C	T	0.1692	-0.0517268	0.03126	0.0390162	FALSE	FALSE	FALSE	TREgu4	0.0727701	0.477193	outcome	TRUE	reported	textfile	3.824e-12	0.024368	35321	exposure	TRUE	reported	dtxGA3	textfile	2	1	TRUE	NA	0.00136312459333397	48.2099136308752	129.300677270149	NA	NA	0.00136320167741787	35321	NA	NA	NA
rs62401205	A	C	A	C	-0.2016	0.0430389	0.02886	0.0351848	FALSE	FALSE	FALSE	TREgu4	0.0761937	0.572168	outcome	TRUE	reported	textfile	4.537e-15	0.025717	35356	exposure	TRUE	reported	dtxGA3	textfile	2	1	TRUE	NA	0.00173509446407959	61.4491497626453	129.300677270149	NA	NA	0.00173519244924343	35356	NA	NA	NA
rs62401254	C	G	C	G	-0.3239	0.0755191	0.10423	0.0899237	FALSE	TRUE	FALSE	TREgu4	0.0488384	0.122031	outcome	TRUE	reported	textfile	4.802e-115	0.014207	35363	exposure	TRUE	reported	dtxGA3	textfile	2	1	TRUE	NA	0.0144854198641439	519.74769540739	129.300677270149	NA	NA	0.0144862272836614	35363	NA	NA	NA
rs62401256	A	G	A	G	-0.2011	-0.0329823	0.08232	0.0800836	FALSE	FALSE	FALSE	TREgu4	0.0515552	0.522337	outcome	TRUE	reported	textfile	8.876e-37	0.015874	35364	exposure	TRUE	reported	dtxGA3	textfile	2	1	TRUE	NA	0.00451776380913585	160.482184423461	129.300677270149	NA	NA	0.00451801816988864	35364	NA	NA	NA
rs62401259	A	T	A	T	-0.301	0.161241	0.02017	0.0120187	FALSE	TRUE	FALSE	TREgu4	0.129921	0.21458	outcome	TRUE	reported	textfile	5.932e-22	0.031254	35366	exposure	TRUE	reported	dtxGA3	textfile	2	1	TRUE	NA	0.00261576264423853	92.7464328051695	129.300677270149	NA	NA	0.00261591019089864	35366	NA	NA	NA
rs62401763	A	G	A	G	-0.2794	0.0384873	0.01588	0.0145926	FALSE	FALSE	FALSE	TREgu4	0.118367	0.745065	outcome	TRUE	reported	textfile	7.811e-16	0.034677	35369	exposure	TRUE	reported	dtxGA3	textfile	2	1	TRUE	NA	0.0018321059382173	64.9150219140593	129.300677270149	NA	NA	0.00183220935378189	35369	NA	NA	NA
rs62416700	G	T	G	T	0.2255	-0.14027	0.01375	0.00966626	FALSE	FALSE	FALSE	TREgu4	0.144314	0.331061	outcome	TRUE	reported	textfile	3.134e-09	0.038063	35365	exposure	TRUE	reported	dtxGA3	textfile	2	1	TRUE	NA	0.000991476884786482	35.0963943404322	129.300677270149	NA	NA	0.000991532903438905	35365	NA	NA	NA
rs6475949	G	A	G	A	0.0637	-0.0487776	0.16063	0.164148	FALSE	FALSE	FALSE	TREgu4	0.0378347	0.197318	outcome	TRUE	reported	textfile	3.805e-08	0.011583	35373	exposure	TRUE	reported	dtxGA3	textfile	2	1	TRUE	NA	0.000854267129384657	30.2421174803512	129.300677270149	NA	NA	0.000854315391368533	35373	NA	NA	NA
rs68016381	T	C	T	C	-0.1429	-0.0494053	0.04399	0.0521828	FALSE	FALSE	FALSE	TREgu4	0.0627584	0.431147	outcome	TRUE	reported	textfile	2.646e-11	0.02144	35359	exposure	TRUE	reported	dtxGA3	textfile	2	1	TRUE	NA	0.00125478590804077	44.421204451962	129.300677270149	NA	NA	0.00125485679704897	35359	NA	NA	NA
rs6907592	C	A	C	A	-0.056	0.0323667	0.39266	0.636063	FALSE	FALSE	FALSE	TREgu4	0.0296113	0.27437	outcome	TRUE	reported	textfile	4.635e-10	0.008987	35368	exposure	TRUE	reported	dtxGA3	textfile	2	1	TRUE	NA	0.00109662854851088	38.8259428840252	129.300677270149	NA	NA	0.00109669049647708	35368	NA	NA	NA
rs6914190	T	A	T	A	0.1935	0.00969242	0.01523	0.0309149	FALSE	TRUE	FALSE	TREgu4	0.081236	0.905028	outcome	TRUE	reported	textfile	4.507e-08	0.035376	35368	exposure	TRUE	reported	dtxGA3	textfile	2	1	TRUE	NA	0.000845214150355894	29.9171300231201	129.300677270149	NA	NA	0.000845261908073647	35368	NA	NA	NA
rs6937217	G	A	G	A	0.0629	0.0265704	0.47675	0.530628	FALSE	FALSE	FALSE	TREgu4	0.028729	0.355037	outcome	TRUE	reported	textfile	8.152e-13	0.008787	35367	exposure	TRUE	reported	dtxGA3	textfile	2	1	TRUE	NA	0.00144674851689025	51.2383903650923	129.300677270149	NA	NA	0.0014468302166113	35367	NA	NA	NA
rs6993770	T	A	T	A	-0.1721	0.0619799	0.22448	0.286605	FALSE	TRUE	FALSE	TREgu4	0.0309219	0.0450271	outcome	TRUE	reported	textfile	2.779e-64	0.010166	35365	exposure	TRUE	reported	dtxGA3	textfile	2	1	TRUE	NA	0.00803864079082336	286.574120702157	129.300677270149	NA	NA	0.00803909177164624	35365	NA	NA	NA
rs699946	G	A	G	A	0.0787	-0.0247156	0.23509	0.18366	FALSE	FALSE	FALSE	TREgu4	0.0361798	0.494523	outcome	TRUE	reported	textfile	3.833e-14	0.010401	35362	exposure	TRUE	reported	dtxGA3	textfile	2	1	TRUE	NA	0.00161644105662818	57.2498968461223	129.300677270149	NA	NA	0.00161653233649398	35362	NA	NA	NA
rs7029311	A	G	A	G	-0.126	0.0933774	0.06952	0.0576816	FALSE	FALSE	FALSE	TREgu4	0.0601853	0.120783	outcome	TRUE	reported	textfile	4.179e-14	0.016677	35373	exposure	TRUE	reported	dtxGA3	textfile	2	1	TRUE	NA	0.00161113920395676	57.0795679127637	129.300677270149	NA	NA	0.00161123015661786	35373	NA	NA	NA
rs7080386	A	C	A	C	0.1032	0.00486062	0.43502	0.414614	FALSE	FALSE	FALSE	TREgu4	0.0284618	0.864399	outcome	TRUE	reported	textfile	1.225e-33	0.008538	35351	exposure	TRUE	reported	dtxGA3	textfile	2	1	TRUE	NA	0.00411579971223698	146.090684023128	129.300677270149	NA	NA	0.00411603162029381	35351	NA	NA	NA
rs713383	A	G	A	G	0.0638	0.024256	0.31577	0.271216	FALSE	FALSE	FALSE	TREgu4	0.0315058	0.441365	outcome	TRUE	reported	textfile	1.514e-11	0.009457	35364	exposure	TRUE	reported	dtxGA3	textfile	2	1	TRUE	NA	0.00128532994817823	45.5103334219775	129.300677270149	NA	NA	0.00128540255028116	35364	NA	NA	NA
rs71566584	C	A	C	A	-0.1154	0.113809	0.0478	0.037744	FALSE	FALSE	FALSE	TREgu4	0.0737041	0.122556	outcome	TRUE	reported	textfile	1.774e-08	0.020487	35359	exposure	TRUE	reported	dtxGA3	textfile	2	1	TRUE	NA	0.000896531133033251	31.7270955996224	129.300677270149	NA	NA	0.000896581800641902	35359	NA	NA	NA
rs72863914	A	G	A	G	-0.2519	-0.0165143	0.01118	0.0177773	FALSE	FALSE	FALSE	TREgu4	0.105942	0.876128	outcome	TRUE	reported	textfile	3.156e-09	0.042527	35362	exposure	TRUE	reported	dtxGA3	textfile	2	1	TRUE	NA	0.000991195534026625	35.0834486407925	129.300677270149	NA	NA	0.000991251541549811	35362	NA	NA	NA
rs72863946	A	G	A	G	0.1087	0.00894894	0.11354	0.095975	FALSE	FALSE	FALSE	TREgu4	0.0476123	0.850913	outcome	TRUE	reported	textfile	4.605e-15	0.01387	35358	exposure	TRUE	reported	dtxGA3	textfile	2	1	TRUE	NA	0.00173406242253907	61.4160102067333	129.300677270149	NA	NA	0.00173416034398269	35358	NA	NA	NA
rs72863966	A	C	A	C	-0.109	0.00823383	0.24649	0.255887	FALSE	FALSE	FALSE	TREgu4	0.0329066	0.802419	outcome	TRUE	reported	textfile	1.833e-26	0.010239	35354	exposure	TRUE	reported	dtxGA3	textfile	2	1	TRUE	NA	0.00319528379160296	113.321767808663	129.300677270149	NA	NA	0.0031954639835795	35354	NA	NA	NA
rs72864239	C	T	C	T	0.2063	-0.147605	0.02534	0.0274691	FALSE	FALSE	FALSE	TREgu4	0.086517	0.0879935	outcome	TRUE	reported	textfile	4.601e-13	0.028508	35366	exposure	TRUE	reported	dtxGA3	textfile	2	1	TRUE	NA	0.00147855134690405	52.3649140461083	129.300677270149	NA	NA	0.00147863484227275	35366	NA	NA	NA
rs73422227	A	T	A	T	-0.2462	0.285539	0.01358	0.0145559	FALSE	TRUE	FALSE	TREgu4	0.118004	0.0155314	outcome	TRUE	reported	textfile	6.026e-11	0.037627	35363	exposure	TRUE	reported	dtxGA3	textfile	2	1	TRUE	NA	0.00120921169156356	42.8107018265516	129.300677270149	NA	NA	0.00120928000125028	35363	NA	NA	NA
rs73433687	T	C	T	C	-0.1706	0.13981	0.02243	0.018289	FALSE	FALSE	FALSE	TREgu4	0.104648	0.181551	outcome	TRUE	reported	textfile	7.831e-09	0.029556	35366	exposure	TRUE	reported	dtxGA3	textfile	2	1	TRUE	NA	0.000941178189244363	33.3151810061714	129.300677270149	NA	NA	0.000941231367183669	35366	NA	NA	NA
rs74429710	C	T	C	T	-0.2824	0.106709	0.02314	0.0159308	FALSE	FALSE	FALSE	TREgu4	0.111356	0.337925	outcome	TRUE	reported	textfile	3.301e-22	0.029141	35358	exposure	TRUE	reported	dtxGA3	textfile	2	1	TRUE	NA	0.00264899306881758	93.9065567590859	129.300677270149	NA	NA	0.00264914251872756	35358	NA	NA	NA
rs74871946	G	C	G	C	0.237	0.0603585	0.03956	0.0331791	FALSE	TRUE	FALSE	TREgu4	0.0791676	0.445813	outcome	TRUE	reported	textfile	6.332e-26	0.022509	35361	exposure	TRUE	reported	dtxGA3	textfile	2	1	TRUE	NA	0.00312536179209983	110.856133129762	129.300677270149	NA	NA	0.00312553801842722	35361	NA	NA	NA
rs75116661	C	A	C	A	0.2939	-0.0327854	0.10677	0.0859529	FALSE	FALSE	FALSE	TREgu4	0.0519749	0.528176	outcome	TRUE	reported	textfile	3.354e-97	0.014047	35362	exposure	TRUE	reported	dtxGA3	textfile	2	1	TRUE	NA	0.0122279017875394	437.731140604047	129.300677270149	NA	NA	0.0122285849533681	35362	NA	NA	NA
rs7739450	A	G	A	G	-0.4573	0.0290021	0.4652	0.487084	FALSE	FALSE	FALSE	TREgu4	0.0290584	0.318249	outcome	TRUE	reported	textfile	1e-200	0.006508	35363	exposure	TRUE	reported	dtxGA3	textfile	2	1	TRUE	NA	0.122517141252883	4937.22309063558	129.300677270149	NA	NA	0.122523221734	35363	NA	NA	NA
rs77518248	T	C	T	C	0.2126	-0.0430524	0.07236	0.0643838	FALSE	FALSE	FALSE	TREgu4	0.0574336	0.453494	outcome	TRUE	reported	textfile	1.437e-35	0.017079	35369	exposure	TRUE	reported	dtxGA3	textfile	2	1	TRUE	NA	0.00436194664782995	154.944828167626	129.300677270149	NA	NA	0.00436219223942652	35369	NA	NA	NA
rs7769668	A	G	A	G	-0.0713	0.0186325	0.19738	0.202279	FALSE	FALSE	FALSE	TREgu4	0.0348933	0.593351	outcome	TRUE	reported	textfile	1.201e-10	0.011073	35368	exposure	TRUE	reported	dtxGA3	textfile	2	1	TRUE	NA	0.00117092514862022	41.4594847594566	129.300677270149	NA	NA	0.00117099128864202	35368	NA	NA	NA
rs77988133	A	G	A	G	0.1664	-0.0632883	0.02254	0.0191948	FALSE	FALSE	FALSE	TREgu4	0.102433	0.536672	outcome	TRUE	reported	textfile	1.356e-08	0.029302	35368	exposure	TRUE	reported	dtxGA3	textfile	2	1	TRUE	NA	0.000910973624200078	32.2468692408014	129.300677270149	NA	NA	0.000911025094182794	35368	NA	NA	NA
rs78055468	T	C	T	C	0.2812	-0.0249853	0.02271	0.0256219	FALSE	FALSE	FALSE	TREgu4	0.0884574	0.777594	outcome	TRUE	reported	textfile	6.521e-21	0.029975	35365	exposure	TRUE	reported	dtxGA3	textfile	2	1	TRUE	NA	0.00248232810878213	88.0010163072433	129.300677270149	NA	NA	0.00248246815152784	35365	NA	NA	NA
rs78135777	A	G	A	G	0.4343	-0.0355457	0.08356	0.0625488	FALSE	FALSE	FALSE	TREgu4	0.0602391	0.555139	outcome	TRUE	reported	textfile	1.09e-166	0.015783	35363	exposure	TRUE	reported	dtxGA3	textfile	2	1	TRUE	NA	0.0209628636823386	757.139637684449	129.300677270149	NA	NA	0.0209640244751722	35363	NA	NA	NA
rs79824640	G	T	G	T	0.1802	0.0823853	0.06176	0.0458151	FALSE	FALSE	FALSE	TREgu4	0.0692994	0.234507	outcome	TRUE	reported	textfile	1.686e-22	0.018465	35368	exposure	TRUE	reported	dtxGA3	textfile	2	1	TRUE	NA	0.00268554578419237	95.2327641520327	129.300677270149	NA	NA	0.0026856972479271	35368	NA	NA	NA
rs79873186	A	G	A	G	-0.2949	0.12433	0.05936	0.0331345	FALSE	FALSE	FALSE	TREgu4	0.0795371	0.118013	outcome	TRUE	reported	textfile	4.941e-56	0.018699	35364	exposure	TRUE	reported	dtxGA3	textfile	2	1	TRUE	NA	0.00698405454085486	248.707120769865	129.300677270149	NA	NA	0.00698444678534236	35364	NA	NA	NA
rs79939896	G	A	G	A	-0.3019	0.0130142	0.02746	0.0387555	FALSE	FALSE	FALSE	TREgu4	0.072805	0.858131	outcome	TRUE	reported	textfile	3.065e-29	0.026895	35364	exposure	TRUE	reported	dtxGA3	textfile	2	1	TRUE	NA	0.00355039836415068	125.996524808666	129.300677270149	NA	NA	0.00355059845420923	35364	NA	NA	NA
rs833066	T	C	T	C	-0.0838	-0.0190981	0.38362	0.596815	FALSE	FALSE	FALSE	TREgu4	0.0293254	0.514886	outcome	TRUE	reported	textfile	2.078e-20	0.009051	35367	exposure	TRUE	reported	dtxGA3	textfile	2	1	TRUE	NA	0.00241793886482409	85.7176680354488	129.300677270149	NA	NA	0.00241807527608418	35367	NA	NA	NA
rs833623	T	C	T	C	-0.1545	0.00424423	0.45686	0.585772	FALSE	FALSE	FALSE	TREgu4	0.0286636	0.882287	outcome	TRUE	reported	textfile	3.08e-69	0.008785	35359	exposure	TRUE	reported	dtxGA3	textfile	2	1	TRUE	NA	0.00867143716236983	309.277887517226	129.300677270149	NA	NA	0.00867192341624451	35359	NA	NA	NA
rs885130	T	A	T	A	-0.1414	0.00358756	0.03869	0.0200647	FALSE	TRUE	FALSE	TREgu4	0.100581	0.971547	outcome	TRUE	reported	textfile	5.967e-10	0.022838	35368	exposure	TRUE	reported	dtxGA3	textfile	2	1	TRUE	NA	0.00108268400644689	38.3317036945307	129.300677270149	NA	NA	0.00108274516754713	35368	NA	NA	NA
rs897165	T	C	T	C	0.0608	-0.0396572	0.4881	0.520274	FALSE	FALSE	FALSE	TREgu4	0.0281162	0.158399	outcome	TRUE	reported	textfile	8.894e-13	0.008508	35371	exposure	TRUE	reported	dtxGA3	textfile	2	1	TRUE	NA	0.0014417112216313	51.0655059107874	129.300677270149	NA	NA	0.00144179262809306	35371	NA	NA	NA
rs911983	C	T	C	T	0.053	-0.0150868	0.32342	0.306483	FALSE	FALSE	FALSE	TREgu4	0.0304062	0.619772	outcome	TRUE	reported	textfile	2.076e-08	0.009455	35371	exposure	TRUE	reported	dtxGA3	textfile	2	1	TRUE	NA	0.000887555874468144	31.4198505970361	129.300677270149	NA	NA	0.0008876060182706	35371	NA	NA	NA
rs9349257	TTTTTTTTTTTTTTTTTTTTTTG	CTTTTTTTTTTTTTTTTTTTTTG	A	G	-0.1063	-0.0082434	0.07002	0.302903	TRUE	FALSE	FALSE	TREgu4	0.0314867	0.793471	outcome	TRUE	reported	textfile	1.428e-09	0.017564	35356	exposure	TRUE	reported	dtxGA3	textfile	2	1	FALSE	NA	0.00103492017694815	36.6264734121697	129.300677270149	NA	NA	0.00103497866249755	35356	NA	NA	NA
rs9381275	G	A	G	A	0.2122	-0.114525	0.02364	0.0224851	FALSE	FALSE	FALSE	TREgu4	0.0946379	0.226225	outcome	TRUE	reported	textfile	7.731e-13	0.029613	35366	exposure	TRUE	reported	dtxGA3	textfile	2	1	TRUE	NA	0.001449806036418	51.3453815159502	129.300677270149	NA	NA	0.00144988791086547	35366	NA	NA	NA
rs9394992	T	C	T	C	0.0709	0.0482212	0.3278	0.267914	FALSE	FALSE	FALSE	TREgu4	0.0324929	0.137795	outcome	TRUE	reported	textfile	3.583e-14	0.009359	35368	exposure	TRUE	reported	dtxGA3	textfile	2	1	TRUE	NA	0.00162001464271533	57.3864046701286	129.300677270149	NA	NA	0.00162010610853261	35368	NA	NA	NA
rs9462957	G	A	G	A	0.0989	-0.0249619	0.25211	0.24607	FALSE	FALSE	FALSE	TREgu4	0.0325101	0.442595	outcome	TRUE	reported	textfile	1.893e-22	0.010146	35364	exposure	TRUE	reported	dtxGA3	textfile	2	1	TRUE	NA	0.00267963826723448	95.011966106169	129.300677270149	NA	NA	0.00267978941577817	35364	NA	NA	NA
rs9462958	T	G	T	G	-0.2305	0.0420492	0.0128	0.00987016	FALSE	FALSE	FALSE	TREgu4	0.142835	0.76846	outcome	TRUE	reported	textfile	1.005e-08	0.040228	35366	exposure	TRUE	reported	dtxGA3	textfile	2	1	TRUE	NA	0.000927461852121234	32.8292087771915	129.300677270149	NA	NA	0.000927514255786998	35366	NA	NA	NA
rs9472946	G	T	G	T	-0.0531	0.0484158	0.42819	0.460038	FALSE	FALSE	FALSE	TREgu4	0.0283756	0.0879622	outcome	TRUE	reported	textfile	2.271e-09	0.008884	35357	exposure	TRUE	reported	dtxGA3	textfile	2	1	TRUE	NA	0.00100938754372532	35.7229549141239	129.300677270149	NA	NA	0.00100944458621565	35357	NA	NA	NA
rs9473599	C	T	C	T	0.0882	-0.0302138	0.11128	0.0888401	FALSE	FALSE	FALSE	TREgu4	0.0494974	0.541589	outcome	TRUE	reported	textfile	3.227e-10	0.014028	35359	exposure	TRUE	reported	dtxGA3	textfile	2	1	TRUE	NA	0.00111676143325237	39.5294789931202	129.300677270149	NA	NA	0.00111682453330083	35359	NA	NA	NA
