# Supplementary material for: Integrative Mendelian randomization and experimental validation prioritize KLF4 in the gut microbiota–pyroptosis–barrier axis of ulcerative colitis
Source: Front Immunol. 2026 Mar 16;17:1773990. doi: 10.3389/fimmu.2026.1773990 (PMC13033518; doi:10.3389/fimmu.2026.1773990)
Supplement: Supplementary Data Sheet 1 — Harmonized summary data, forest plots, funnel plots, data sources, harmonization details, and sensitivity analyses for the Mendelian randomization analysis of pyroptosis-related proteins and ulcerative colitis. [file DataSheet1.zip › bdpqtlresult/19437_61_VEGFA_L_VEGF165/singlesnpOR.txt]

exposure	outcome	id.exposure	id.outcome	samplesize	SNP	b	se	p	lo_ci	up_ci	or	or_lci95	or_uci95
exposure	outcome	dtxGA3	TREgu4	NA	rs10223586	-0.0558961805555556	0.247447048611111	0.82128582290318	-0.540892395833333	0.429100034722222	0.945637306334097	0.582228442234387	1.53587466750863
exposure	outcome	dtxGA3	TREgu4	NA	rs10812133	0.325617021276596	0.580577741407529	0.574899803754249	-0.81231535188216	1.46354939443535	1.38488488585177	0.443829254751915	4.32127023292484
exposure	outcome	dtxGA3	TREgu4	NA	rs10812784	0.738206686930091	0.433534954407295	0.0886126855669184	-0.111521823708207	1.58793519756839	2.09218021416353	0.894471870497158	4.89363410176828
exposure	outcome	dtxGA3	TREgu4	NA	rs10852622	-0.0784618497109827	0.614680154142582	0.898428628175334	-1.28323495183044	1.12631125240848	0.924537330625126	0.277139316429802	3.08425843987366
exposure	outcome	dtxGA3	TREgu4	NA	rs111896119	0.195426294820717	0.507519920318725	0.700191978336909	-0.799312749003984	1.19016533864542	1.2158291777121	0.449637872031828	3.28762473386906
exposure	outcome	dtxGA3	TREgu4	NA	rs112552471	-0.159565325077399	0.576712693498452	0.782025221694119	-1.28992220433437	0.970791554179566	0.852514275016389	0.275292198796566	2.64003336194714
exposure	outcome	dtxGA3	TREgu4	NA	rs113533325	0.922627085377821	0.478616290480864	0.053892851982387	-0.0154608439646713	1.86071501472031	2.51589117664721	0.984658061302741	6.42833148022659
exposure	outcome	dtxGA3	TREgu4	NA	rs114108311	-0.735058304443744	0.435817838008194	0.0916767869951258	-1.5892612669398	0.119144658052316	0.479477502490838	0.204076313982935	1.12653286855267
exposure	outcome	dtxGA3	TREgu4	NA	rs114181608	-0.0623993984962406	0.212036992481203	0.768539801595939	-0.477991903759398	0.353193106766917	0.939507573934147	0.6200272168512	1.42360602484884
exposure	outcome	dtxGA3	TREgu4	NA	rs114285689	-0.37231506147541	0.659912909836066	0.57262607331463	-1.6657443647541	0.921114241803279	0.689137087769838	0.189049883524648	2.5120879044497
exposure	outcome	dtxGA3	TREgu4	NA	rs114694170	0.0712163115356356	0.446695077149155	0.873330606557039	-0.804306039676708	0.946738662747979	1.07381347899056	0.447398295520828	2.57729052436262
exposure	outcome	dtxGA3	TREgu4	NA	rs11571943	-0.814602272727273	0.40840777972028	0.0460886309381936	-1.61508152097902	-0.0141230244755244	0.442815412108356	0.19887445733951	0.985976237591661
exposure	outcome	dtxGA3	TREgu4	NA	rs116099966	0.252331049024776	0.462369003690037	0.585247959611686	-0.653912198207696	1.15857429625725	1.2870220341573	0.520007420036402	3.18538861674404
exposure	outcome	dtxGA3	TREgu4	NA	rs116228343	-0.149950310559006	0.180655279503106	0.406518664733096	-0.504034658385093	0.204134037267081	0.860750745585844	0.60408844576306	1.22646253412565
exposure	outcome	dtxGA3	TREgu4	NA	rs116286373	-0.79699214365881	0.667867564534231	0.232736791470143	-2.1060125701459	0.512028282828283	0.450682515715113	0.121722359419912	1.66867230424451
exposure	outcome	dtxGA3	TREgu4	NA	rs116296294	0.246586361780318	0.39170600244998	0.529009349161272	-0.521157403021641	1.01433012658228	1.27964969127122	0.593832846142402	2.75751559215344
exposure	outcome	dtxGA3	TREgu4	NA	rs117462090	0.800236051502146	0.498405042918455	0.108363186539024	-0.176637832618026	1.77710993562232	2.22606633278052	0.838083255984641	5.91274349243142
exposure	outcome	dtxGA3	TREgu4	NA	rs11754201	-0.604574200503054	0.345223859144808	0.0799023987967719	-1.28121296442688	0.0720645634207689	0.546306994365964	0.277700255551461	1.07472472972884
exposure	outcome	dtxGA3	TREgu4	NA	rs11757310	-0.545254335260116	0.63269710982659	0.388801094110084	-1.78534067052023	0.694832	0.579694327881411	0.167739907223978	2.00337247909151
exposure	outcome	dtxGA3	TREgu4	NA	rs11760063	-0.609761904761905	0.541101503759398	0.259788967501331	-1.67032085213033	0.450797042606516	0.543480253731365	0.188186675855322	1.56956269541096
exposure	outcome	dtxGA3	TREgu4	NA	rs11789392	0.160481428571429	0.209407857142857	0.443463196900886	-0.249957971428571	0.570920828571428	1.17407596867016	0.778833515643592	1.76989607216592
exposure	outcome	dtxGA3	TREgu4	NA	rs11968561	0.09648003003003	0.535148648648649	0.856927722134337	-0.952411321321321	1.14537138138138	1.10128758824413	0.385809590022778	3.14360861778726
exposure	outcome	dtxGA3	TREgu4	NA	rs12190874	0.489268765133172	0.530751815980629	0.356611537203828	-0.551004794188862	1.52954232445521	1.63112304971866	0.57637038571377	4.6160636793105
exposure	outcome	dtxGA3	TREgu4	NA	rs12193814	-0.0771238615664845	0.300706739526412	0.797583823953387	-0.666509071038251	0.512261347905282	0.925775178540899	0.513498037702152	1.66906125880769
exposure	outcome	dtxGA3	TREgu4	NA	rs12201644	-0.738690763052209	0.570061579651941	0.195041394785294	-1.85601145917001	0.378629933065596	0.477738979776864	0.156294776914	1.46028253345807
exposure	outcome	dtxGA3	TREgu4	NA	rs12207302	-0.114422316384181	0.80704802259887	0.887254714187087	-1.69623644067797	1.4673918079096	0.89188122028513	0.183372359756605	4.33790628071273
exposure	outcome	dtxGA3	TREgu4	NA	rs12660375	1.66963015647226	0.573320056899004	0.00358877756522528	0.545922844950213	2.79333746799431	5.31020348956874	1.72620066311432	16.3354479598879
exposure	outcome	dtxGA3	TREgu4	NA	rs13211853	0.143645726807889	0.354398100803506	0.685240049597908	-0.550974550766983	0.838266004382761	1.15447503651117	0.576387817390099	2.31235388694106
exposure	outcome	dtxGA3	TREgu4	NA	rs13267536	0.273966549295775	0.648258802816901	0.67257319174529	-0.996620704225352	1.5445538028169	1.3151708081132	0.36912471750605	4.68588033388684
exposure	outcome	dtxGA3	TREgu4	NA	rs138053770	0.52835241210139	0.874910057236304	0.545914514835165	-1.18647130008177	2.24317612428455	1.69613547295529	0.305296665885613	9.42321310411936
exposure	outcome	dtxGA3	TREgu4	NA	rs138406335	1.41159817351598	0.670662100456621	0.0353102034895567	0.0971004566210045	2.72609589041096	4.10250668516816	1.10197106835088	15.2731424492266
exposure	outcome	dtxGA3	TREgu4	NA	rs138965230	-0.895067737079779	0.543306573005519	0.099466597241701	-1.9599486201706	0.169813146011039	0.408579921692729	0.14086565838861	1.18508339307158
exposure	outcome	dtxGA3	TREgu4	NA	rs139614259	0.637768805779856	0.835473863153421	0.445247673795512	-0.99975996600085	2.27529757756056	1.89225417917634	0.36796775534369	9.73081425372701
exposure	outcome	dtxGA3	TREgu4	NA	rs140665652	0.494184684684685	0.619896396396396	0.42533181591269	-0.720812252252252	1.70918162162162	1.63916126082147	0.48635705086862	5.52443854608295
exposure	outcome	dtxGA3	TREgu4	NA	rs141353211	0.287325173210162	0.588267898383372	0.625248325957601	-0.865679907621247	1.44033025404157	1.33285755258579	0.420765373766371	4.22208994904456
exposure	outcome	dtxGA3	TREgu4	NA	rs142080818	0.4316015625	0.444133522727273	0.331158340806334	-0.438900142045455	1.30210326704545	1.53972151013842	0.64474515934815	3.6770223000663
exposure	outcome	dtxGA3	TREgu4	NA	rs142728326	0.458089171974522	0.59375796178344	0.440405728320225	-0.705676433121019	1.62185477707006	1.58104998212436	0.493774455868247	5.06247136980783
exposure	outcome	dtxGA3	TREgu4	NA	rs142778597	0.915847335573692	0.82288046087374	0.265718146485426	-0.696998367738838	2.52869303888622	2.49889175496287	0.498078109565852	12.5371099092558
exposure	outcome	dtxGA3	TREgu4	NA	rs145598552	1.35145844504021	0.614	0.0277308998050268	0.148018445040214	2.55489844504021	3.86305547831687	1.15953428382222	12.8699925795743
exposure	outcome	dtxGA3	TREgu4	NA	rs1460580	-0.309842443729904	0.623472668810289	0.619215600552104	-1.53184887459807	0.912163987138264	0.733562524495039	0.21613568988912	2.48970439643537
exposure	outcome	dtxGA3	TREgu4	NA	rs146078008	0.335156140350877	0.52820350877193	0.525740962987756	-0.700122736842105	1.37043501754386	1.39815867716637	0.496524358219596	3.93706301448165
exposure	outcome	dtxGA3	TREgu4	NA	rs147256470	-0.708353837141183	0.653971880492091	0.278739002149809	-1.99013872290568	0.573431048623316	0.492454190385799	0.136676463974138	1.77434448168355
exposure	outcome	dtxGA3	TREgu4	NA	rs147578266	-0.497869758576874	0.663386277001271	0.452955114254586	-1.79810686149936	0.802367344345616	0.60782409362247	0.165612118311412	2.23081579147049
exposure	outcome	dtxGA3	TREgu4	NA	rs147955787	0.52039802289282	0.387585848074922	0.179380414037363	-0.239270239334027	1.28006628511967	1.68269726846278	0.787202120648861	3.59687813716537
exposure	outcome	dtxGA3	TREgu4	NA	rs149561701	-0.0719013371882906	0.647076255872786	0.911523366135244	-1.34017079869895	1.19636812432237	0.930622709134975	0.261800949499895	3.30808054138882
exposure	outcome	dtxGA3	TREgu4	NA	rs150932899	0.355508133561644	0.320092893835616	0.266723120124799	-0.271873938356164	0.982890205479452	1.4269055286878	0.761950307744126	2.67216820717335
exposure	outcome	dtxGA3	TREgu4	NA	rs151061618	-0.643478964401295	0.385177993527508	0.0948004002970059	-1.39842783171521	0.111469902912621	0.525461179734602	0.246984960785689	1.11792009736035
exposure	outcome	dtxGA3	TREgu4	NA	rs16873507	-0.0346241116751269	0.572960236886633	0.951812992624636	-1.15762617597293	1.08837795262267	0.965968444284696	0.314231225863915	2.96945356970314
exposure	outcome	dtxGA3	TREgu4	NA	rs1740074	-0.0959381093683764	0.239827469266638	0.689134645391618	-0.565999949130988	0.374123730394235	0.908520243220417	0.567792099579176	1.45371700830823
exposure	outcome	dtxGA3	TREgu4	NA	rs1922985	-0.0521782065834279	0.218921112372304	0.811615455895081	-0.481263586833144	0.376907173666288	0.949159705262281	0.618001999042458	1.45776898374027
exposure	outcome	dtxGA3	TREgu4	NA	rs2039362	-0.0726345148169669	0.356691458454387	0.838639507694277	-0.771749773387565	0.626480743753632	0.929940647450637	0.462203608758122	1.87101440013522
exposure	outcome	dtxGA3	TREgu4	NA	rs2146347	-0.11039056	0.4810944	0.818513605207652	-1.053335584	0.832554464	0.895484326631729	0.348772446916343	2.29918442908257
exposure	outcome	dtxGA3	TREgu4	NA	rs2182380	-0.2282712305026	0.59194280762565	0.699770304381553	-1.38847913344887	0.931936672443674	0.795908355933512	0.24945440313724	2.53942244786225
exposure	outcome	dtxGA3	TREgu4	NA	rs2257082	-0.899607142857143	0.468876488095238	0.0550293808988656	-1.81860505952381	0.0193907738095238	0.406729414913923	0.162251924924996	1.01957999593962
exposure	outcome	dtxGA3	TREgu4	NA	rs2282151	-0.0592786516853933	0.367763023493361	0.871946048595007	-0.78009417773238	0.661536874361593	0.942444118922707	0.458362841699409	1.93776815327991
exposure	outcome	dtxGA3	TREgu4	NA	rs2396086	0.587670030272452	0.411688193743693	0.153446226595014	-0.219238829465187	1.39457889001009	1.7997900699094	0.803129884166023	4.03327576224876
exposure	outcome	dtxGA3	TREgu4	NA	rs2516115	-1.7641968557758	0.900430622009569	0.0500798555993746	-3.52904087491456	0.000647163362952785	0.171324329389767	0.0293330364303887	1.00064737281834
exposure	outcome	dtxGA3	TREgu4	NA	rs2677103	-0.518254674977738	0.507765805877115	0.307417019642185	-1.51347565449688	0.476966304541407	0.595559085588032	0.220143503972052	1.61117915371912
exposure	outcome	dtxGA3	TREgu4	NA	rs28385699	-0.523267169179229	0.64706365159129	0.418699470397959	-1.79151192629816	0.744977587939698	0.59258131838003	0.16670792892853	2.10639422581729
exposure	outcome	dtxGA3	TREgu4	NA	rs2841642	0.155351485148515	0.354920792079208	0.661598347219291	-0.540293267326733	0.850996237623762	1.16806844767274	0.582577376409251	2.3419788575692
exposure	outcome	dtxGA3	TREgu4	NA	rs34001885	-0.284456923076923	0.525070769230769	0.587990958127677	-1.31359563076923	0.744681784615385	0.752422766823545	0.26885162519166	2.10577123954823
exposure	outcome	dtxGA3	TREgu4	NA	rs35703624	0.102540805604203	0.432042031523643	0.812393122990162	-0.744261576182137	0.949343187390543	1.10798251288325	0.475084984515131	2.58401189022632
exposure	outcome	dtxGA3	TREgu4	NA	rs36065805	0.430189410887397	0.524705443698732	0.412291134646125	-0.598233258762118	1.45861208053691	1.53754872443741	0.549782101271336	4.29998734871941
exposure	outcome	dtxGA3	TREgu4	NA	rs3734693	-0.173522859517872	0.32768744804655	0.596432494875548	-0.81579025768911	0.468744538653367	0.840697932992799	0.442289666408726	1.59798672276739
exposure	outcome	dtxGA3	TREgu4	NA	rs41281832	0.288322247706422	0.623073394495413	0.643549287473368	-0.932901605504587	1.50954610091743	1.33418717361407	0.393410530484324	4.52467658159758
exposure	outcome	dtxGA3	TREgu4	NA	rs4426996	0.0946408518877057	0.232293804453049	0.683700456683192	-0.360655004840271	0.549936708615682	1.09926398563668	0.697219494330346	1.73314332135598
exposure	outcome	dtxGA3	TREgu4	NA	rs543844	-0.300305860805861	0.550115384615385	0.585137337113116	-1.37853201465201	0.777920293040293	0.740591668072292	0.251948137895707	2.17694015680775
exposure	outcome	dtxGA3	TREgu4	NA	rs56043653	-0.043636958017894	0.397334480385409	0.912548765220079	-0.822412539573297	0.735138623537508	0.957301435005201	0.439370376412621	2.08577110943498
exposure	outcome	dtxGA3	TREgu4	NA	rs56130549	0.479540752351097	0.566407523510972	0.3971982853713	-0.630617993730408	1.5896994984326	1.61533239421898	0.532262764294793	4.90227556547254
exposure	outcome	dtxGA3	TREgu4	NA	rs60207481	-0.260521367521368	0.413751068376068	0.528918846038762	-1.07147346153846	0.550430726495726	0.770649689326418	0.342503479729105	1.73399973667023
exposure	outcome	dtxGA3	TREgu4	NA	rs61050482	-0.305713947990544	0.430083333333333	0.477192740505118	-1.14867728132388	0.53724938534279	0.7365972944589	0.317055867861049	1.71129327416188
exposure	outcome	dtxGA3	TREgu4	NA	rs62401205	-0.213486607142857	0.37794494047619	0.572167862171467	-0.95425869047619	0.527285476190476	0.807762978332294	0.385097515221542	1.69432677016597
exposure	outcome	dtxGA3	TREgu4	NA	rs62401254	-0.233155603581352	0.150782340228466	0.122030737731023	-0.528688990429145	0.0623777832664403	0.792030321180794	0.589377142479425	1.06436436783201
exposure	outcome	dtxGA3	TREgu4	NA	rs62401256	0.164009448035803	0.256365987071109	0.522336899149928	-0.33846788662357	0.666486782695177	1.17822544695634	0.712861671416512	1.9473837064307
exposure	outcome	dtxGA3	TREgu4	NA	rs62401259	-0.53568438538206	0.43163122923588	0.214580048587457	-1.38168159468439	0.310312823920266	0.585268603771485	0.251155855404898	1.3638516928399
exposure	outcome	dtxGA3	TREgu4	NA	rs62401763	-0.137749821045097	0.423647100930566	0.7450658225335	-0.968098138869005	0.692598496778812	0.87131664956921	0.379804687419858	1.99890293343657
exposure	outcome	dtxGA3	TREgu4	NA	rs62416700	-0.622039911308204	0.639973392461197	0.331061607496688	-1.87638776053215	0.632307937915743	0.536848197150023	0.153142294477822	1.88194899237955
exposure	outcome	dtxGA3	TREgu4	NA	rs6475949	-0.765739403453689	0.593951334379906	0.197318416516869	-1.9298840188383	0.398405211930926	0.464989988630381	0.14516503391658	1.48944744951964
exposure	outcome	dtxGA3	TREgu4	NA	rs68016381	0.345733379986004	0.439177046885934	0.431147194026662	-0.515053631910427	1.20652039188244	1.41302582462473	0.597468550379171	3.34183611805054
exposure	outcome	dtxGA3	TREgu4	NA	rs6907592	-0.577976785714286	0.528773214285714	0.274370831128852	-1.61437228571429	0.458418714285714	0.561032307655286	0.199015556148121	1.58157109084855
exposure	outcome	dtxGA3	TREgu4	NA	rs6914190	0.0500900258397933	0.419824289405685	0.905028270718451	-0.772765581395349	0.872945633074935	1.05136574219955	0.461734337016467	2.39395218257589
exposure	outcome	dtxGA3	TREgu4	NA	rs6937217	0.422422893481717	0.456740858505564	0.355036978056971	-0.472789189189189	1.31763497615262	1.52565357723258	0.6232614475805	3.73457855729465
exposure	outcome	dtxGA3	TREgu4	NA	rs6993770	-0.360138872748402	0.179674026728646	0.0450270782677131	-0.712299965136548	-0.00797778036025565	0.69757944456939	0.490514732310344	0.992053957673714
exposure	outcome	dtxGA3	TREgu4	NA	rs699946	-0.314048284625159	0.45971791613723	0.494523072069965	-1.21509540025413	0.586998831003812	0.730483756173533	0.296681709433446	1.7985824574504
exposure	outcome	dtxGA3	TREgu4	NA	rs7029311	-0.741090476190476	0.477661111111111	0.120782277166303	-1.67730625396825	0.195125301587302	0.476593917730148	0.186876696995087	1.21546327642629
exposure	outcome	dtxGA3	TREgu4	NA	rs7080386	0.0470990310077519	0.275792635658915	0.864399137334534	-0.493454534883721	0.587652596899225	1.04822581079817	0.6105137062132	1.79975869377087
exposure	outcome	dtxGA3	TREgu4	NA	rs713383	0.380188087774295	0.49382131661442	0.441365153111011	-0.587701692789969	1.34807786833856	1.46255965315529	0.555602764290212	3.85001817219252
exposure	outcome	dtxGA3	TREgu4	NA	rs71566584	-0.986213171577123	0.638683708838821	0.12255589582554	-2.23803324090121	0.265606897746967	0.372986455780839	0.106668088644706	1.30422226519249
exposure	outcome	dtxGA3	TREgu4	NA	rs72863914	0.0655589519650655	0.420571655418817	0.876127156112821	-0.758761492655816	0.889879396585947	1.06775568175378	0.468245994139379	2.43483598404926
exposure	outcome	dtxGA3	TREgu4	NA	rs72863946	0.0823269549218031	0.438015639374425	0.850912418607713	-0.77618369825207	0.940837608095676	1.08581076297265	0.46015876936697	2.56212657776608
exposure	outcome	dtxGA3	TREgu4	NA	rs72863966	-0.0755397247706422	0.301895412844037	0.802418616444418	-0.667254733944954	0.51617528440367	0.927242895291023	0.513115283983133	1.67560665937197
exposure	outcome	dtxGA3	TREgu4	NA	rs72864239	-0.715487154629181	0.419374697043141	0.0879930208242993	-1.53746156083374	0.106487251575376	0.488953857632533	0.214925986097052	1.11236374546993
exposure	outcome	dtxGA3	TREgu4	NA	rs73422227	-1.15978472786353	0.479301380991064	0.0155316073882334	-2.09921543460601	-0.22035402112104	0.313553672986843	0.122552541027309	0.802234739642258
exposure	outcome	dtxGA3	TREgu4	NA	rs73433687	-0.819519343493552	0.613411488862837	0.181548423748448	-2.02180586166471	0.382767174677608	0.440643401731147	0.132416123834753	1.46633659003269
exposure	outcome	dtxGA3	TREgu4	NA	rs74429710	-0.377864730878187	0.394320113314448	0.337927143977704	-1.1507321529745	0.39500269121813	0.685323197463301	0.316405027672057	1.48438818572794
exposure	outcome	dtxGA3	TREgu4	NA	rs74871946	0.254677215189873	0.334040506329114	0.445812852051173	-0.40004217721519	0.909396607594937	1.29004514668301	0.670291774399025	2.48282396419455
exposure	outcome	dtxGA3	TREgu4	NA	rs75116661	-0.111552909152773	0.17684552568901	0.528175919913998	-0.458170139503232	0.235064321197686	0.894444065873574	0.63243986404879	1.26499013179652
exposure	outcome	dtxGA3	TREgu4	NA	rs7739450	-0.0634202930242729	0.0635434069538596	0.318249041909135	-0.187965370653838	0.0611247846052919	0.938548925215749	0.828643402115052	1.06303155588432
exposure	outcome	dtxGA3	TREgu4	NA	rs77518248	-0.202504233301976	0.27014863593603	0.45349383151887	-0.731995559736595	0.326987093132644	0.816683025324929	0.480948270818044	1.3867835780331
exposure	outcome	dtxGA3	TREgu4	NA	rs7769668	-0.26132538569425	0.489387096774194	0.593351888250523	-1.22052409537167	0.69787332398317	0.770030321995934	0.295075478699184	2.00947465850811
exposure	outcome	dtxGA3	TREgu4	NA	rs77988133	-0.380338341346154	0.615582932692308	0.536673764097513	-1.58688088942308	0.826204206730769	0.683630069760638	0.204562671279774	2.28463027666349
exposure	outcome	dtxGA3	TREgu4	NA	rs78055468	-0.0888524182076814	0.314571123755334	0.77759408300689	-0.705411820768137	0.527706984352774	0.91498059808723	0.493905131977302	1.69504109326513
exposure	outcome	dtxGA3	TREgu4	NA	rs78135777	-0.0818459590145061	0.138703891319364	0.555139110319922	-0.35370558600046	0.190013667971448	0.921413883267594	0.702081639593817	1.20926612575918
exposure	outcome	dtxGA3	TREgu4	NA	rs79824640	0.457188124306326	0.384569367369589	0.234506034618956	-0.296567835738069	1.21094408435072	1.57962602234882	0.743365198826781	3.35665211987278
exposure	outcome	dtxGA3	TREgu4	NA	rs79873186	-0.421600542556799	0.269708714818583	0.118012639852894	-0.950229623601221	0.107028538487623	0.655996029559715	0.386652228783022	1.11296601639299
exposure	outcome	dtxGA3	TREgu4	NA	rs79939896	-0.0431076515402451	0.241156011924478	0.858130703997151	-0.515773434912222	0.429558131831732	0.95780827498082	0.597038645465116	1.53657840843292
exposure	outcome	dtxGA3	TREgu4	NA	rs833066	0.227900954653938	0.349945107398568	0.514886587947396	-0.457991455847255	0.913793365155131	1.25596092218749	0.632552880812707	2.49376437276729
exposure	outcome	dtxGA3	TREgu4	NA	rs833623	-0.0274707443365696	0.185524919093851	0.882287229040783	-0.391099585760518	0.336158097087379	0.972903145064069	0.67631280156088	1.39956027372395
exposure	outcome	dtxGA3	TREgu4	NA	rs885130	-0.02537171145686	0.711322489391796	0.971546794139602	-1.41956379066478	1.36882036775106	0.974947445530691	0.241819477807505	3.93071116588657
exposure	outcome	dtxGA3	TREgu4	NA	rs897165	-0.652256578947368	0.4624375	0.158399443852686	-1.55863407894737	0.254120921052632	0.52086906741971	0.21042329660329	1.28932770170485
exposure	outcome	dtxGA3	TREgu4	NA	rs911983	-0.284656603773585	0.573701886792453	0.61977086154134	-1.40911230188679	0.839799094339623	0.752272537520727	0.244360104907137	2.31590165228867
exposure	outcome	dtxGA3	TREgu4	NA	rs9381275	-0.539703110273327	0.445984448633365	0.226225615659826	-1.41383262959472	0.334426409048068	0.582921290028636	0.243209363208879	1.39713876918799
exposure	outcome	dtxGA3	TREgu4	NA	rs9394992	0.68012976022567	0.458291960507757	0.13779474404836	-0.218122482369534	1.57838200282087	1.97413387966894	0.804026956508532	4.84710685793455
exposure	outcome	dtxGA3	TREgu4	NA	rs9462957	-0.252395348837209	0.328716885743175	0.44259422179813	-0.896680444893832	0.391889747219414	0.776937515999469	0.407921532697585	1.479774553149
exposure	outcome	dtxGA3	TREgu4	NA	rs9462958	-0.182426030368764	0.619674620390456	0.768459884112292	-1.39698828633406	1.03213622559653	0.833246276568637	0.24734076288039	2.80705593906189
exposure	outcome	dtxGA3	TREgu4	NA	rs9472946	-0.911785310734463	0.534380414312618	0.0879619857406966	-1.95917092278719	0.135600301318267	0.401806234323662	0.140975251852302	1.14522405755663
exposure	outcome	dtxGA3	TREgu4	NA	rs9473599	-0.342560090702948	0.561195011337868	0.541589013675237	-1.44250231292517	0.757382131519274	0.709950456681748	0.236335632440783	2.13268581524165
exposure	outcome	dtxGA3	TREgu4	NA	All - Inverse variance weighted	-0.0768774733117645	0.0306081331223459	0.012016202229935	-0.136869414231562	-0.0168855323919666	0.926003306774307	0.872084100469166	0.983256229182073
exposure	outcome	dtxGA3	TREgu4	NA	All - MR Egger	-0.0993691913740489	0.0529374785838051	0.0630377723934511	-0.203126649398307	0.00438826665020915	0.905408377348437	0.816174866823786	1.00439790919183
