# Supplementary material for: Integrative Mendelian randomization and experimental validation prioritize KLF4 in the gut microbiota–pyroptosis–barrier axis of ulcerative colitis
Source: Front Immunol. 2026 Mar 16;17:1773990. doi: 10.3389/fimmu.2026.1773990 (PMC13033518; doi:10.3389/fimmu.2026.1773990)
Supplement: Supplementary Data Sheet 1 — Harmonized summary data, forest plots, funnel plots, data sources, harmonization details, and sensitivity analyses for the Mendelian randomization analysis of pyroptosis-related proteins and ulcerative colitis. [file DataSheet1.zip › bdpqtlresult/2597_8_VEGFA_VEGF/OR.txt]

method	nsnp	b	se	pval	lo_ci	up_ci	or	or_lci95	or_uci95
MR Egger	24	-0.266542526182315	0.124746759664099	0.0439955950706723	-0.511046175123948	-0.0220388772406815	0.766023426981603	0.599867683777023	0.978202204509414
Weighted median	24	-0.185316681625119	0.0893379534485174	0.0380483777658497	-0.360419070384213	-0.010214292866025	0.830841130067055	0.697384011839405	0.989837695863416
Inverse variance weighted	24	-0.172660112059645	0.0663652833491127	0.00927729261080853	-0.302736067423906	-0.042584156695384	0.841423555967305	0.738794062460508	0.958309813940214
Simple mode	24	-0.15492663641592	0.169100954296878	0.3690801978728	-0.486364506837801	0.176511234005961	0.856478009475256	0.614857646645486	1.19304782939074
Weighted mode	24	-0.183088372815243	0.0868436339281972	0.0461097827119107	-0.353301895314509	-0.0128748503159762	0.832694564922486	0.702365120627975	0.987207676018287
