# Supplementary material for: Integrative Mendelian randomization and experimental validation prioritize KLF4 in the gut microbiota–pyroptosis–barrier axis of ulcerative colitis
Source: Front Immunol. 2026 Mar 16;17:1773990. doi: 10.3389/fimmu.2026.1773990 (PMC13033518; doi:10.3389/fimmu.2026.1773990)
Supplement: Supplementary Data Sheet 1 — Harmonized summary data, forest plots, funnel plots, data sources, harmonization details, and sensitivity analyses for the Mendelian randomization analysis of pyroptosis-related proteins and ulcerative colitis. [file DataSheet1.zip › bdpqtlresult/2597_8_VEGFA_VEGF/harmonise.txt]

SNP	effect_allele.exposure	other_allele.exposure	effect_allele.outcome	other_allele.outcome	beta.exposure	beta.outcome	eaf.exposure	eaf.outcome	remove	palindromic	ambiguous	id.outcome	se.outcome	pval.outcome	outcome	mr_keep.outcome	pval_origin.outcome	data_source.outcome	pval.exposure	se.exposure	samplesize.exposure	exposure	mr_keep.exposure	pval_origin.exposure	id.exposure	data_source.exposure	action	SNP_index	mr_keep	samplesize.outcome	R2	f	meanf	units.outcome	units.exposure	rsq.exposure	effective_n.exposure	rsq.outcome	steiger_dir	steiger_pval
rs10223586	G	A	G	A	0.0571	-0.00643924	0.44938	0.549929	FALSE	FALSE	FALSE	i5dC1w	0.0285059	0.821286	outcome	TRUE	reported	textfile	6.105e-12	0.008303	35366	exposure	TRUE	reported	loaMwZ	textfile	2	1	TRUE	NA	0.00133547517975216	47.2909000800403	114.511023365897	NA	NA	0.00133555060626415	35366	NA	NA	NA
rs10761739	C	G	C	G	0.0515	0.00950699	0.43566	0.416576	FALSE	TRUE	TRUE	i5dC1w	0.0284592	0.738337	outcome	TRUE	reported	textfile	5.008e-10	0.008281	35351	exposure	TRUE	reported	loaMwZ	textfile	2	1	FALSE	NA	0.00109287953660656	38.6744652711895	114.511023365897	NA	NA	0.00109294130271499	35351	NA	NA	NA
rs114181608	C	T	C	T	-0.1856	0.0207478	0.04477	0.04362	FALSE	FALSE	FALSE	i5dC1w	0.0705023	0.768539	outcome	TRUE	reported	textfile	2.059e-20	0.020045	35363	exposure	TRUE	reported	loaMwZ	textfile	2	1	TRUE	NA	0.00241848342548238	85.7273225171009	114.511023365897	NA	NA	0.00241861988282427	35363	NA	NA	NA
rs11789392	C	T	C	T	-0.0623	-0.0224674	0.44171	0.431993	FALSE	FALSE	FALSE	i5dC1w	0.0293171	0.443463	outcome	TRUE	reported	textfile	5.961e-14	0.008297	35373	exposure	TRUE	reported	loaMwZ	textfile	2	1	TRUE	NA	0.00159136699539654	56.3779600190132	114.511023365897	NA	NA	0.00159145683364842	35373	NA	NA	NA
rs143849168	T	C	T	C	0.1871	-0.038044	0.01679	0.0208452	FALSE	FALSE	FALSE	i5dC1w	0.0981615	0.698338	outcome	TRUE	reported	textfile	6.81e-09	0.032283	35364	exposure	TRUE	reported	loaMwZ	textfile	2	1	TRUE	NA	0.000948912391151776	33.5873113918743	114.511023365897	NA	NA	0.000948966008702003	35364	NA	NA	NA
rs147955787	T	A	T	A	-0.2076	-0.200041	0.02924	0.00904411	FALSE	TRUE	FALSE	i5dC1w	0.148988	0.179381	outcome	TRUE	reported	textfile	1.324e-16	0.025099	35361	exposure	TRUE	reported	loaMwZ	textfile	2	1	TRUE	NA	0.00193098054434714	68.4096387490409	114.511023365897	NA	NA	0.00193108955487617	35361	NA	NA	NA
rs1740074	G	C	G	C	-0.1311	0.0226318	0.06779	0.0669191	FALSE	TRUE	FALSE	i5dC1w	0.0565753	0.689135	outcome	TRUE	reported	textfile	2.18e-15	0.016531	35365	exposure	TRUE	reported	loaMwZ	textfile	2	1	TRUE	NA	0.00177525930922253	62.8901412607678	114.511023365897	NA	NA	0.00177535953304888	35365	NA	NA	NA
rs1740079	A	T	A	T	-0.0824	0.0135622	0.44392	0.4428	FALSE	TRUE	TRUE	i5dC1w	0.0282872	0.631621	outcome	TRUE	reported	textfile	5.928e-23	0.008353	35364	exposure	TRUE	reported	loaMwZ	textfile	2	1	FALSE	NA	0.00274419300238711	97.3071826400959	114.511023365897	NA	NA	0.00274434778220626	35364	NA	NA	NA
rs189234033	A	G	A	G	0.1407	-0.0192253	0.02919	0.015	FALSE	FALSE	FALSE	i5dC1w	0.114991	0.867221	outcome	TRUE	reported	textfile	1.694e-08	0.024944	35368	exposure	TRUE	reported	loaMwZ	textfile	2	1	TRUE	NA	0.000898783280972727	31.8149642728546	114.511023365897	NA	NA	0.000898834062821052	35368	NA	NA	NA
rs1922985	T	C	T	C	-0.0786	0.0091938	0.20055	0.159557	FALSE	FALSE	FALSE	i5dC1w	0.0385739	0.811615	outcome	TRUE	reported	textfile	2.275e-14	0.010296	35365	exposure	TRUE	reported	loaMwZ	textfile	2	1	TRUE	NA	0.00164520216085394	58.2751584308525	114.511023365897	NA	NA	0.0016452950542916	35365	NA	NA	NA
rs35703624	T	C	T	C	0.1427	0.0292754	0.02577	0.0129824	FALSE	FALSE	FALSE	i5dC1w	0.123348	0.812393	outcome	TRUE	reported	textfile	3.178e-08	0.025798	35366	exposure	TRUE	reported	loaMwZ	textfile	2	1	TRUE	NA	0.000864399208710604	30.5950599624638	114.511023365897	NA	NA	0.000864448052279232	35366	NA	NA	NA
rs3734693	C	T	C	T	0.0806	-0.0208748	0.12207	0.148473	FALSE	FALSE	FALSE	i5dC1w	0.0394208	0.596432	outcome	TRUE	reported	textfile	2.629e-10	0.012755	35364	exposure	TRUE	reported	loaMwZ	textfile	2	1	TRUE	NA	0.00112786643721038	39.9286471336185	114.511023365897	NA	NA	0.0011279301550025	35364	NA	NA	NA
rs4426996	A	G	A	G	-0.1056	-0.0195528	0.1105	0.0945409	FALSE	FALSE	FALSE	i5dC1w	0.0479919	0.6837	outcome	TRUE	reported	textfile	1.062e-15	0.013168	35361	exposure	TRUE	reported	loaMwZ	textfile	2	1	TRUE	NA	0.00181540916531395	64.3077976415755	114.511023365897	NA	NA	0.00181551166330703	35361	NA	NA	NA
rs62401254	C	G	C	G	-0.1561	0.0755191	0.10423	0.0899237	FALSE	TRUE	FALSE	i5dC1w	0.0488384	0.122031	outcome	TRUE	reported	textfile	3.757e-31	0.013448	35363	exposure	TRUE	reported	loaMwZ	textfile	2	1	TRUE	NA	0.00379568116170147	134.730475486637	114.511023365897	NA	NA	0.00379589502856917	35363	NA	NA	NA
rs62401256	A	G	A	G	-0.1141	-0.0329823	0.08232	0.0800836	FALSE	FALSE	FALSE	i5dC1w	0.0515552	0.522337	outcome	TRUE	reported	textfile	2.37e-14	0.014957	35364	exposure	TRUE	reported	loaMwZ	textfile	2	1	TRUE	NA	0.00164288376351478	58.1912571169054	114.511023365897	NA	NA	0.00164297652888687	35364	NA	NA	NA
rs62401259	A	T	A	T	-0.1693	0.161241	0.02017	0.0120187	FALSE	TRUE	FALSE	i5dC1w	0.129921	0.21458	outcome	TRUE	reported	textfile	8.844e-09	0.029436	35366	exposure	TRUE	reported	loaMwZ	textfile	2	1	TRUE	NA	0.000934467843354708	33.0774306076395	114.511023365897	NA	NA	0.000934520642504344	35366	NA	NA	NA
rs62403186	A	G	A	G	0.0903	-0.0415874	0.1275	0.115713	FALSE	FALSE	FALSE	i5dC1w	0.0441991	0.346751	outcome	TRUE	reported	textfile	4.328e-13	0.012464	35367	exposure	TRUE	reported	loaMwZ	textfile	2	1	TRUE	NA	0.00148189809606201	52.4851037425407	114.511023365897	NA	NA	0.0014819817777784	35367	NA	NA	NA
rs6921438	A	G	A	G	-0.2976	0.0560437	0.47889	0.491744	FALSE	FALSE	FALSE	i5dC1w	0.0282218	0.0470526	outcome	TRUE	reported	textfile	1e-200	0.008161	35362	exposure	TRUE	reported	loaMwZ	textfile	2	1	TRUE	NA	0.0362418486608592	1329.70265088531	114.511023365897	NA	NA	0.0362438242437477	35362	NA	NA	NA
rs6993770	T	A	T	A	-0.0979	0.0619799	0.22448	0.286605	FALSE	TRUE	FALSE	i5dC1w	0.0309219	0.0450271	outcome	TRUE	reported	textfile	3.899e-23	0.009882	35365	exposure	TRUE	reported	loaMwZ	textfile	2	1	TRUE	NA	0.00276756873614961	98.1411455827031	114.511023365897	NA	NA	0.00276772482634939	35365	NA	NA	NA
rs76152666	A	G	A	G	0.1712	-0.0459966	0.06401	0.0758555	FALSE	FALSE	FALSE	i5dC1w	0.0531964	0.387227	outcome	TRUE	reported	textfile	8.166e-24	0.017015	35363	exposure	TRUE	reported	loaMwZ	textfile	2	1	TRUE	NA	0.00285465073945508	101.23228762259	114.511023365897	NA	NA	0.00285481173610387	35363	NA	NA	NA
rs7692	A	C	A	C	-0.0564	-0.0293698	0.27906	0.280467	FALSE	FALSE	FALSE	i5dC1w	0.0311899	0.346375	outcome	TRUE	reported	textfile	8.679e-10	0.009198	35367	exposure	TRUE	reported	loaMwZ	textfile	2	1	TRUE	NA	0.00106196871497247	37.5964498585453	114.511023365897	NA	NA	0.00106202870880104	35367	NA	NA	NA
rs78135777	A	G	A	G	0.2178	-0.0355457	0.08356	0.0625488	FALSE	FALSE	FALSE	i5dC1w	0.0602391	0.555139	outcome	TRUE	reported	textfile	5.594e-48	0.014966	35363	exposure	TRUE	reported	loaMwZ	textfile	2	1	TRUE	NA	0.00595335706430611	211.777445904565	114.511023365897	NA	NA	0.00595369177840421	35363	NA	NA	NA
rs79824640	G	T	G	T	0.1006	0.0823853	0.06176	0.0458151	FALSE	FALSE	FALSE	i5dC1w	0.0692994	0.234507	outcome	TRUE	reported	textfile	7.288e-09	0.017392	35368	exposure	TRUE	reported	loaMwZ	textfile	2	1	TRUE	NA	0.000945095645462552	33.4558715959891	114.511023365897	NA	NA	0.000945149041514648	35368	NA	NA	NA
rs79873186	A	G	A	G	-0.1335	0.12433	0.05936	0.0331345	FALSE	FALSE	FALSE	i5dC1w	0.0795371	0.118013	outcome	TRUE	reported	textfile	3.823e-14	0.017643	35364	exposure	TRUE	reported	loaMwZ	textfile	2	1	TRUE	NA	0.00161641812590017	57.2523214582367	114.511023365897	NA	NA	0.00161650939931065	35364	NA	NA	NA
rs79939896	G	A	G	A	-0.1445	0.0130142	0.02746	0.0387555	FALSE	FALSE	FALSE	i5dC1w	0.072805	0.858131	outcome	TRUE	reported	textfile	1.182e-08	0.025341	35364	exposure	TRUE	reported	loaMwZ	textfile	2	1	TRUE	NA	0.000918602635481399	32.5134933765977	114.511023365897	NA	NA	0.000918654541977469	35364	NA	NA	NA
rs833623	T	C	T	C	-0.0751	0.00424423	0.45686	0.585772	FALSE	FALSE	FALSE	i5dC1w	0.0286636	0.882287	outcome	TRUE	reported	textfile	1.393e-19	0.008296	35359	exposure	TRUE	reported	loaMwZ	textfile	2	1	TRUE	NA	0.00231226203059972	81.944124904562	114.511023365897	NA	NA	0.00231239252329838	35359	NA	NA	NA
