# Supplementary material for: Integrative Mendelian randomization and experimental validation prioritize KLF4 in the gut microbiota–pyroptosis–barrier axis of ulcerative colitis
Source: Front Immunol. 2026 Mar 16;17:1773990. doi: 10.3389/fimmu.2026.1773990 (PMC13033518; doi:10.3389/fimmu.2026.1773990)
Supplement: Supplementary Data Sheet 1 — Harmonized summary data, forest plots, funnel plots, data sources, harmonization details, and sensitivity analyses for the Mendelian randomization analysis of pyroptosis-related proteins and ulcerative colitis. [file DataSheet1.zip › bdpqtlresult/2597_8_VEGFA_VEGF/singlesnpOR.txt]

exposure	outcome	id.exposure	id.outcome	samplesize	SNP	b	se	p	lo_ci	up_ci	or	or_lci95	or_uci95
exposure	outcome	loaMwZ	i5dC1w	NA	rs10223586	-0.112771278458844	0.499227670753065	0.82128582290318	-1.09125751313485	0.865714956217163	0.893354966275201	0.335793962774522	2.37670471849566
exposure	outcome	loaMwZ	i5dC1w	NA	rs114181608	-0.111787715517241	0.379861530172414	0.768539801595939	-0.856316314655173	0.63274088362069	0.894234069369468	0.424723752864394	1.88276395051631
exposure	outcome	loaMwZ	i5dC1w	NA	rs11789392	0.360632423756019	0.470579454253612	0.443463196900886	-0.561703306581059	1.2829681540931	1.43423617282982	0.570236947832034	3.60733096526647
exposure	outcome	loaMwZ	i5dC1w	NA	rs143849168	-0.203335114911812	0.524647247461251	0.698337685766372	-1.23164371993586	0.824973490112239	0.816004740244442	0.291812525187831	2.28182027372815
exposure	outcome	loaMwZ	i5dC1w	NA	rs147955787	0.963588631984586	0.71766859344894	0.179380414037363	-0.443041811175337	2.37021907514451	2.62108572813511	0.642080360392024	10.6997360735952
exposure	outcome	loaMwZ	i5dC1w	NA	rs1740074	-0.172630053394355	0.431543096872616	0.689134645391618	-1.01845452326468	0.673194416475973	0.841448848416467	0.36115266212613	1.96048994996504
exposure	outcome	loaMwZ	i5dC1w	NA	rs189234033	-0.136640369580668	0.81727789623312	0.867220862410185	-1.73850504619758	1.46522430703625	0.872283869544654	0.175782991739194	4.32851404757462
exposure	outcome	loaMwZ	i5dC1w	NA	rs1922985	-0.116969465648855	0.490762086513995	0.811615455895081	-1.07886315521628	0.844924223918575	0.889612356484778	0.339981812579381	2.32780141621727
exposure	outcome	loaMwZ	i5dC1w	NA	rs35703624	0.205153468815697	0.864386825508059	0.812393122990162	-1.4890447091801	1.89935164681149	1.22771346623763	0.225588054836437	6.68156102624345
exposure	outcome	loaMwZ	i5dC1w	NA	rs3734693	-0.258992555831265	0.489091811414392	0.596432494875548	-1.21761250620347	0.699627394540943	0.771828768645906	0.295935869210793	2.01300251199063
exposure	outcome	loaMwZ	i5dC1w	NA	rs4426996	0.185159090909091	0.45446875	0.683700456683192	-0.705599659090909	1.07591784090909	1.20340987647066	0.493812366378442	2.93268340241862
exposure	outcome	loaMwZ	i5dC1w	NA	rs62401254	-0.4837866752082	0.312866111467008	0.122030737731023	-1.09700425368354	0.129430903267136	0.616444690822195	0.333869776188704	1.1381804641942
exposure	outcome	loaMwZ	i5dC1w	NA	rs62401256	0.289064855390009	0.451842243645925	0.522336899149928	-0.596545942156004	1.17467565293602	1.33517831923117	0.550710540806002	3.23709283199094
exposure	outcome	loaMwZ	i5dC1w	NA	rs62401259	-0.952398109864146	0.767401063201418	0.214580048587457	-2.45650419373893	0.551707974010632	0.385814687163325	0.0857341376484758	1.73621589851707
exposure	outcome	loaMwZ	i5dC1w	NA	rs62403186	-0.460547065337763	0.489469545957918	0.34675069478493	-1.41990737541528	0.498813244739756	0.630938386554386	0.241736406594374	1.64676580261997
exposure	outcome	loaMwZ	i5dC1w	NA	rs6921438	-0.188318884408602	0.0948313172043011	0.0470521919976634	-0.374188266129032	-0.00244950268817207	0.82835051704711	0.687847401270534	0.997553494895508
exposure	outcome	loaMwZ	i5dC1w	NA	rs6993770	-0.633093973442288	0.31585188968335	0.045027078267713	-1.25216367722165	-0.0140242696629214	0.53094652265524	0.285885563109888	0.986073612298267
exposure	outcome	loaMwZ	i5dC1w	NA	rs76152666	-0.268671728971963	0.310726635514019	0.387227486266427	-0.877695934579439	0.340352476635514	0.764394142917556	0.415739700474135	1.40544288904883
exposure	outcome	loaMwZ	i5dC1w	NA	rs7692	0.520741134751773	0.553012411347518	0.346374642334	-0.563163191489362	1.60464546099291	1.68327472091035	0.569405074884864	4.97609507015498
exposure	outcome	loaMwZ	i5dC1w	NA	rs78135777	-0.163203397612489	0.276579889807163	0.555139110319922	-0.705299981634527	0.37889318640955	0.849418401168128	0.493960372988343	1.46066700832304
exposure	outcome	loaMwZ	i5dC1w	NA	rs79824640	0.818939363817097	0.68886083499006	0.234506034618956	-0.531227872763419	2.16910660039761	2.26809293989844	0.587882681197598	8.75046288748907
exposure	outcome	loaMwZ	i5dC1w	NA	rs79873186	-0.931310861423221	0.595783520599251	0.118012639852894	-2.09904656179775	0.236424838951311	0.394036843977408	0.122573238566648	1.26671234461389
exposure	outcome	loaMwZ	i5dC1w	NA	rs79939896	-0.0900636678200692	0.503840830449827	0.858130703997151	-1.07759169550173	0.897464359861592	0.913872999117281	0.34041436068323	2.45337434307823
exposure	outcome	loaMwZ	i5dC1w	NA	rs833623	-0.0565143808255659	0.381672436750999	0.882287229040783	-0.804592356857523	0.691563595206391	0.945052893756608	0.447270216038706	1.99683533571225
exposure	outcome	loaMwZ	i5dC1w	NA	All - Inverse variance weighted	-0.172660112059645	0.0663652833491127	0.00927729261080853	-0.302736067423906	-0.042584156695384	0.841423555967305	0.738794062460508	0.958309813940214
exposure	outcome	loaMwZ	i5dC1w	NA	All - MR Egger	-0.266542526182315	0.124746759664099	0.0439955950706723	-0.511046175123948	-0.0220388772406815	0.766023426981603	0.599867683777023	0.978202204509414
