# Supplementary material for: Integrative Mendelian randomization and experimental validation prioritize KLF4 in the gut microbiota–pyroptosis–barrier axis of ulcerative colitis
Source: Front Immunol. 2026 Mar 16;17:1773990. doi: 10.3389/fimmu.2026.1773990 (PMC13033518; doi:10.3389/fimmu.2026.1773990)
Supplement: Supplementary Data Sheet 1 — Harmonized summary data, forest plots, funnel plots, data sources, harmonization details, and sensitivity analyses for the Mendelian randomization analysis of pyroptosis-related proteins and ulcerative colitis. [file DataSheet1.zip › bdpqtlresult/2693_20_OSM_OSM/OR.txt]

method	nsnp	b	se	pval	lo_ci	up_ci	or	or_lci95	or_uci95
MR Egger	51	0.0801653922405548	0.189244749309391	0.67370621280019	-0.290754316405852	0.451085100886962	1.0834662497675	0.747699352918579	1.57001488606756
Weighted median	51	-0.137785499477344	0.0905036123326199	0.127901137564751	-0.315172579649279	0.0396015806945914	0.871285562911728	0.729662938428382	1.04039617768378
Inverse variance weighted	51	-0.20201270415227	0.0898029331839908	0.0244799909467561	-0.378026453192892	-0.0259989551116478	0.817084547509791	0.685212374371011	0.974336107680667
Simple mode	51	-0.227665880510542	0.1690872866889	0.184233015451729	-0.559076962420786	0.103745201399702	0.796390304909642	0.571736554689818	1.10931776628864
Weighted mode	51	-0.173675141474746	0.0850871853351114	0.04653238383416	-0.340446024731564	-0.00690425821792767	0.840569919613734	0.711452926384043	0.993119521414462
