# Supplementary material for: Integrative Mendelian randomization and experimental validation prioritize KLF4 in the gut microbiota–pyroptosis–barrier axis of ulcerative colitis
Source: Front Immunol. 2026 Mar 16;17:1773990. doi: 10.3389/fimmu.2026.1773990 (PMC13033518; doi:10.3389/fimmu.2026.1773990)
Supplement: Supplementary Data Sheet 1 — Harmonized summary data, forest plots, funnel plots, data sources, harmonization details, and sensitivity analyses for the Mendelian randomization analysis of pyroptosis-related proteins and ulcerative colitis. [file DataSheet1.zip › bdpqtlresult/2693_20_OSM_OSM/harmonise.txt]

SNP	effect_allele.exposure	other_allele.exposure	effect_allele.outcome	other_allele.outcome	beta.exposure	beta.outcome	eaf.exposure	eaf.outcome	remove	palindromic	ambiguous	id.outcome	se.outcome	pval.outcome	outcome	mr_keep.outcome	pval_origin.outcome	data_source.outcome	pval.exposure	se.exposure	samplesize.exposure	exposure	mr_keep.exposure	pval_origin.exposure	id.exposure	data_source.exposure	action	SNP_index	mr_keep	samplesize.outcome	R2	f	meanf	units.outcome	units.exposure	rsq.exposure	effective_n.exposure	rsq.outcome	steiger_dir	steiger_pval
rs1047286	A	G	A	G	-0.0838	-0.0382462	0.24066	0.213622	FALSE	FALSE	FALSE	ZSM6kU	0.0340782	0.261732	outcome	TRUE	reported	textfile	5.946e-19	0.009423	35372	exposure	TRUE	reported	pY3q8a	textfile	2	1	TRUE	NA	0.00223089992465756	79.0833573911836	91.0335087773753	NA	NA	0.00223102578966912	35372	NA	NA	NA
rs1056429	A	G	A	G	0.0627	-0.0193556	0.14978	0.104841	FALSE	FALSE	FALSE	ZSM6kU	0.0459462	0.673561	outcome	TRUE	reported	textfile	2.534e-08	0.011255	35440	exposure	TRUE	reported	pY3q8a	textfile	2	1	TRUE	NA	0.0008749237966653	31.0327007545899	91.0335087773753	NA	NA	0.000874973131179768	35440	NA	NA	NA
rs10801596	A	G	A	G	0.0882	-0.0654476	0.2909	0.677022	FALSE	FALSE	FALSE	ZSM6kU	0.0301152	0.0297621	outcome	TRUE	reported	textfile	7.551e-23	0.008963	35338	exposure	TRUE	reported	pY3q8a	textfile	2	1	TRUE	NA	0.00273275040909448	96.8290781587131	91.0335087773753	NA	NA	0.00273290465870184	35338	NA	NA	NA
rs10801650	C	T	C	T	0.0613	0.00258849	0.21943	0.227214	FALSE	FALSE	FALSE	ZSM6kU	0.033563	0.938525	outcome	TRUE	reported	textfile	3.891e-10	0.009795	35345	exposure	TRUE	reported	pY3q8a	textfile	2	1	TRUE	NA	0.00110688652742674	39.1640406878404	91.0335087773753	NA	NA	0.00110694909490887	35345	NA	NA	NA
rs10922098	T	C	T	C	-0.2721	0.0370749	0.40011	0.614389	FALSE	FALSE	FALSE	ZSM6kU	0.0287692	0.197503	outcome	TRUE	reported	textfile	1e-200	0.008171	35338	exposure	TRUE	reported	pY3q8a	textfile	2	1	TRUE	NA	0.0304260540837475	1108.8736982173	91.0335087773753	NA	NA	0.030427723783686	35338	NA	NA	NA
rs111579393	C	A	C	A	-0.0942	0.0499143	0.23965	0.182565	FALSE	FALSE	FALSE	ZSM6kU	0.0362508	0.168538	outcome	TRUE	reported	textfile	2.936e-23	0.009482	35338	exposure	TRUE	reported	pY3q8a	textfile	2	1	TRUE	NA	0.00278515053984335	98.6909486247443	91.0335087773753	NA	NA	0.00278530773890597	35338	NA	NA	NA
rs114009540	A	G	A	G	-0.1351	-0.00685176	0.03606	0.0195608	FALSE	FALSE	FALSE	ZSM6kU	0.102015	0.946451	outcome	TRUE	reported	textfile	7.02e-10	0.021912	35337	exposure	TRUE	reported	pY3q8a	textfile	2	1	TRUE	NA	0.00107460791696346	38.0121188697821	91.0335087773753	NA	NA	0.00107466867559199	35337	NA	NA	NA
rs114176389	T	G	T	G	-0.2488	0.039131	0.02649	0.0235259	FALSE	FALSE	FALSE	ZSM6kU	0.0923746	0.671848	outcome	TRUE	reported	textfile	5.589e-23	0.025206	35338	exposure	TRUE	reported	pY3q8a	textfile	2	1	TRUE	NA	0.0027495092209447	97.424527467921	91.0335087773753	NA	NA	0.00274966441389202	35338	NA	NA	NA
rs114879139	C	G	C	G	0.2535	0.120467	0.03496	0.0152176	FALSE	TRUE	FALSE	ZSM6kU	0.115171	0.295567	outcome	TRUE	reported	textfile	3.038e-31	0.021804	35441	exposure	TRUE	reported	pY3q8a	textfile	2	1	TRUE	NA	0.00379948186978351	135.16338882857	91.0335087773753	NA	NA	0.00379969547880158	35441	NA	NA	NA
rs115660785	A	G	A	G	0.1797	-0.0660923	0.07418	0.042697	FALSE	FALSE	FALSE	ZSM6kU	0.0696134	0.342407	outcome	TRUE	reported	textfile	7.437e-32	0.015299	35338	exposure	TRUE	reported	pY3q8a	textfile	2	1	TRUE	NA	0.00388898119166782	137.957553720442	91.0335087773753	NA	NA	0.00388920044999725	35338	NA	NA	NA
rs116525019	A	C	A	C	-0.1584	0.248759	0.03268	0.020718	FALSE	FALSE	FALSE	ZSM6kU	0.0981222	0.0112385	outcome	TRUE	reported	textfile	5.125e-12	0.02295	35338	exposure	TRUE	reported	pY3q8a	textfile	2	1	TRUE	NA	0.0013462259442677	47.6343665867813	91.0335087773753	NA	NA	0.00134630203740317	35338	NA	NA	NA
rs11751024	A	C	A	C	0.0805	0.104026	0.39789	0.398161	FALSE	FALSE	FALSE	ZSM6kU	0.0286682	0.000284952	outcome	TRUE	reported	textfile	1.146e-22	0.008216	35439	exposure	TRUE	reported	pY3q8a	textfile	2	1	TRUE	NA	0.00270155977159221	95.9945085284474	91.0335087773753	NA	NA	0.00270171183079223	35439	NA	NA	NA
rs12143559	T	G	T	G	0.0852	0.0381242	0.12957	0.133102	FALSE	FALSE	FALSE	ZSM6kU	0.0413678	0.356742	outcome	TRUE	reported	textfile	1.622e-12	0.012062	35342	exposure	TRUE	reported	pY3q8a	textfile	2	1	TRUE	NA	0.00140973261549108	49.8902825900178	91.0335087773753	NA	NA	0.00140981228414739	35342	NA	NA	NA
rs12213415	A	G	A	G	0.1212	0.00617835	0.04825	0.0770526	FALSE	FALSE	FALSE	ZSM6kU	0.0524012	0.906143	outcome	TRUE	reported	textfile	1.817e-10	0.019009	35439	exposure	TRUE	reported	pY3q8a	textfile	2	1	TRUE	NA	0.00114579610447554	40.6501533416449	91.0335087773753	NA	NA	0.00114586069703031	35439	NA	NA	NA
rs12747013	A	G	A	G	0.1812	-0.0797704	0.03607	0.0258038	FALSE	FALSE	FALSE	ZSM6kU	0.0885046	0.367422	outcome	TRUE	reported	textfile	5.786e-17	0.02165	35336	exposure	TRUE	reported	pY3q8a	textfile	2	1	TRUE	NA	0.00197844108391618	70.0448168023714	91.0335087773753	NA	NA	0.00197855284746594	35336	NA	NA	NA
rs12753234	T	G	T	G	0.0773	-0.0272788	0.09736	0.103916	FALSE	FALSE	FALSE	ZSM6kU	0.0459177	0.552459	outcome	TRUE	reported	textfile	1.33e-08	0.013604	35337	exposure	TRUE	reported	pY3q8a	textfile	2	1	TRUE	NA	0.00091285003809806	32.2850274847644	91.0335087773753	NA	NA	0.000912901659249654	35337	NA	NA	NA
rs1337169	C	T	C	T	-0.11	0.0156788	0.32703	0.689884	FALSE	FALSE	FALSE	ZSM6kU	0.0316595	0.620437	outcome	TRUE	reported	textfile	4.944e-37	0.008652	35336	exposure	TRUE	reported	pY3q8a	textfile	2	1	TRUE	NA	0.00455357875441194	161.632156462087	91.0335087773753	NA	NA	0.00455383532556191	35336	NA	NA	NA
rs1349566	C	A	C	A	0.1016	-0.0661744	0.054	0.0647434	FALSE	FALSE	FALSE	ZSM6kU	0.0569001	0.244832	outcome	TRUE	reported	textfile	1.829e-08	0.018054	35337	exposure	TRUE	reported	pY3q8a	textfile	2	1	TRUE	NA	0.000895409746662846	31.6676589287905	91.0335087773753	NA	NA	0.000895460382459801	35337	NA	NA	NA
rs145134468	A	C	A	C	0.157	0.120942	0.02363	0.0273765	FALSE	FALSE	FALSE	ZSM6kU	0.0863218	0.161195	outcome	TRUE	reported	textfile	6.848e-09	0.027094	35338	exposure	TRUE	reported	pY3q8a	textfile	2	1	TRUE	NA	0.000949289371741505	33.5759625442471	91.0335087773753	NA	NA	0.000949343050039585	35338	NA	NA	NA
rs1451915	A	C	A	C	0.0702	0.0690462	0.13641	0.0857367	FALSE	FALSE	FALSE	ZSM6kU	0.052638	0.189615	outcome	TRUE	reported	textfile	2.19e-09	0.011733	35335	exposure	TRUE	reported	pY3q8a	textfile	2	1	TRUE	NA	0.00101207157532719	35.7957528349974	91.0335087773753	NA	NA	0.0010121288049555	35335	NA	NA	NA
rs147403462	C	T	C	T	-0.1658	0.127009	0.03055	0.0203771	FALSE	FALSE	FALSE	ZSM6kU	0.0999483	0.203818	outcome	TRUE	reported	textfile	1.701e-12	0.023494	35338	exposure	TRUE	reported	pY3q8a	textfile	2	1	TRUE	NA	0.00140734807428121	49.8001376806647	91.0335087773753	NA	NA	0.00140742761737232	35338	NA	NA	NA
rs1707652	T	C	T	C	0.1086	-0.000953857	0.3102	0.36876	FALSE	FALSE	FALSE	ZSM6kU	0.0290998	0.973851	outcome	TRUE	reported	textfile	8.191e-36	0.008693	35339	exposure	TRUE	reported	pY3q8a	textfile	2	1	TRUE	NA	0.00439695732421397	156.061476618394	91.0335087773753	NA	NA	0.00439720508848377	35339	NA	NA	NA
rs17201417	C	A	C	A	-0.1448	-0.0488133	0.0479	0.0445801	FALSE	FALSE	FALSE	ZSM6kU	0.0679375	0.472448	outcome	TRUE	reported	textfile	9.165e-15	0.018683	35441	exposure	TRUE	reported	pY3q8a	textfile	2	1	TRUE	NA	0.00169200825090097	60.064710389246	91.0335087773753	NA	NA	0.00169210357781187	35441	NA	NA	NA
rs180892040	A	G	A	G	0.1332	-0.0663864	0.09851	0.0548479	FALSE	FALSE	FALSE	ZSM6kU	0.0635818	0.296435	outcome	TRUE	reported	textfile	1.593e-24	0.013032	35338	exposure	TRUE	reported	pY3q8a	textfile	2	1	TRUE	NA	0.00294755788210919	104.462815517476	91.0335087773753	NA	NA	0.00294772422064747	35338	NA	NA	NA
rs184003	A	C	A	C	0.1064	-0.112614	0.06403	0.0654347	FALSE	FALSE	FALSE	ZSM6kU	0.0567365	0.0471592	outcome	TRUE	reported	textfile	1.888e-10	0.016703	35440	exposure	TRUE	reported	pY3q8a	textfile	2	1	TRUE	NA	0.00114367756904945	40.5760516120436	91.0335087773753	NA	NA	0.00114374204049236	35440	NA	NA	NA
rs184080912	A	C	A	C	0.1895	0.0667313	0.045	0.0258146	FALSE	FALSE	FALSE	ZSM6kU	0.0892152	0.454471	outcome	TRUE	reported	textfile	8.013e-22	0.01974	35338	exposure	TRUE	reported	pY3q8a	textfile	2	1	TRUE	NA	0.00260106416632293	92.1508937688638	91.0335087773753	NA	NA	0.0026012110023117	35338	NA	NA	NA
rs2213570	C	A	C	A	0.0712	-0.0197887	0.33028	0.754349	FALSE	FALSE	FALSE	ZSM6kU	0.0325195	0.542844	outcome	TRUE	reported	textfile	8.402e-17	0.008552	35438	exposure	TRUE	reported	pY3q8a	textfile	2	1	TRUE	NA	0.00195212118705396	69.3106692102985	91.0335087773753	NA	NA	0.00195223114925033	35438	NA	NA	NA
rs2534681	A	T	A	T	0.0536	-0.00481521	0.43127	0.457803	FALSE	TRUE	TRUE	ZSM6kU	0.0281071	0.863975	outcome	TRUE	reported	textfile	5.03e-11	0.008158	35440	exposure	TRUE	reported	pY3q8a	textfile	2	1	FALSE	NA	0.00121657752664144	43.1655886742248	91.0335087773753	NA	NA	0.00121664610259846	35440	NA	NA	NA
rs2786107	T	G	T	G	0.0869	-0.00362678	0.22318	0.787647	FALSE	FALSE	FALSE	ZSM6kU	0.0343012	0.915794	outcome	TRUE	reported	textfile	5.743e-19	0.009767	35336	exposure	TRUE	reported	pY3q8a	textfile	2	1	TRUE	NA	0.00223525947142618	79.1575959294091	91.0335087773753	NA	NA	0.00223538571033512	35336	NA	NA	NA
rs28435909	C	T	C	T	0.105	0.150292	0.11367	0.0706417	FALSE	FALSE	FALSE	ZSM6kU	0.0556966	0.00696736	outcome	TRUE	reported	textfile	1.324e-16	0.012694	35439	exposure	TRUE	reported	pY3q8a	textfile	2	1	TRUE	NA	0.001926914726096	68.4159087707735	91.0335087773753	NA	NA	0.00192702326810105	35439	NA	NA	NA
rs2857107	T	C	T	C	0.09	-0.0842955	0.07737	0.117369	FALSE	FALSE	FALSE	ZSM6kU	0.0435272	0.0527922	outcome	TRUE	reported	textfile	3.356e-09	0.01522	35436	exposure	TRUE	reported	pY3q8a	textfile	2	1	TRUE	NA	0.00098578609603162	34.964812352652	91.0335087773753	NA	NA	0.000985841681868218	35436	NA	NA	NA
rs28752509	T	C	T	C	0.0475	-0.16976	0.49879	0.457713	FALSE	FALSE	FALSE	ZSM6kU	0.0282149	1.78015e-09	outcome	TRUE	reported	textfile	3.434e-09	0.008038	35439	exposure	TRUE	reported	pY3q8a	textfile	2	1	TRUE	NA	0.000984423599692996	34.9193945784307	91.0335087773753	NA	NA	0.000984479104078538	35439	NA	NA	NA
rs3130955	A	C	A	C	0.0663	-0.0968539	0.31795	0.384461	FALSE	FALSE	FALSE	ZSM6kU	0.0288048	0.000772626	outcome	TRUE	reported	textfile	2.38e-14	0.008691	35439	exposure	TRUE	reported	pY3q8a	textfile	2	1	TRUE	NA	0.00163943241428723	58.19196826412	91.0335087773753	NA	NA	0.00163952478917925	35439	NA	NA	NA
rs34231058	A	G	A	G	-0.1454	0.156865	0.03026	0.0371408	FALSE	FALSE	FALSE	ZSM6kU	0.0743339	0.034835	outcome	TRUE	reported	textfile	6.302e-10	0.023517	35339	exposure	TRUE	reported	pY3q8a	textfile	2	1	TRUE	NA	0.00108054085499723	38.2243751920888	91.0335087773753	NA	NA	0.00108060194525506	35339	NA	NA	NA
rs35233566	A	G	A	G	0.1569	-0.0350195	0.03646	0.032507	FALSE	FALSE	FALSE	ZSM6kU	0.0793144	0.658831	outcome	TRUE	reported	textfile	2.429e-13	0.021426	35337	exposure	TRUE	reported	pY3q8a	textfile	2	1	TRUE	NA	0.00151521918015507	53.6215180834486	91.0335087773753	NA	NA	0.00151530481327585	35337	NA	NA	NA
rs3873444	T	C	T	C	0.0681	0.0217665	0.12786	0.0935339	FALSE	FALSE	FALSE	ZSM6kU	0.0481367	0.651138	outcome	TRUE	reported	textfile	1.436e-08	0.012013	35433	exposure	TRUE	reported	pY3q8a	textfile	2	1	TRUE	NA	0.000906128187686063	32.1341454729051	91.0335087773753	NA	NA	0.000906179290227514	35433	NA	NA	NA
rs3997848	G	T	G	T	0.0639	-0.0300011	0.28098	0.323379	FALSE	FALSE	FALSE	ZSM6kU	0.0299261	0.3161	outcome	TRUE	reported	textfile	1.106e-12	0.008979	35433	exposure	TRUE	reported	pY3q8a	textfile	2	1	TRUE	NA	0.00142730745581911	50.6432139039185	91.0335087773753	NA	NA	0.00142738790910208	35433	NA	NA	NA
rs4658039	G	A	G	A	0.0596	0.0102341	0.46971	0.535017	FALSE	FALSE	FALSE	ZSM6kU	0.0282078	0.716748	outcome	TRUE	reported	textfile	2.27e-13	0.008129	35338	exposure	TRUE	reported	pY3q8a	textfile	2	1	TRUE	NA	0.00151885450753189	53.7518841697065	91.0335087773753	NA	NA	0.00151894034336267	35338	NA	NA	NA
rs550671	T	C	T	C	0.1889	-0.0523548	0.14045	0.131769	FALSE	FALSE	FALSE	ZSM6kU	0.0414517	0.206578	outcome	TRUE	reported	textfile	5.852e-60	0.011566	35440	exposure	TRUE	reported	pY3q8a	textfile	2	1	TRUE	NA	0.00747045868957712	266.730715835121	91.0335087773753	NA	NA	0.00747087714704145	35440	NA	NA	NA
rs56147474	A	G	A	G	0.0997	0.0851808	0.11399	0.106191	FALSE	FALSE	FALSE	ZSM6kU	0.0454081	0.0606696	outcome	TRUE	reported	textfile	4.313e-15	0.012708	35341	exposure	TRUE	reported	pY3q8a	textfile	2	1	TRUE	NA	0.00173860668771299	61.5476288562316	91.0335087773753	NA	NA	0.00173870491255035	35341	NA	NA	NA
rs607351	C	T	C	T	0.0494	-0.0726362	0.41787	0.460436	FALSE	FALSE	FALSE	ZSM6kU	0.0282006	0.0100037	outcome	TRUE	reported	textfile	1.556e-09	0.008181	35338	exposure	TRUE	reported	pY3q8a	textfile	2	1	TRUE	NA	0.00103074507495151	36.4599889225014	91.0335087773753	NA	NA	0.00103080335447265	35338	NA	NA	NA
rs61820425	T	C	T	C	-0.0817	0.0600188	0.09282	0.0607771	FALSE	FALSE	FALSE	ZSM6kU	0.0611591	0.326418	outcome	TRUE	reported	textfile	7.004e-09	0.014109	35336	exposure	TRUE	reported	pY3q8a	textfile	2	1	TRUE	NA	0.000948030566544898	33.5294990282572	91.0335087773753	NA	NA	0.00094808417676473	35336	NA	NA	NA
rs61820876	T	G	T	G	-0.1242	0.0507705	0.27768	0.304962	FALSE	FALSE	FALSE	ZSM6kU	0.0303924	0.0948202	outcome	TRUE	reported	textfile	5.796e-43	0.009039	35337	exposure	TRUE	reported	pY3q8a	textfile	2	1	TRUE	NA	0.00531445274922275	188.789500775205	91.0335087773753	NA	NA	0.00531475195441596	35337	NA	NA	NA
rs6477	G	C	G	C	0.1232	-0.0277019	0.23653	0.112644	FALSE	TRUE	FALSE	ZSM6kU	0.0457374	0.544731	outcome	TRUE	reported	textfile	6.567e-34	0.010149	35439	exposure	TRUE	reported	pY3q8a	textfile	2	1	TRUE	NA	0.00414086776824197	147.350088334623	91.0335087773753	NA	NA	0.00414110050351971	35439	NA	NA	NA
rs72731908	ACCC	CCCC	T	G	-0.0697	0.0806159	0.11512	0.105577	TRUE	FALSE	FALSE	ZSM6kU	0.0474456	0.0892961	outcome	TRUE	reported	textfile	4.341e-08	0.012727	35345	exposure	TRUE	reported	pY3q8a	textfile	2	1	FALSE	NA	0.000847846264067615	29.9908581479787	91.0335087773753	NA	NA	0.000847894201559064	35345	NA	NA	NA
rs72732236	TA	TT	T	A	-0.1621	0.0668143	0.04657	0.0433165	TRUE	FALSE	FALSE	ZSM6kU	0.0688976	0.332165	outcome	TRUE	reported	textfile	5.731e-17	0.019365	35336	exposure	TRUE	reported	pY3q8a	textfile	2	1	FALSE	NA	0.00197903422815237	70.0658581490376	91.0335087773753	NA	NA	0.00197914602514283	35336	NA	NA	NA
rs76990964	T	G	T	G	0.1968	0.126865	0.01636	0.0250291	FALSE	FALSE	FALSE	ZSM6kU	0.0890928	0.154456	outcome	TRUE	reported	textfile	1.72e-09	0.032679	35340	exposure	TRUE	reported	pY3q8a	textfile	2	1	TRUE	NA	0.00102518128018519	36.2650343134879	91.0335087773753	NA	NA	0.00102523924216517	35340	NA	NA	NA
rs7774739	G	A	G	A	0.1505	0.0925295	0.17585	0.0134656	FALSE	FALSE	FALSE	ZSM6kU	0.121953	0.448015	outcome	TRUE	reported	textfile	8.092e-41	0.01125	35437	exposure	TRUE	reported	pY3q8a	textfile	2	1	TRUE	NA	0.00502485159623728	178.954837815118	91.0335087773753	NA	NA	0.00502513378057732	35437	NA	NA	NA
rs9262525	T	C	T	C	0.0905	-0.130849	0.11612	0.131304	FALSE	FALSE	FALSE	ZSM6kU	0.0421742	0.00191837	outcome	TRUE	reported	textfile	7.282e-13	0.012615	35439	exposure	TRUE	reported	pY3q8a	textfile	2	1	TRUE	NA	0.00145014337773117	51.4633601275442	91.0335087773753	NA	NA	0.00145022510250152	35439	NA	NA	NA
rs9266636	G	A	G	A	0.0661	-0.104619	0.26275	0.258587	FALSE	FALSE	FALSE	ZSM6kU	0.0333125	0.00168647	outcome	TRUE	reported	textfile	6.544e-13	0.009195	35440	exposure	TRUE	reported	pY3q8a	textfile	2	1	TRUE	NA	0.00145603873346893	51.6743404779344	91.0335087773753	NA	NA	0.00145612078767996	35440	NA	NA	NA
rs9267139	A	G	A	G	0.1078	-0.0149374	0.10872	0.0824349	FALSE	FALSE	FALSE	ZSM6kU	0.0509847	0.769539	outcome	TRUE	reported	textfile	5.864e-17	0.012883	35439	exposure	TRUE	reported	pY3q8a	textfile	2	1	TRUE	NA	0.00197180906221791	70.0130501044857	91.0335087773753	NA	NA	0.0019719201280989	35439	NA	NA	NA
rs9269234	C	G	C	G	0.0635	0.0563658	0.16699	0.164695	FALSE	TRUE	FALSE	ZSM6kU	0.0384891	0.143067	outcome	TRUE	reported	textfile	5.1e-09	0.010866	35439	exposure	TRUE	reported	pY3q8a	textfile	2	1	TRUE	NA	0.000962738361481431	34.149436288155	91.0335087773753	NA	NA	0.000962792644374681	35439	NA	NA	NA
rs9276555	A	G	A	G	0.0594	-0.0489343	0.21949	0.209385	FALSE	FALSE	FALSE	ZSM6kU	0.0342904	0.153564	outcome	TRUE	reported	textfile	1.295e-09	0.009789	35438	exposure	TRUE	reported	pY3q8a	textfile	2	1	TRUE	NA	0.00103794901121064	36.8189773824281	91.0335087773753	NA	NA	0.00103800753201504	35438	NA	NA	NA
rs9427906	C	T	C	T	0.0536	-0.00526537	0.38174	0.647852	FALSE	FALSE	FALSE	ZSM6kU	0.0308653	0.864545	outcome	TRUE	reported	textfile	1.527e-10	0.008372	35338	exposure	TRUE	reported	pY3q8a	textfile	2	1	TRUE	NA	0.00115857917350174	40.9870404062556	91.0335087773753	NA	NA	0.00115864467252777	35338	NA	NA	NA
