# Supplementary material for: Integrative Mendelian randomization and experimental validation prioritize KLF4 in the gut microbiota–pyroptosis–barrier axis of ulcerative colitis
Source: Front Immunol. 2026 Mar 16;17:1773990. doi: 10.3389/fimmu.2026.1773990 (PMC13033518; doi:10.3389/fimmu.2026.1773990)
Supplement: Supplementary Data Sheet 1 — Harmonized summary data, forest plots, funnel plots, data sources, harmonization details, and sensitivity analyses for the Mendelian randomization analysis of pyroptosis-related proteins and ulcerative colitis. [file DataSheet1.zip › bdpqtlresult/2693_20_OSM_OSM/heterogeneity.txt]

id.exposure	id.outcome	outcome	exposure	method	Q	Q_df	Q_pval
1	pY3q8a	ZSM6kU	outcome	exposure	MR Egger	131.922088019108	49	1.55752863484709e-09
2	pY3q8a	ZSM6kU	outcome	exposure	Inverse variance weighted	139.568597564395	50	2.13271992869768e-10
