# Supplementary material for: Integrative Mendelian randomization and experimental validation prioritize KLF4 in the gut microbiota–pyroptosis–barrier axis of ulcerative colitis
Source: Front Immunol. 2026 Mar 16;17:1773990. doi: 10.3389/fimmu.2026.1773990 (PMC13033518; doi:10.3389/fimmu.2026.1773990)
Supplement: Supplementary Data Sheet 1 — Harmonized summary data, forest plots, funnel plots, data sources, harmonization details, and sensitivity analyses for the Mendelian randomization analysis of pyroptosis-related proteins and ulcerative colitis. [file DataSheet1.zip › bdpqtlresult/2693_20_OSM_OSM/presso.txt]

[[1]]
[[1]]$`Main MR results`
       Exposure       MR Analysis Causal Estimate         Sd    T-stat
1 beta.exposure               Raw      -0.2020127 0.08980293 -2.249511
2 beta.exposure Outlier-corrected      -0.2262112 0.07164640 -3.157329
     P-value
1 0.02891402
2 0.00277993

[[1]]$`MR-PRESSO results`
[[1]]$`MR-PRESSO results`$`Global Test`
[[1]]$`MR-PRESSO results`$`Global Test`$RSSobs
[1] 143.5211

[[1]]$`MR-PRESSO results`$`Global Test`$Pvalue
[1] "<0.001"


[[1]]$`MR-PRESSO results`$`Outlier Test`
         RSSobs Pvalue
1  3.153487e-03      1
2  4.523354e-05      1
3  2.385387e-03      1
4  2.285407e-04      1
5  5.821910e-04      1
6  9.922005e-04      1
7  1.177695e-03      1
8  1.292318e-04      1
9  3.031578e-02      1
10 9.226650e-04      1
11 4.770055e-02      1
12 1.515166e-02 <0.051
13 3.138492e-03      1
14 9.699259e-04      1
15 1.909240e-03      1
16 1.382859e-04      1
17 4.595525e-05      1
18 2.122843e-03      1
19 2.375637e-02      1
20 6.998555e-03      1
21 8.885838e-03      1
22 4.780573e-04      1
23 6.257272e-03      1
24 1.598825e-03      1
25 8.474158e-03      1
26 1.132088e-02      1
27 3.004475e-05      1
29 2.013923e-04      1
30 3.002686e-02 <0.051
31 4.481124e-03      1
32 2.607795e-02 <0.051
33 7.183877e-03  0.102
34 1.661970e-02      1
35 1.130112e-05      1
36 1.276645e-03      1
37 3.000047e-04      1
38 5.091837e-04      1
39 2.280287e-04      1
40 1.140818e-02  0.867
41 3.996417e-03  0.816
42 1.913176e-03      1
43 7.280477e-04      1
44 8.260938e-06      1
47 2.856220e-02      1
48 1.524625e-02      1
49 1.301529e-02  0.561
50 8.522254e-03  0.051
51 4.801193e-05      1
52 4.863953e-03      1
53 1.388140e-03      1
54 3.148782e-05      1

[[1]]$`MR-PRESSO results`$`Distortion Test`
[[1]]$`MR-PRESSO results`$`Distortion Test`$`Outliers Indices`
[1] 12 29 31

[[1]]$`MR-PRESSO results`$`Distortion Test`$`Distortion Coefficient`
beta.exposure 
     10.69732 

[[1]]$`MR-PRESSO results`$`Distortion Test`$Pvalue
[1] 0.709


attr(,"id.exposure")
[1] "pY3q8a"
attr(,"id.outcome")
[1] "ZSM6kU"
attr(,"exposure")
[1] "exposure"
attr(,"outcome")
[1] "outcome"
