# Supplementary material for: Integrative Mendelian randomization and experimental validation prioritize KLF4 in the gut microbiota–pyroptosis–barrier axis of ulcerative colitis
Source: Front Immunol. 2026 Mar 16;17:1773990. doi: 10.3389/fimmu.2026.1773990 (PMC13033518; doi:10.3389/fimmu.2026.1773990)
Supplement: Supplementary Data Sheet 1 — Harmonized summary data, forest plots, funnel plots, data sources, harmonization details, and sensitivity analyses for the Mendelian randomization analysis of pyroptosis-related proteins and ulcerative colitis. [file DataSheet1.zip › bdpqtlresult/2693_20_OSM_OSM/singlesnpOR.txt]

exposure	outcome	id.exposure	id.outcome	samplesize	SNP	b	se	p	lo_ci	up_ci	or	or_lci95	or_uci95
exposure	outcome	pY3q8a	ZSM6kU	NA	rs1047286	0.456398568019093	0.406661097852029	0.261731960933403	-0.340657183770883	1.25345431980907	1.57837931093059	0.711302712527652	3.50242056623236
exposure	outcome	pY3q8a	ZSM6kU	NA	rs1056429	-0.308701754385965	0.732794258373206	0.673560407980165	-1.74497850079745	1.12757499202552	0.734399768876933	0.174648743735165	3.0881586033298
exposure	outcome	pY3q8a	ZSM6kU	NA	rs10801596	-0.742036281179138	0.341442176870748	0.0297621518897466	-1.4112629478458	-0.0728096145124716	0.476143365925852	0.243835137546784	0.929777829381544
exposure	outcome	pY3q8a	ZSM6kU	NA	rs10801650	0.0422265905383361	0.547520391517129	0.938525441314569	-1.03091337683524	1.11536655791191	1.04313081554696	0.356681027553838	3.05068622742886
exposure	outcome	pY3q8a	ZSM6kU	NA	rs10922098	-0.136254685777288	0.105730246233003	0.197502016136531	-0.343485968393973	0.0709765968393973	0.872620360190412	0.709293433600616	1.07355610096851
exposure	outcome	pY3q8a	ZSM6kU	NA	rs111579393	-0.529875796178344	0.384828025477707	0.168538275556005	-1.28413872611465	0.224387133757962	0.588678081205307	0.276888958193179	1.25155544501629
exposure	outcome	pY3q8a	ZSM6kU	NA	rs114009540	0.0507162102146558	0.755107327905255	0.94645095272112	-1.42929415247964	1.53072657290896	1.05202429716647	0.23947789748148	4.6215334837496
exposure	outcome	pY3q8a	ZSM6kU	NA	rs114176389	-0.157278938906752	0.371280546623794	0.671848715920397	-0.884988810289389	0.570430932475884	0.854465681849773	0.412718791457052	1.76902921934189
exposure	outcome	pY3q8a	ZSM6kU	NA	rs114879139	0.475214990138067	0.454323471400394	0.295568512844398	-0.415259013806706	1.36568899408284	1.6083599418446	0.660169265603748	3.9184218916411
exposure	outcome	pY3q8a	ZSM6kU	NA	rs115660785	-0.367792431830829	0.387386755703951	0.34240743834917	-1.12707047301057	0.391485609348915	0.692260858095794	0.32398097857645	1.47917664103988
exposure	outcome	pY3q8a	ZSM6kU	NA	rs116525019	-1.57044823232323	0.619458333333333	0.0112384455233227	-2.78458656565657	-0.356309898989899	0.207951950677882	0.0617546152326938	0.700255578110094
exposure	outcome	pY3q8a	ZSM6kU	NA	rs11751024	1.29224844720497	0.356126708074534	0.000284940446168828	0.594240099378882	1.99025679503106	3.64096387421972	1.81165374495282	7.31741259625654
exposure	outcome	pY3q8a	ZSM6kU	NA	rs12143559	0.447467136150235	0.485537558685446	0.356741855980662	-0.50418647887324	1.39912075117371	1.56434489068018	0.603996739721945	4.0516360040681
exposure	outcome	pY3q8a	ZSM6kU	NA	rs12213415	0.0509764851485148	0.432353135313531	0.906143135379862	-0.796435660066007	0.898388630363036	1.05229814835759	0.450933382935944	2.45564297286483
exposure	outcome	pY3q8a	ZSM6kU	NA	rs12747013	-0.440233995584989	0.488435982339956	0.367421602644194	-1.3975685209713	0.517100529801324	0.643885737034424	0.247197288830896	1.67715772416897
exposure	outcome	pY3q8a	ZSM6kU	NA	rs12753234	-0.352895213454075	0.594019404915912	0.55245842078524	-1.51717324708926	0.811382820181113	0.702650817871942	0.21933100605137	2.25101858941218
exposure	outcome	pY3q8a	ZSM6kU	NA	rs1337169	-0.142534545454545	0.287813636363636	0.62043630909749	-0.706649272727273	0.421580181818182	0.867157597421456	0.493294326103515	1.52436843274771
exposure	outcome	pY3q8a	ZSM6kU	NA	rs1349566	-0.651322834645669	0.560040354330709	0.24483247086507	-1.74900192913386	0.44635625984252	0.521355653081285	0.173947468741562	1.56260806188362
exposure	outcome	pY3q8a	ZSM6kU	NA	rs145134468	0.770331210191083	0.549820382165605	0.161196204826764	-0.307316738853503	1.84797915923567	2.16048170885499	0.735417628676969	6.34698031742077
exposure	outcome	pY3q8a	ZSM6kU	NA	rs1451915	0.983564102564103	0.74982905982906	0.189615378607106	-0.486100854700855	2.45322905982906	2.67396958043978	0.615019776549951	11.6258266640253
exposure	outcome	pY3q8a	ZSM6kU	NA	rs147403462	-0.766037394451146	0.602824487334138	0.203818677690429	-1.94757338962606	0.415498600723764	0.464851446443049	0.142619734549617	1.51512599530901
exposure	outcome	pY3q8a	ZSM6kU	NA	rs1707652	-0.00878321362799263	0.267953959484346	0.973850971238187	-0.533972974217311	0.516406546961326	0.991255246110424	0.586271096588371	1.67599420926481
exposure	outcome	pY3q8a	ZSM6kU	NA	rs17201417	0.337108425414365	0.469181629834254	0.472447176678164	-0.582487569060773	1.2567044198895	1.40089094768583	0.558507311601522	3.51382230195096
exposure	outcome	pY3q8a	ZSM6kU	NA	rs180892040	-0.498396396396396	0.477340840840841	0.296434450286905	-1.43398444444444	0.437191651651652	0.607504074741571	0.238357306227561	1.5483527929925
exposure	outcome	pY3q8a	ZSM6kU	NA	rs184003	-1.0584022556391	0.533237781954887	0.0471600681950101	-2.10354830827068	-0.013256203007519	0.347009800596875	0.122022685078148	0.986831273489547
exposure	outcome	pY3q8a	ZSM6kU	NA	rs184080912	0.352144063324538	0.470792612137203	0.454471445670812	-0.57060945646438	1.27489758311346	1.42211338334372	0.565180880572404	3.57833490941354
exposure	outcome	pY3q8a	ZSM6kU	NA	rs2213570	-0.277931179775281	0.456734550561798	0.542843993847511	-1.1731308988764	0.617268539325843	0.757348940645176	0.309396733361762	1.8538573813115
exposure	outcome	pY3q8a	ZSM6kU	NA	rs2786107	-0.0417350978135788	0.394720368239356	0.915793937339903	-0.815387019562716	0.731916823935558	0.959123820920288	0.442468050428335	2.07906198643314
exposure	outcome	pY3q8a	ZSM6kU	NA	rs28435909	1.43135238095238	0.53044380952381	0.00696725601485724	0.391682514285715	2.47102224761905	4.18435420812234	1.47946792689977	11.8345384990677
exposure	outcome	pY3q8a	ZSM6kU	NA	rs2857107	-0.936616666666667	0.483635555555556	0.0527922218450402	-1.88454235555556	0.0113090222222223	0.391951697805943	0.15189855905683	1.01137321095643
exposure	outcome	pY3q8a	ZSM6kU	NA	rs28752509	-3.57389473684211	0.593997894736842	1.78031473633116e-09	-4.73813061052632	-2.40965886315789	0.0280464073104041	0.00875499739729653	0.0898459391049031
exposure	outcome	pY3q8a	ZSM6kU	NA	rs3130955	-1.4608431372549	0.434461538461538	0.000772618844115262	-2.31238775263952	-0.609298521870287	0.232040550197512	0.0990245229813491	0.543732151540937
exposure	outcome	pY3q8a	ZSM6kU	NA	rs34231058	-1.07885144429161	0.511237276478679	0.0348346418766895	-2.08087650618982	-0.0768263823933977	0.339985794104093	0.124820758069913	0.926050618342246
exposure	outcome	pY3q8a	ZSM6kU	NA	rs35233566	-0.223196303377948	0.505509241555131	0.658831054683478	-1.213994416826	0.767601810070108	0.799957799462102	0.297008530958488	2.15459292989025
exposure	outcome	pY3q8a	ZSM6kU	NA	rs3873444	0.319625550660793	0.70685315712188	0.651138611782297	-1.06580663729809	1.70505773861968	1.37661219628768	0.344449896542681	5.50170331879653
exposure	outcome	pY3q8a	ZSM6kU	NA	rs3997848	-0.469500782472613	0.468327073552426	0.316099186401768	-1.38742184663537	0.448420281690141	0.625314358263597	0.249718287464376	1.56583664985447
exposure	outcome	pY3q8a	ZSM6kU	NA	rs4658039	0.171713087248322	0.473285234899329	0.716746077513352	-0.755925973154362	1.09935214765101	1.18733712217818	0.469575598956579	3.0022203982382
exposure	outcome	pY3q8a	ZSM6kU	NA	rs550671	-0.277156167284277	0.219437268395977	0.206577884003653	-0.707253213340392	0.152940878771837	0.757936123041679	0.49299649557079	1.16525608553533
exposure	outcome	pY3q8a	ZSM6kU	NA	rs56147474	0.85437111334002	0.455447342026078	0.0606697832985404	-0.0383056770310932	1.74704790371113	2.34989609747932	0.962418706630252	5.73763958545958
exposure	outcome	pY3q8a	ZSM6kU	NA	rs607351	-1.47036842105263	0.570862348178138	0.0100038276420032	-2.58925862348178	-0.351478218623482	0.22984079139989	0.0750756788035132	0.703647176199165
exposure	outcome	pY3q8a	ZSM6kU	NA	rs61820425	-0.73462423500612	0.748581395348837	0.326417616984233	-2.20184376988984	0.732595299877601	0.479685674197917	0.11059905105652	2.08047305860808
exposure	outcome	pY3q8a	ZSM6kU	NA	rs61820876	-0.408780193236715	0.244705314009662	0.0948205067478525	-0.888402608695652	0.0708422222222222	0.664460269132779	0.411312254886675	1.07341185197035
exposure	outcome	pY3q8a	ZSM6kU	NA	rs6477	-0.224853084415584	0.37124512987013	0.544732036670578	-0.952493538961039	0.50278737012987	0.798633541854406	0.385777870972857	1.65332327789167
exposure	outcome	pY3q8a	ZSM6kU	NA	rs76990964	0.644639227642276	0.452707317073171	0.154456698091975	-0.242667113821138	1.53194556910569	1.90529952586115	0.784532630377609	4.62717055057285
exposure	outcome	pY3q8a	ZSM6kU	NA	rs7774739	0.614813953488372	0.810318936877076	0.448013594921276	-0.973411162790698	2.20303906976744	1.84931250940965	0.377792127154689	9.05248286462753
exposure	outcome	pY3q8a	ZSM6kU	NA	rs9262525	-1.4458453038674	0.466013259668508	0.00191839067655423	-2.35923129281768	-0.532459314917127	0.235546883686738	0.0944928326041408	0.587159183246903
exposure	outcome	pY3q8a	ZSM6kU	NA	rs9266636	-1.58273827534039	0.503971255673222	0.00168640803161136	-2.57052193645991	-0.594954614220878	0.20541185318465	0.0764956091552797	0.551587599532698
exposure	outcome	pY3q8a	ZSM6kU	NA	rs9267139	-0.13856586270872	0.472956400742115	0.769538899260824	-1.06556040816327	0.788428682745825	0.870605908917387	0.344534720585344	2.19993691014406
exposure	outcome	pY3q8a	ZSM6kU	NA	rs9269234	0.887650393700787	0.606127559055118	0.143067931361993	-0.300359622047244	2.07566040944882	2.42941477180937	0.740551854015094	7.96980805798547
exposure	outcome	pY3q8a	ZSM6kU	NA	rs9276555	-0.823809764309764	0.577279461279461	0.153563930771615	-1.95527750841751	0.30765797979798	0.438756905932095	0.141525196810732	1.36023568128687
exposure	outcome	pY3q8a	ZSM6kU	NA	rs9427906	-0.0982345149253731	0.575845149253731	0.864544671784801	-1.22689100746269	1.03042197761194	0.906436305983567	0.293202727214523	2.80224807119202
exposure	outcome	pY3q8a	ZSM6kU	NA	All - Inverse variance weighted	-0.20201270415227	0.0898029331839908	0.0244799909467561	-0.378026453192892	-0.0259989551116478	0.817084547509791	0.685212374371011	0.974336107680667
exposure	outcome	pY3q8a	ZSM6kU	NA	All - MR Egger	0.0801653922405548	0.189244749309391	0.67370621280019	-0.290754316405852	0.451085100886962	1.0834662497675	0.747699352918579	1.57001488606756
