# Supplementary material for: Integrative Mendelian randomization and experimental validation prioritize KLF4 in the gut microbiota–pyroptosis–barrier axis of ulcerative colitis
Source: Front Immunol. 2026 Mar 16;17:1773990. doi: 10.3389/fimmu.2026.1773990 (PMC13033518; doi:10.3389/fimmu.2026.1773990)
Supplement: Supplementary Data Sheet 1 — Harmonized summary data, forest plots, funnel plots, data sources, harmonization details, and sensitivity analyses for the Mendelian randomization analysis of pyroptosis-related proteins and ulcerative colitis. [file DataSheet1.zip › bdpqtlresult/3072_4_IL13_IL_13/OR.txt]

method	nsnp	b	se	pval	lo_ci	up_ci	or	or_lci95	or_uci95
MR Egger	12	0.0304218031620959	0.363416620258933	0.934938628124728	-0.681874772545414	0.742718378869605	1.03088927461538	0.505668090502774	2.10164081237631
Weighted median	12	-0.296377344190889	0.182327134118556	0.104050706908909	-0.653738527063258	0.0609838386814796	0.743506817101739	0.520097738162755	1.0628817364781
Inverse variance weighted	12	-0.323089712646535	0.136065771639239	0.0175721982144188	-0.589778625059444	-0.056400800233626	0.723908907670731	0.554450012488137	0.945160239519778
Simple mode	12	-0.285634599241736	0.25822133305889	0.292261419999349	-0.791748412037159	0.220479213553688	0.751537178035952	0.453051980864384	1.24667401054651
Weighted mode	12	-0.27806589241266	0.191111709869978	0.173607370539775	-0.652644843757817	0.0965130589324977	0.75724692304365	0.520666871545291	1.10132396316518
