# Supplementary material for: Integrative Mendelian randomization and experimental validation prioritize KLF4 in the gut microbiota–pyroptosis–barrier axis of ulcerative colitis
Source: Front Immunol. 2026 Mar 16;17:1773990. doi: 10.3389/fimmu.2026.1773990 (PMC13033518; doi:10.3389/fimmu.2026.1773990)
Supplement: Supplementary Data Sheet 1 — Harmonized summary data, forest plots, funnel plots, data sources, harmonization details, and sensitivity analyses for the Mendelian randomization analysis of pyroptosis-related proteins and ulcerative colitis. [file DataSheet1.zip › bdpqtlresult/3072_4_IL13_IL_13/harmonise.txt]

SNP	effect_allele.exposure	other_allele.exposure	effect_allele.outcome	other_allele.outcome	beta.exposure	beta.outcome	eaf.exposure	eaf.outcome	remove	palindromic	ambiguous	id.outcome	se.outcome	pval.outcome	outcome	mr_keep.outcome	pval_origin.outcome	data_source.outcome	pval.exposure	se.exposure	samplesize.exposure	exposure	mr_keep.exposure	pval_origin.exposure	id.exposure	data_source.exposure	action	SNP_index	mr_keep	samplesize.outcome	R2	f	meanf	units.outcome	units.exposure	rsq.exposure	effective_n.exposure	rsq.outcome	steiger_dir	steiger_pval
rs10922098	T	C	T	C	-0.1253	0.0370749	0.40011	0.614389	FALSE	FALSE	FALSE	y6fgSD	0.0287692	0.197503	outcome	TRUE	reported	textfile	3.041e-53	0.008158	35338	exposure	TRUE	reported	54pTrr	textfile	2	1	TRUE	NA	0.00663136930991546	235.890341909014	62.096290250571	NA	NA	0.00663174215300911	35338	NA	NA	NA
rs1337169	C	T	C	T	-0.0514	0.0156788	0.32703	0.689884	FALSE	FALSE	FALSE	y6fgSD	0.0316595	0.620437	outcome	TRUE	reported	textfile	1.89e-09	0.008557	35336	exposure	TRUE	reported	54pTrr	textfile	2	1	TRUE	NA	0.00102005257957334	36.0793406711653	62.096290250571	NA	NA	0.00102011025841035	35336	NA	NA	NA
rs2242572	A	G	A	G	0.1188	-0.0285592	0.09003	0.0971759	FALSE	FALSE	FALSE	y6fgSD	0.0471993	0.545128	outcome	TRUE	reported	textfile	1.339e-17	0.013911	35441	exposure	TRUE	reported	54pTrr	textfile	2	1	TRUE	NA	0.00205360742196881	72.9275580015308	62.096290250571	NA	NA	0.00205372307928877	35441	NA	NA	NA
rs524217	A	C	A	C	0.0441	-0.0579545	0.46688	0.504239	FALSE	FALSE	FALSE	y6fgSD	0.0283556	0.0409687	outcome	TRUE	reported	textfile	3.908e-08	0.008026	35338	exposure	TRUE	reported	54pTrr	textfile	2	1	TRUE	NA	0.00085362282612124	30.1893865332715	62.096290250571	NA	NA	0.000853671099503229	35338	NA	NA	NA
rs61820876	T	G	T	G	-0.0669	0.0507705	0.27768	0.304962	FALSE	FALSE	FALSE	y6fgSD	0.0303924	0.0948202	outcome	TRUE	reported	textfile	7.121e-14	0.008937	35337	exposure	TRUE	reported	54pTrr	textfile	2	1	TRUE	NA	0.00158325511331128	56.033034016475	62.096290250571	NA	NA	0.00158334458540835	35337	NA	NA	NA
rs62406305	A	G	A	G	0.0577	0.022268	0.18888	0.0963294	FALSE	FALSE	FALSE	y6fgSD	0.0479151	0.642119	outcome	TRUE	reported	textfile	7.499e-09	0.009984	35439	exposure	TRUE	reported	54pTrr	textfile	2	1	TRUE	NA	0.000941568481540904	33.3978086042994	62.096290250571	NA	NA	0.000941621571919906	35439	NA	NA	NA
rs6445035	A	G	A	G	0.0772	-0.00220815	0.1904	0.207521	FALSE	FALSE	FALSE	y6fgSD	0.0344599	0.948907	outcome	TRUE	reported	textfile	3.107e-14	0.010166	35339	exposure	TRUE	reported	54pTrr	textfile	2	1	TRUE	NA	0.00162919102260983	57.6646699285329	62.096290250571	NA	NA	0.00162928308116654	35339	NA	NA	NA
rs6457457	T	C	T	C	0.1141	-0.0424834	0.06527	0.0597868	FALSE	FALSE	FALSE	y6fgSD	0.0594565	0.4749	outcome	TRUE	reported	textfile	1.872e-12	0.016199	35441	exposure	TRUE	reported	54pTrr	textfile	2	1	TRUE	NA	0.00139791697389503	49.6101304813429	62.096290250571	NA	NA	0.00139799575505092	35441	NA	NA	NA
rs75990074	T	C	T	C	-0.1357	0.0417604	0.02673	0.021014	FALSE	FALSE	FALSE	y6fgSD	0.0981982	0.670642	outcome	TRUE	reported	textfile	4.819e-08	0.024863	35338	exposure	TRUE	reported	54pTrr	textfile	2	1	TRUE	NA	0.000842257190253322	29.7870884642271	62.096290250571	NA	NA	0.000842304821436985	35338	NA	NA	NA
rs7774739	G	A	G	A	0.0854	0.0925295	0.17585	0.0134656	FALSE	FALSE	FALSE	y6fgSD	0.121953	0.448015	outcome	TRUE	reported	textfile	2.019e-14	0.011164	35437	exposure	TRUE	reported	54pTrr	textfile	2	1	TRUE	NA	0.00164855176790924	58.5128934297729	62.096290250571	NA	NA	0.00164864466103139	35437	NA	NA	NA
rs9271573	C	A	C	A	0.0487	-0.0307887	0.41292	0.59483	FALSE	FALSE	FALSE	y6fgSD	0.0284997	0.280002	outcome	TRUE	reported	textfile	1.738e-09	0.008089	35439	exposure	TRUE	reported	54pTrr	textfile	2	1	TRUE	NA	0.00102174572086873	36.2446359120728	62.096290250571	NA	NA	0.00102180332742107	35439	NA	NA	NA
rs9469079	T	C	T	C	0.0837	0.00506253	0.13059	0.104814	FALSE	FALSE	FALSE	y6fgSD	0.0458159	0.912015	outcome	TRUE	reported	textfile	2.809e-12	0.011979	35440	exposure	TRUE	reported	54pTrr	textfile	2	1	TRUE	NA	0.00137568249248328	48.8185950551475	62.096290250571	NA	NA	0.00137576002450447	35440	NA	NA	NA
