# Supplementary material for: Integrative Mendelian randomization and experimental validation prioritize KLF4 in the gut microbiota–pyroptosis–barrier axis of ulcerative colitis
Source: Front Immunol. 2026 Mar 16;17:1773990. doi: 10.3389/fimmu.2026.1773990 (PMC13033518; doi:10.3389/fimmu.2026.1773990)
Supplement: Supplementary Data Sheet 1 — Harmonized summary data, forest plots, funnel plots, data sources, harmonization details, and sensitivity analyses for the Mendelian randomization analysis of pyroptosis-related proteins and ulcerative colitis. [file DataSheet1.zip › bdpqtlresult/3072_4_IL13_IL_13/singlesnpOR.txt]

exposure	outcome	id.exposure	id.outcome	samplesize	SNP	b	se	p	lo_ci	up_ci	or	or_lci95	or_uci95
exposure	outcome	54pTrr	y6fgSD	NA	rs10922098	-0.295889066241022	0.22960255387071	0.197502016136531	-0.745910071827614	0.154131939345571	0.743869943732255	0.474302454163078	1.16664480297623
exposure	outcome	54pTrr	y6fgSD	NA	rs1337169	-0.305035019455253	0.615943579766537	0.62043630909749	-1.51228443579767	0.902214396887159	0.737097561184587	0.220405899284568	2.46505568348145
exposure	outcome	54pTrr	y6fgSD	NA	rs2242572	-0.240397306397306	0.397300505050505	0.545127988338285	-1.0191062962963	0.538311683501683	0.786315390862368	0.360917349254284	1.71311214377623
exposure	outcome	54pTrr	y6fgSD	NA	rs524217	-1.31416099773243	0.642984126984127	0.040968692232217	-2.57440988662132	-0.0539121088435373	0.26869966832452	0.0761987754505579	0.947515381064804
exposure	outcome	54pTrr	y6fgSD	NA	rs61820876	-0.75890134529148	0.454295964125561	0.0948205067478525	-1.64932143497758	0.131518744394619	0.468180513281902	0.192180271196043	1.14055928661536
exposure	outcome	54pTrr	y6fgSD	NA	rs62406305	0.385927209705373	0.830417677642981	0.642118610002591	-1.24169143847487	2.01354585788562	1.47097759402526	0.288895156064443	7.48982818404079
exposure	outcome	54pTrr	y6fgSD	NA	rs6445035	-0.0286029792746114	0.446371761658031	0.948907460117561	-0.903491632124352	0.84628567357513	0.971802213506097	0.405152543519852	2.33097275897781
exposure	outcome	54pTrr	y6fgSD	NA	rs6457457	-0.372334794040315	0.521091148115688	0.474900062701105	-1.39367344434706	0.649003856266433	0.68912348946169	0.248162018841142	1.913633625103
exposure	outcome	54pTrr	y6fgSD	NA	rs75990074	-0.307740604274134	0.723641857037583	0.670642447357581	-1.7260786440678	1.11059743551953	0.73510597662838	0.177980970080075	3.03617176955291
exposure	outcome	54pTrr	y6fgSD	NA	rs7774739	1.08348360655738	1.42802107728337	0.448013594921276	-1.71543770491803	3.88240491803279	2.95495554442588	0.179884966944202	48.5408114856075
exposure	outcome	54pTrr	y6fgSD	NA	rs9271573	-0.632211498973306	0.585209445585216	0.28000120454374	-1.77922201232033	0.514799014373717	0.531415276206978	0.1687693967181	1.67330215831631
exposure	outcome	54pTrr	y6fgSD	NA	rs9469079	0.060484229390681	0.547382317801673	0.91201504725049	-1.0123851135006	1.13335357228196	1.0623508435181	0.363351311121371	3.10605543500196
exposure	outcome	54pTrr	y6fgSD	NA	All - Inverse variance weighted	-0.323089712646535	0.136065771639239	0.0175721982144188	-0.589778625059444	-0.056400800233626	0.723908907670731	0.554450012488137	0.945160239519778
exposure	outcome	54pTrr	y6fgSD	NA	All - MR Egger	0.0304218031620959	0.363416620258933	0.934938628124728	-0.681874772545414	0.742718378869605	1.03088927461538	0.505668090502774	2.10164081237631
