# Supplementary material for: Integrative Mendelian randomization and experimental validation prioritize KLF4 in the gut microbiota–pyroptosis–barrier axis of ulcerative colitis
Source: Front Immunol. 2026 Mar 16;17:1773990. doi: 10.3389/fimmu.2026.1773990 (PMC13033518; doi:10.3389/fimmu.2026.1773990)
Supplement: Supplementary Data Sheet 1 — Harmonized summary data, forest plots, funnel plots, data sources, harmonization details, and sensitivity analyses for the Mendelian randomization analysis of pyroptosis-related proteins and ulcerative colitis. [file DataSheet1.zip › bdpqtlresult/3440_7_GZMA_granzyme_A/OR.txt]

method	nsnp	b	se	pval	lo_ci	up_ci	or	or_lci95	or_uci95
MR Egger	128	-0.315006318796048	0.132124309282697	0.0186097035769623	-0.573969964990134	-0.0560426726019633	0.729784262896571	0.563284773131656	0.945498788136088
Weighted median	128	-0.193642234641667	0.0664263858646459	0.00355528671336404	-0.323837950936373	-0.0634465183469609	0.823952633252608	0.72336745390114	0.938524311790075
Inverse variance weighted	128	-0.228321729365784	0.0624387085848619	0.00025544952635589	-0.350701598192113	-0.105941860539454	0.795868164481159	0.70419385522625	0.89947694165991
Simple mode	128	-0.126273287714496	0.205764865862371	0.540526016975218	-0.529572424804743	0.277025849375751	0.881373945196094	0.588856696375405	1.31920047110289
Weighted mode	128	-0.333880511131625	0.104329213360182	0.00173453405027649	-0.538365769317581	-0.129395252945668	0.716139347795307	0.583701376047995	0.878626617146297
