# Supplementary material for: Integrative Mendelian randomization and experimental validation prioritize KLF4 in the gut microbiota–pyroptosis–barrier axis of ulcerative colitis
Source: Front Immunol. 2026 Mar 16;17:1773990. doi: 10.3389/fimmu.2026.1773990 (PMC13033518; doi:10.3389/fimmu.2026.1773990)
Supplement: Supplementary Data Sheet 1 — Harmonized summary data, forest plots, funnel plots, data sources, harmonization details, and sensitivity analyses for the Mendelian randomization analysis of pyroptosis-related proteins and ulcerative colitis. [file DataSheet1.zip › bdpqtlresult/3440_7_GZMA_granzyme_A/harmonise.txt]

SNP	effect_allele.exposure	other_allele.exposure	effect_allele.outcome	other_allele.outcome	beta.exposure	beta.outcome	eaf.exposure	eaf.outcome	remove	palindromic	ambiguous	id.outcome	se.outcome	pval.outcome	outcome	mr_keep.outcome	pval_origin.outcome	data_source.outcome	pval.exposure	se.exposure	samplesize.exposure	exposure	mr_keep.exposure	pval_origin.exposure	id.exposure	data_source.exposure	action	SNP_index	mr_keep	samplesize.outcome	R2	f	meanf	units.outcome	units.exposure	rsq.exposure	effective_n.exposure	rsq.outcome	steiger_dir	steiger_pval
rs1071649	T	G	T	C	0.128	0.180672	0.22009	0.0177695	TRUE	FALSE	FALSE	stvDYs	0.106564	0.0899933	outcome	TRUE	reported	textfile	3.639e-39	0.009777	35439	exposure	TRUE	reported	OmkZQj	textfile	2	1	FALSE	NA	0.00481317738067842	171.389494879139	78.5145136437862	NA	NA	0.00481344772012042	35439	NA	NA	NA
rs10813948	A	G	A	G	-0.0596	-0.0338263	0.2872	0.313683	FALSE	FALSE	FALSE	stvDYs	0.0302798	0.263941	outcome	TRUE	reported	textfile	2.127e-11	0.008899	35349	exposure	TRUE	reported	OmkZQj	textfile	2	1	TRUE	NA	0.00126730818423665	44.8523841817689	78.5145136437862	NA	NA	0.00126737980004696	35349	NA	NA	NA
rs10982456	C	T	C	T	-0.0573	0.0567048	0.46279	0.43145	FALSE	FALSE	FALSE	stvDYs	0.0283581	0.0455437	outcome	TRUE	reported	textfile	1.798e-12	0.008128	35362	exposure	TRUE	reported	OmkZQj	textfile	2	1	TRUE	NA	0.00140344403221838	49.6955258684498	78.5145136437862	NA	NA	0.00140352330112481	35362	NA	NA	NA
rs111321421	T	C	T	C	-0.0777	0.043754	0.11144	0.0840122	FALSE	FALSE	FALSE	stvDYs	0.050537	0.386611	outcome	TRUE	reported	textfile	1.669e-09	0.012892	35363	exposure	TRUE	reported	OmkZQj	textfile	2	1	TRUE	NA	0.00102613964585058	36.3225960727927	78.5145136437862	NA	NA	0.00102619762422357	35363	NA	NA	NA
rs112525421	G	C	G	C	-0.1379	0.0896392	0.02627	0.0154188	FALSE	TRUE	FALSE	stvDYs	0.113017	0.427693	outcome	TRUE	reported	textfile	4.498e-08	0.02521	35364	exposure	TRUE	reported	OmkZQj	textfile	2	1	TRUE	NA	0.000845384261085202	29.9197719447923	78.5145136437862	NA	NA	0.000845432033809943	35364	NA	NA	NA
rs112768813	C	T	C	T	-0.2173	-0.0896332	0.01327	0.00619276	FALSE	FALSE	FALSE	stvDYs	0.182037	0.622443	outcome	TRUE	reported	textfile	1.894e-09	0.036177	35361	exposure	TRUE	reported	OmkZQj	textfile	2	1	TRUE	NA	0.00101926456920582	36.0769478572648	78.5145136437862	NA	NA	0.00101932216278088	35361	NA	NA	NA
rs113053792	G	A	G	A	-0.1569	0.0954328	0.02252	0.0117391	FALSE	FALSE	FALSE	stvDYs	0.131115	0.466702	outcome	TRUE	reported	textfile	5.275e-09	0.026874	35359	exposure	TRUE	reported	OmkZQj	textfile	2	1	TRUE	NA	0.000963081022376043	34.0844818257536	78.5145136437862	NA	NA	0.00096313544743727	35359	NA	NA	NA
rs113437464	A	C	A	C	-0.1574	-0.0255462	0.06238	0.0541125	FALSE	FALSE	FALSE	stvDYs	0.062783	0.684083	outcome	TRUE	reported	textfile	1.011e-20	0.016861	35360	exposure	TRUE	reported	OmkZQj	textfile	2	1	TRUE	NA	0.00245845088678128	87.1401361999274	78.5145136437862	NA	NA	0.00245858960540592	35360	NA	NA	NA
rs115348485	G	A	G	A	-0.2123	0.10208	0.03875	0.0262816	FALSE	FALSE	FALSE	stvDYs	0.0878132	0.245047	outcome	TRUE	reported	textfile	7.386e-24	0.021079	35361	exposure	TRUE	reported	OmkZQj	textfile	2	1	TRUE	NA	0.00286043045362599	101.432099877226	78.5145136437862	NA	NA	0.00286059178442889	35361	NA	NA	NA
rs115533396	A	G	A	G	-0.183	0.105615	0.01906	0.0187321	FALSE	FALSE	FALSE	stvDYs	0.102645	0.303514	outcome	TRUE	reported	textfile	7.716e-10	0.029753	35436	exposure	TRUE	reported	OmkZQj	textfile	2	1	TRUE	NA	0.00106643053060631	37.8282406122119	78.5145136437862	NA	NA	0.00106649065891203	35436	NA	NA	NA
rs116020146	T	C	T	C	-0.2205	0.0642743	0.01262	0.00944827	FALSE	FALSE	FALSE	stvDYs	0.145647	0.658994	outcome	TRUE	reported	textfile	7.406e-10	0.035812	35361	exposure	TRUE	reported	OmkZQj	textfile	2	1	TRUE	NA	0.00107095232939783	37.9084015060747	78.5145136437862	NA	NA	0.00107101284046012	35361	NA	NA	NA
rs116202338	GAATAA	GAATAG	T	C	-0.1855	0.11877	0.01671	0.0159319	TRUE	FALSE	FALSE	stvDYs	0.112044	0.289132	outcome	TRUE	reported	textfile	4.249e-09	0.031579	35364	exposure	TRUE	reported	OmkZQj	textfile	2	1	FALSE	NA	0.00097477897181658	34.5037675484326	78.5145136437862	NA	NA	0.000974834049511512	35364	NA	NA	NA
rs116522067	TCACAT	ACACAT	A	T	-0.3007	-0.0820292	0.02462	0.0166207	TRUE	FALSE	FALSE	stvDYs	0.109293	0.452929	outcome	TRUE	reported	textfile	8.354e-31	0.026059	35360	exposure	TRUE	reported	OmkZQj	textfile	2	1	FALSE	NA	0.00375151581585243	133.145594018682	78.5145136437862	NA	NA	0.00375172722154008	35360	NA	NA	NA
rs116818570	A	G	A	G	-0.2106	0.107465	0.02112	0.0179787	FALSE	FALSE	FALSE	stvDYs	0.105841	0.30994	outcome	TRUE	reported	textfile	1.252e-13	0.028417	35366	exposure	TRUE	reported	OmkZQj	textfile	2	1	TRUE	NA	0.00155060220041469	54.9206563059815	78.5145136437862	NA	NA	0.00155068975825303	35366	NA	NA	NA
rs117317284	T	C	T	C	0.2327	-0.024882	0.01706	0.0202154	FALSE	FALSE	FALSE	stvDYs	0.100482	0.804424	outcome	TRUE	reported	textfile	2.712e-13	0.031842	35363	exposure	TRUE	reported	OmkZQj	textfile	2	1	TRUE	NA	0.00150795228566475	53.4032302965789	78.5145136437862	NA	NA	0.00150803744605259	35363	NA	NA	NA
rs11758330	A	T	A	T	0.0575	-0.0675668	0.21377	0.180895	FALSE	TRUE	FALSE	stvDYs	0.036574	0.0646894	outcome	TRUE	reported	textfile	7.263e-09	0.00994	35366	exposure	TRUE	reported	OmkZQj	textfile	2	1	TRUE	NA	0.000945292578987283	33.4609571577934	78.5145136437862	NA	NA	0.000945345989175635	35366	NA	NA	NA
rs11949131	T	G	T	G	-0.1029	-0.000620799	0.09433	0.0903236	FALSE	FALSE	FALSE	stvDYs	0.0486794	0.989825	outcome	TRUE	reported	textfile	1.168e-13	0.013867	35365	exposure	TRUE	reported	OmkZQj	textfile	2	1	TRUE	NA	0.00155459182651985	55.0606275627935	78.5145136437862	NA	NA	0.00155467961177191	35365	NA	NA	NA
rs11964507	T	C	T	C	0.0918	0.0174675	0.06305	0.0565389	FALSE	FALSE	FALSE	stvDYs	0.0607595	0.773741	outcome	TRUE	reported	textfile	3.365e-08	0.016627	35438	exposure	TRUE	reported	OmkZQj	textfile	2	1	TRUE	NA	0.000859438797384498	30.4812700101573	78.5145136437862	NA	NA	0.000859487262229327	35438	NA	NA	NA
rs12151752	C	T	C	T	-0.0562	0.00597421	0.21988	0.234261	FALSE	FALSE	FALSE	stvDYs	0.03325	0.857407	outcome	TRUE	reported	textfile	8.971e-09	0.009775	35344	exposure	TRUE	reported	OmkZQj	textfile	2	1	TRUE	NA	0.000934366846812132	33.0532769862288	78.5145136437862	NA	NA	0.000934419673123945	35344	NA	NA	NA
rs12192713	A	G	A	G	-0.0631	0.00870274	0.22415	0.233637	FALSE	FALSE	FALSE	stvDYs	0.0329632	0.791769	outcome	TRUE	reported	textfile	1.142e-10	0.009788	35437	exposure	TRUE	reported	OmkZQj	textfile	2	1	TRUE	NA	0.00117139891724939	41.5572006926275	78.5145136437862	NA	NA	0.00117146495515906	35437	NA	NA	NA
rs12214465	T	C	T	C	-0.0845	0.144466	0.12202	0.0825237	FALSE	FALSE	FALSE	stvDYs	0.0521741	0.00562432	outcome	TRUE	reported	textfile	1.071e-11	0.012433	35442	exposure	TRUE	reported	OmkZQj	textfile	2	1	TRUE	NA	0.00130160042960825	46.1888386375303	78.5145136437862	NA	NA	0.00130167378774428	35442	NA	NA	NA
rs12522772	C	T	C	T	-0.0903	0.0623247	0.08036	0.0587506	FALSE	FALSE	FALSE	stvDYs	0.0595627	0.29539	outcome	TRUE	reported	textfile	1.244e-09	0.014866	35366	exposure	TRUE	reported	OmkZQj	textfile	2	1	TRUE	NA	0.00104219370611725	36.8945895321305	78.5145136437862	NA	NA	0.00104225258562618	35366	NA	NA	NA
rs1265048	C	T	C	T	0.0738	-0.0324112	0.37915	0.313289	FALSE	FALSE	FALSE	stvDYs	0.0302418	0.283838	outcome	TRUE	reported	textfile	1.056e-18	0.008359	35439	exposure	TRUE	reported	OmkZQj	textfile	2	1	TRUE	NA	0.00219466600086631	77.9434388880175	78.5145136437862	NA	NA	0.00219478959198129	35439	NA	NA	NA
rs1265068	T	C	T	C	0.097	-0.0624857	0.26352	0.197595	FALSE	FALSE	FALSE	stvDYs	0.0352412	0.0762144	outcome	TRUE	reported	textfile	3.955e-26	0.009174	35439	exposure	TRUE	reported	OmkZQj	textfile	2	1	TRUE	NA	0.00314468152024144	111.789621790595	78.5145136437862	NA	NA	0.00314485844221237	35439	NA	NA	NA
rs12721829	T	G	T	C	0.108	0.0407612	0.25753	0.0913285	TRUE	FALSE	FALSE	stvDYs	0.0508786	0.423047	outcome	TRUE	reported	textfile	1.14e-31	0.009223	35440	exposure	TRUE	reported	OmkZQj	textfile	2	1	FALSE	NA	0.00385418268710317	137.112984556818	78.5145136437862	NA	NA	0.00385439936564754	35440	NA	NA	NA
rs13063578	AAAAAAAAAATAAAATAAAATAAAAC	AAAAATAAAATAAAATAAAATAAAAC	T	A	-0.0515	0.0525107	0.42144	0.400023	TRUE	FALSE	FALSE	stvDYs	0.0286251	0.0665902	outcome	TRUE	reported	textfile	4.241e-10	0.008247	35342	exposure	TRUE	reported	OmkZQj	textfile	2	1	FALSE	NA	0.0011021797100375	38.9940093586533	78.5145136437862	NA	NA	0.00110224201704606	35342	NA	NA	NA
rs13163775	TCCAGCCTCCCCCCA	TCCACCCTCCCCCCA	C	G	-0.102	0.0382595	0.05342	0.033391	TRUE	FALSE	FALSE	stvDYs	0.0783523	0.625336	outcome	TRUE	reported	textfile	2.398e-08	0.018278	35336	exposure	TRUE	reported	OmkZQj	textfile	2	1	FALSE	NA	0.000880527723863027	31.1399862161602	78.5145136437862	NA	NA	0.000880577520226356	35336	NA	NA	NA
rs13197227	C	A	C	A	0.0778	0.0213373	0.26274	0.265459	FALSE	FALSE	FALSE	stvDYs	0.0318457	0.502844	outcome	TRUE	reported	textfile	2.89e-17	0.009206	35442	exposure	TRUE	reported	OmkZQj	textfile	2	1	TRUE	NA	0.00201105876143302	71.4155433593615	78.5145136437862	NA	NA	0.00201117202408405	35442	NA	NA	NA
rs13213501	T	C	T	C	0.0707	-0.0308495	0.33361	0.271937	FALSE	FALSE	FALSE	stvDYs	0.0315207	0.327725	outcome	TRUE	reported	textfile	2.44e-16	0.008624	35441	exposure	TRUE	reported	OmkZQj	textfile	2	1	TRUE	NA	0.00189274704140099	67.2042630703056	78.5145136437862	NA	NA	0.00189285365639285	35441	NA	NA	NA
rs138826033	A	G	A	G	-0.1846	0.185794	0.01775	0.00772297	FALSE	FALSE	FALSE	stvDYs	0.161206	0.249104	outcome	TRUE	reported	textfile	1.915e-09	0.030742	35434	exposure	TRUE	reported	OmkZQj	textfile	2	1	TRUE	NA	0.00101656993382015	36.0557590957534	78.5145136437862	NA	NA	0.00101662725694394	35434	NA	NA	NA
rs139268409	A	C	A	C	-1.0049	0.166125	0.01041	0.00818023	FALSE	FALSE	FALSE	stvDYs	0.155225	0.28452	outcome	TRUE	reported	textfile	8.121e-129	0.041617	35361	exposure	TRUE	reported	OmkZQj	textfile	2	1	TRUE	NA	0.0162209829762124	583.014810369783	78.5145136437862	NA	NA	0.0162218855949543	35361	NA	NA	NA
rs140641038	A	G	A	G	-0.5672	0.294873	0.00319	0.00579852	FALSE	FALSE	FALSE	stvDYs	0.185198	0.11134	outcome	TRUE	reported	textfile	8.879e-15	0.073146	35360	exposure	TRUE	reported	OmkZQj	textfile	2	1	TRUE	NA	0.00169762252907311	60.1266096701397	78.5145136437862	NA	NA	0.00169771839085511	35360	NA	NA	NA
rs141195264	A	G	A	G	-0.1821	0.00713878	0.02589	0.0266026	FALSE	FALSE	FALSE	stvDYs	0.0882399	0.93552	outcome	TRUE	reported	textfile	3.011e-12	0.026099	35358	exposure	TRUE	reported	OmkZQj	textfile	2	1	TRUE	NA	0.00137495005027377	48.6796660868129	78.5145136437862	NA	NA	0.00137502772079396	35358	NA	NA	NA
rs142021463	A	G	A	G	-0.3347	-0.0417572	0.02004	0.0222049	FALSE	FALSE	FALSE	stvDYs	0.0953261	0.661353	outcome	TRUE	reported	textfile	3.347e-31	0.028809	35369	exposure	TRUE	reported	OmkZQj	textfile	2	1	TRUE	NA	0.00380170200562541	134.967902578883	78.5145136437862	NA	NA	0.00380191617410186	35369	NA	NA	NA
rs142390300	T	C	T	C	-0.2088	0.0344053	0.03051	0.0189969	FALSE	FALSE	FALSE	stvDYs	0.102808	0.737885	outcome	TRUE	reported	textfile	2.938e-18	0.023962	35370	exposure	TRUE	reported	OmkZQj	textfile	2	1	TRUE	NA	0.00214214311512742	75.9259619725256	78.5145136437862	NA	NA	0.00214226399016017	35370	NA	NA	NA
rs143576918	A	G	A	G	-0.1307	-0.0993606	0.03596	0.0339045	FALSE	FALSE	FALSE	stvDYs	0.0776592	0.20074	outcome	TRUE	reported	textfile	2.126e-09	0.021827	35360	exposure	TRUE	reported	OmkZQj	textfile	2	1	TRUE	NA	0.0010130028271342	35.8540742403808	78.5145136437862	NA	NA	0.00101306006886701	35360	NA	NA	NA
rs144642340	C	T	C	T	-0.1474	-0.176226	0.029	0.00950384	FALSE	FALSE	FALSE	stvDYs	0.146883	0.230228	outcome	TRUE	reported	textfile	6.764e-10	0.023884	35355	exposure	TRUE	reported	OmkZQj	textfile	2	1	TRUE	NA	0.00107612419017454	38.0852029033726	78.5145136437862	NA	NA	0.00107618500346232	35355	NA	NA	NA
rs144888812	T	C	T	C	-0.2216	0.143998	0.02003	0.0149949	FALSE	FALSE	FALSE	stvDYs	0.115923	0.214167	outcome	TRUE	reported	textfile	1.436e-14	0.028805	35362	exposure	TRUE	reported	OmkZQj	textfile	2	1	TRUE	NA	0.00167086237656737	59.1805762336745	78.5145136437862	NA	NA	0.00167095672444281	35362	NA	NA	NA
rs144972235	C	T	C	T	-0.2477	-0.0052869	0.0169	0.0216299	FALSE	FALSE	FALSE	stvDYs	0.0967319	0.956413	outcome	TRUE	reported	textfile	9.91e-15	0.032001	35362	exposure	TRUE	reported	OmkZQj	textfile	2	1	TRUE	NA	0.0016914255827669	59.9101421537436	78.5145136437862	NA	NA	0.0016915210898088	35362	NA	NA	NA
rs145162876	T	A	T	A	-0.1757	-0.0850054	0.02382	0.0116657	FALSE	TRUE	FALSE	stvDYs	0.130788	0.515726	outcome	TRUE	reported	textfile	2.334e-11	0.026289	35439	exposure	TRUE	reported	OmkZQj	textfile	2	1	TRUE	NA	0.00125882942057425	44.6653642514901	78.5145136437862	NA	NA	0.00125890037718343	35439	NA	NA	NA
rs146901140	A	G	A	G	-0.1113	0.0321417	0.05686	0.0222949	FALSE	FALSE	FALSE	stvDYs	0.0979906	0.742906	outcome	TRUE	reported	textfile	3.421e-10	0.017727	35363	exposure	TRUE	reported	OmkZQj	textfile	2	1	TRUE	NA	0.00111349144740112	39.4180627472932	78.5145136437862	NA	NA	0.00111355435577555	35363	NA	NA	NA
rs147426320	G	A	G	A	-0.1606	-0.0147565	0.0525	0.025747	FALSE	FALSE	FALSE	stvDYs	0.0890101	0.868327	outcome	TRUE	reported	textfile	3.881e-18	0.018498	35363	exposure	TRUE	reported	OmkZQj	textfile	2	1	TRUE	NA	0.00212700103888066	75.3732026161273	78.5145136437862	NA	NA	0.00212712108506997	35363	NA	NA	NA
rs148387636	A	G	A	G	-0.3564	-0.149507	0.00596	0.00816135	FALSE	FALSE	FALSE	stvDYs	0.157017	0.341011	outcome	TRUE	reported	textfile	3.562e-11	0.053827	35355	exposure	TRUE	reported	OmkZQj	textfile	2	1	TRUE	NA	0.00123847146177004	43.8379736672851	78.5145136437862	NA	NA	0.00123854143815471	35355	NA	NA	NA
rs148844907	A	T	A	T	-0.1818	1.06931	0.01995	0.010849	FALSE	TRUE	FALSE	stvDYs	0.149248	7.79799e-13	outcome	TRUE	reported	textfile	3.794e-10	0.029031	35439	exposure	TRUE	reported	OmkZQj	textfile	2	1	TRUE	NA	0.00110535553994355	39.2138294926516	78.5145136437862	NA	NA	0.00110541785524452	35439	NA	NA	NA
rs154975	C	T	C	T	0.0469	-0.0504771	0.38066	0.379039	FALSE	FALSE	FALSE	stvDYs	0.0302207	0.0948632	outcome	TRUE	reported	textfile	2.357e-08	0.0084	35436	exposure	TRUE	reported	OmkZQj	textfile	2	1	TRUE	NA	0.000878942637293914	31.171851679397	78.5145136437862	NA	NA	0.000878992203814971	35436	NA	NA	NA
rs154977	G	C	G	C	0.0537	0.00295286	0.33949	0.341233	FALSE	TRUE	FALSE	stvDYs	0.0294727	0.920194	outcome	TRUE	reported	textfile	4.073e-10	0.00859	35436	exposure	TRUE	reported	OmkZQj	textfile	2	1	TRUE	NA	0.00110163785707844	39.0784861674768	78.5145136437862	NA	NA	0.00110169996828139	35436	NA	NA	NA
rs169503	T	C	T	C	0.0853	-0.189527	0.11004	0.0833482	FALSE	FALSE	FALSE	stvDYs	0.0510541	0.000205398	outcome	TRUE	reported	textfile	6.697e-11	0.013068	35440	exposure	TRUE	reported	OmkZQj	textfile	2	1	TRUE	NA	0.00120078233707013	42.6044831719643	78.5145136437862	NA	NA	0.00120085002375547	35440	NA	NA	NA
rs17200810	A	G	A	G	0.1262	0.0127084	0.06099	0.0259988	FALSE	FALSE	FALSE	stvDYs	0.0883441	0.885618	outcome	TRUE	reported	textfile	1.061e-13	0.016978	35437	exposure	TRUE	reported	OmkZQj	textfile	2	1	TRUE	NA	0.0015567257119361	55.248582491368	78.5145136437862	NA	NA	0.00155681343888293	35437	NA	NA	NA
rs17311348	T	C	T	C	-0.1272	-0.0255956	0.05036	0.0487904	FALSE	FALSE	FALSE	stvDYs	0.0653732	0.695405	outcome	TRUE	reported	textfile	6.35e-12	0.018511	35357	exposure	TRUE	reported	OmkZQj	textfile	2	1	TRUE	NA	0.001333703975125	47.2160763092076	78.5145136437862	NA	NA	0.00133377932090966	35357	NA	NA	NA
rs17442888	G	A	G	A	-0.0606	0.0533896	0.28593	0.275425	FALSE	FALSE	FALSE	stvDYs	0.03148	0.0898891	outcome	TRUE	reported	textfile	1.511e-11	0.008982	35364	exposure	TRUE	reported	OmkZQj	textfile	2	1	TRUE	NA	0.00128552080952345	45.517100045666	78.5145136437862	NA	NA	0.00128559342239333	35364	NA	NA	NA
rs17710827	T	G	T	G	0.1084	-0.103191	0.05471	0.0415407	FALSE	FALSE	FALSE	stvDYs	0.0703982	0.142696	outcome	TRUE	reported	textfile	1.274e-09	0.017856	35444	exposure	TRUE	reported	OmkZQj	textfile	2	1	TRUE	NA	0.00103871436944355	36.8523937927992	78.5145136437862	NA	NA	0.00103877292344056	35444	NA	NA	NA
rs1820131	G	C	G	C	-0.0593	-0.0015023	0.47665	0.496196	FALSE	TRUE	TRUE	stvDYs	0.0281649	0.957461	outcome	TRUE	reported	textfile	3.352e-13	0.008146	35362	exposure	TRUE	reported	OmkZQj	textfile	2	1	FALSE	NA	0.00149635077132224	52.9902552833203	78.5145136437862	NA	NA	0.00149643527989573	35362	NA	NA	NA
rs1848502	G	C	G	C	-0.0876	-0.0294861	0.27164	0.302455	FALSE	TRUE	FALSE	stvDYs	0.0307184	0.337114	outcome	TRUE	reported	textfile	1.042e-21	0.009151	35362	exposure	TRUE	reported	OmkZQj	textfile	2	1	TRUE	NA	0.00258470097859379	91.631867580883	78.5145136437862	NA	NA	0.00258484679420027	35362	NA	NA	NA
rs1860545	A	G	A	G	-0.046	0.0307467	0.40257	0.396915	FALSE	FALSE	FALSE	stvDYs	0.0286566	0.283301	outcome	TRUE	reported	textfile	2.576e-08	0.008261	35377	exposure	TRUE	reported	OmkZQj	textfile	2	1	TRUE	NA	0.000875687085342074	31.0045809551047	78.5145136437862	NA	NA	0.000875736550795878	35377	NA	NA	NA
rs186071809	T	C	T	C	-0.3257	-0.227211	0.01955	0.0082029	FALSE	FALSE	FALSE	stvDYs	0.157032	0.147922	outcome	TRUE	reported	textfile	4.148e-27	0.030205	35361	exposure	TRUE	reported	OmkZQj	textfile	2	1	TRUE	NA	0.0032773861229418	116.266144971196	78.5145136437862	NA	NA	0.0032775708931139	35361	NA	NA	NA
rs190517550	T	C	T	C	0.1626	-0.0349916	0.02208	0.0138923	FALSE	FALSE	FALSE	stvDYs	0.121385	0.773141	outcome	TRUE	reported	textfile	3.343e-09	0.027495	35371	exposure	TRUE	reported	OmkZQj	textfile	2	1	TRUE	NA	0.00098777288404247	34.9710826228386	78.5145136437862	NA	NA	0.000987828684157467	35371	NA	NA	NA
rs2057703	A	G	A	G	-0.0474	-0.0115099	0.47483	0.427096	FALSE	FALSE	FALSE	stvDYs	0.0285984	0.68734	outcome	TRUE	reported	textfile	5.561e-09	0.008131	35369	exposure	TRUE	reported	OmkZQj	textfile	2	1	TRUE	NA	0.000959906423541937	33.9816296660065	78.5145136437862	NA	NA	0.000959960654036531	35369	NA	NA	NA
rs210152	A	G	A	G	0.0585	-0.00478619	0.20392	0.807523	FALSE	FALSE	FALSE	stvDYs	0.0354598	0.892632	outcome	TRUE	reported	textfile	7.555e-09	0.010124	35367	exposure	TRUE	reported	OmkZQj	textfile	2	1	TRUE	NA	0.000943190507022417	33.3874229812576	78.5145136437862	NA	NA	0.000943243797046363	35367	NA	NA	NA
rs2252937	C	T	C	T	0.1101	-0.0443028	0.12198	0.159484	FALSE	FALSE	FALSE	stvDYs	0.0384767	0.24956	outcome	TRUE	reported	textfile	1.165e-18	0.012486	35440	exposure	TRUE	reported	OmkZQj	textfile	2	1	TRUE	NA	0.00218918503326102	77.7505495481025	78.5145136437862	NA	NA	0.00218930831291745	35440	NA	NA	NA
rs2256594	G	A	G	A	0.1136	-0.0220139	0.15833	0.174591	FALSE	FALSE	FALSE	stvDYs	0.0368807	0.550577	outcome	TRUE	reported	textfile	1.172e-24	0.011082	35439	exposure	TRUE	reported	OmkZQj	textfile	2	1	TRUE	NA	0.00295633123878754	105.074144083457	78.5145136437862	NA	NA	0.00295649759546856	35439	NA	NA	NA
rs2394448	AAAAAAAAAAAAAAAAAGGAT	AAAAAAAAAAAAAAAAACGAT	G	C	-0.1174	0.0439452	0.09209	0.406989	TRUE	FALSE	FALSE	stvDYs	0.0287038	0.125772	outcome	TRUE	reported	textfile	8.939e-17	0.014114	35438	exposure	TRUE	reported	OmkZQj	textfile	2	1	FALSE	NA	0.0019485864484555	69.1849221892846	78.5145136437862	NA	NA	0.00194869621193024	35438	NA	NA	NA
rs241429	G	A	G	A	0.0563	0.0748996	0.40944	0.523069	FALSE	FALSE	FALSE	stvDYs	0.0279548	0.00737731	outcome	TRUE	reported	textfile	8.412e-12	0.008241	35436	exposure	TRUE	reported	OmkZQj	textfile	2	1	TRUE	NA	0.00131534792505439	46.6694249075928	78.5145136437862	NA	NA	0.00131542206953073	35436	NA	NA	NA
rs2523430	A	G	A	G	0.0584	-0.0209279	0.45425	0.486824	FALSE	FALSE	FALSE	stvDYs	0.0280681	0.455902	outcome	TRUE	reported	textfile	1.077e-12	0.008202	35449	exposure	TRUE	reported	OmkZQj	textfile	2	1	TRUE	NA	0.00142810951429341	50.6945953871543	78.5145136437862	NA	NA	0.00142818997638626	35449	NA	NA	NA
rs2523734	C	A	C	A	0.0868	-0.135897	0.11256	0.135209	FALSE	FALSE	FALSE	stvDYs	0.0409247	0.000898057	outcome	TRUE	reported	textfile	2.35e-11	0.012989	35445	exposure	TRUE	reported	OmkZQj	textfile	2	1	TRUE	NA	0.00125830585283898	44.6543231383317	78.5145136437862	NA	NA	0.00125837676796637	35445	NA	NA	NA
rs2548607	T	C	T	C	-0.0643	0.0309537	0.15424	0.161727	FALSE	FALSE	FALSE	stvDYs	0.0380263	0.415641	outcome	TRUE	reported	textfile	1.172e-08	0.011273	35374	exposure	TRUE	reported	OmkZQj	textfile	2	1	TRUE	NA	0.000918881508138179	32.532570283109	78.5145136437862	NA	NA	0.000918933415698804	35374	NA	NA	NA
rs2844503	A	T	A	T	0.0975	-0.0224265	0.41629	0.422078	FALSE	TRUE	TRUE	stvDYs	0.0283356	0.428676	outcome	TRUE	reported	textfile	2.066e-32	0.008225	35441	exposure	TRUE	reported	OmkZQj	textfile	2	1	FALSE	NA	0.00394923451840629	140.511836291929	78.5145136437862	NA	NA	0.0039494565132249	35441	NA	NA	NA
rs2968219	AA	TA	T	A	-0.1301	0.0370617	0.05196	0.0435302	TRUE	FALSE	FALSE	stvDYs	0.0690645	0.591527	outcome	TRUE	reported	textfile	1.404e-12	0.018366	35367	exposure	TRUE	reported	OmkZQj	textfile	2	1	FALSE	NA	0.001416809505429	50.1765587849326	78.5145136437862	NA	NA	0.00141688951685515	35367	NA	NA	NA
rs3095255	C	A	C	A	0.1566	-0.0861013	0.33205	0.650602	FALSE	FALSE	FALSE	stvDYs	0.0301452	0.00428722	outcome	TRUE	reported	textfile	4.194e-75	0.00854	35439	exposure	TRUE	reported	OmkZQj	textfile	2	1	TRUE	NA	0.00939907348838787	336.235267193743	78.5145136437862	NA	NA	0.0093995989688725	35439	NA	NA	NA
rs3117212	A	G	A	G	0.0803	-0.0905266	0.18431	0.170681	FALSE	FALSE	FALSE	stvDYs	0.0372737	0.015153	outcome	TRUE	reported	textfile	2.93e-14	0.010564	35437	exposure	TRUE	reported	OmkZQj	textfile	2	1	TRUE	NA	0.00162783290113824	57.7763090285764	78.5145136437862	NA	NA	0.00162792462869076	35437	NA	NA	NA
rs3129206	T	C	T	C	0.0646	-0.0580616	0.49728	0.539301	FALSE	FALSE	FALSE	stvDYs	0.0281283	0.0390012	outcome	TRUE	reported	textfile	2.258e-15	0.00815	35437	exposure	TRUE	reported	OmkZQj	textfile	2	1	TRUE	NA	0.00176979749351215	62.8239598693123	78.5145136437862	NA	NA	0.00176989720651533	35437	NA	NA	NA
rs3129755	G	A	G	A	0.1311	-0.0278731	0.40405	0.565223	FALSE	FALSE	FALSE	stvDYs	0.0288504	0.333982	outcome	TRUE	reported	textfile	3.881e-57	0.008229	35439	exposure	TRUE	reported	OmkZQj	textfile	2	1	TRUE	NA	0.00711099708470411	253.797154516533	78.5145136437862	NA	NA	0.00711139556245175	35439	NA	NA	NA
rs3131064	C	T	C	T	-0.0762	-0.0804556	0.1093	0.196581	FALSE	FALSE	FALSE	stvDYs	0.0351286	0.022003	outcome	TRUE	reported	textfile	5.487e-09	0.013067	35442	exposure	TRUE	reported	OmkZQj	textfile	2	1	TRUE	NA	0.00095856912899925	34.0042853899619	78.5145136437862	NA	NA	0.000958623172465527	35442	NA	NA	NA
rs3131110	G	A	G	A	0.141	-0.0540328	0.08847	0.9117376	FALSE	FALSE	FALSE	stvDYs	0.0494293	0.274335	outcome	TRUE	reported	textfile	1.325e-22	0.014412	35444	exposure	TRUE	reported	OmkZQj	textfile	2	1	TRUE	NA	0.00269324431290428	95.7117400374878	78.5145136437862	NA	NA	0.00269339588394089	35444	NA	NA	NA
rs3132949	CCCCC	CCCCT	G	A	0.0699	-0.0308042	0.28697	0.324636	TRUE	FALSE	FALSE	stvDYs	0.0299554	0.303792	outcome	TRUE	reported	textfile	6.594e-15	0.008971	35437	exposure	TRUE	reported	OmkZQj	textfile	2	1	FALSE	NA	0.00171029993738704	60.7083076961614	78.5145136437862	NA	NA	0.00171039630395381	35437	NA	NA	NA
rs3134942	T	G	T	G	-0.1587	-0.0515673	0.09015	0.152022	FALSE	FALSE	FALSE	stvDYs	0.0388574	0.184479	outcome	TRUE	reported	textfile	4.253e-28	0.01444	35440	exposure	TRUE	reported	OmkZQj	textfile	2	1	TRUE	NA	0.00339662894095261	120.779981189073	78.5145136437862	NA	NA	0.0033968199839688	35440	NA	NA	NA
rs3218820	A	G	A	G	-0.1782	0.119272	0.02758	0.017891	FALSE	FALSE	FALSE	stvDYs	0.105994	0.260474	outcome	TRUE	reported	textfile	5.165e-13	0.024678	35438	exposure	TRUE	reported	OmkZQj	textfile	2	1	TRUE	NA	0.00146922304313091	52.1399930356235	78.5145136437862	NA	NA	0.00146930584391571	35438	NA	NA	NA
rs35266973	G	A	G	A	0.098	0.0584892	0.20514	0.177015	FALSE	FALSE	FALSE	stvDYs	0.0367796	0.111775	outcome	TRUE	reported	textfile	1.948e-22	0.010057	35437	exposure	TRUE	reported	OmkZQj	textfile	2	1	TRUE	NA	0.00267236733498228	94.9490753224758	78.5145136437862	NA	NA	0.00267251776395848	35437	NA	NA	NA
rs35620350	C	G	A	G	-0.6757	0.0729987	0.00353	0.101373	TRUE	TRUE	FALSE	stvDYs	0.046465	0.116172	outcome	TRUE	reported	textfile	4.821e-23	0.068354	35362	exposure	TRUE	reported	OmkZQj	textfile	2	1	FALSE	NA	0.00275578084654861	97.7136882444685	78.5145136437862	NA	NA	0.00275593628693832	35362	NA	NA	NA
rs35761101	T	C	T	C	-0.1128	0.00524756	0.07216	0.0565511	FALSE	FALSE	FALSE	stvDYs	0.0606564	0.931059	outcome	TRUE	reported	textfile	9.623e-13	0.015808	35362	exposure	TRUE	reported	OmkZQj	textfile	2	1	TRUE	NA	0.00143781377831499	50.914300483967	78.5145136437862	NA	NA	0.0014378949856879	35362	NA	NA	NA
rs35941	C	T	C	T	0.0958	0.00411527	0.14974	0.844639	FALSE	FALSE	FALSE	stvDYs	0.0386183	0.915136	outcome	TRUE	reported	textfile	1.735e-16	0.011627	35366	exposure	TRUE	reported	OmkZQj	textfile	2	1	TRUE	NA	0.00191591774584573	67.8845764287376	78.5145136437862	NA	NA	0.0019160258923675	35366	NA	NA	NA
rs3749946	A	C	A	C	0.1011	0.132683	0.08635	0.0576052	FALSE	FALSE	FALSE	stvDYs	0.0602016	0.0275261	outcome	TRUE	reported	textfile	1.967e-12	0.014367	35441	exposure	TRUE	reported	OmkZQj	textfile	2	1	TRUE	NA	0.00139526846835502	49.516007373801	78.5145136437862	NA	NA	0.00139534710046002	35441	NA	NA	NA
rs377093	G	T	G	T	0.1112	-0.146215	0.18865	0.181425	FALSE	FALSE	FALSE	stvDYs	0.0368588	7.28124e-05	outcome	TRUE	reported	textfile	1.002e-26	0.010391	35437	exposure	TRUE	reported	OmkZQj	textfile	2	1	TRUE	NA	0.00322134075813088	114.517108393138	78.5145136437862	NA	NA	0.00322152198929431	35437	NA	NA	NA
rs3873444	T	C	T	C	0.0701	0.0217665	0.12786	0.0935339	FALSE	FALSE	FALSE	stvDYs	0.0481367	0.651138	outcome	TRUE	reported	textfile	6.876e-09	0.012099	35433	exposure	TRUE	reported	OmkZQj	textfile	2	1	TRUE	NA	0.000946494089787734	33.5670030652824	78.5145136437862	NA	NA	0.000946547466671717	35433	NA	NA	NA
rs3909111	C	G	C	G	0.0956	-0.121777	0.07734	0.0721549	FALSE	TRUE	FALSE	stvDYs	0.0540919	0.0243664	outcome	TRUE	reported	textfile	3.549e-10	0.015241	35439	exposure	TRUE	reported	OmkZQj	textfile	2	1	TRUE	NA	0.00110898457763076	39.342716943834	78.5145136437862	NA	NA	0.00110904709729447	35439	NA	NA	NA
rs396090	A	G	A	G	0.0483	0.0133875	0.44235	0.526682	FALSE	FALSE	FALSE	stvDYs	0.0280624	0.633317	outcome	TRUE	reported	textfile	3.771e-09	0.008195	35437	exposure	TRUE	reported	OmkZQj	textfile	2	1	TRUE	NA	0.000979295786600058	34.7353623922098	78.5145136437862	NA	NA	0.000979351005265913	35437	NA	NA	NA
rs41270871	GTGAGGGAGGTGG	GTGTGGGAGGTGG	T	A	0.1437	0.0426899	0.0805	0.21731	TRUE	FALSE	FALSE	stvDYs	0.0340583	0.210047	outcome	TRUE	reported	textfile	2.132e-22	0.014761	35439	exposure	TRUE	reported	OmkZQj	textfile	2	1	FALSE	NA	0.00266710835122115	94.7670726932247	78.5145136437862	NA	NA	0.00266725847648479	35439	NA	NA	NA
rs4148879	A	G	A	G	0.1103	-0.0765906	0.14445	0.104065	FALSE	FALSE	FALSE	stvDYs	0.0461037	0.0966593	outcome	TRUE	reported	textfile	6.839e-22	0.01147	35437	exposure	TRUE	reported	OmkZQj	textfile	2	1	TRUE	NA	0.00260276764433554	92.4697487471487	78.5145136437862	NA	NA	0.00260291416573323	35437	NA	NA	NA
rs429150	C	T	C	T	0.1086	-0.012931	0.48245	0.444431	FALSE	FALSE	FALSE	stvDYs	0.0281506	0.645981	outcome	TRUE	reported	textfile	8.94e-41	0.008122	35441	exposure	TRUE	reported	OmkZQj	textfile	2	1	TRUE	NA	0.00501929097906432	178.775981679176	78.5145136437862	NA	NA	0.00501957282089295	35441	NA	NA	NA
rs432502	A	G	A	G	-0.0904	-0.0170465	0.12428	0.115622	FALSE	FALSE	FALSE	stvDYs	0.0437146	0.696573	outcome	TRUE	reported	textfile	3.022e-13	0.012395	35358	exposure	TRUE	reported	OmkZQj	textfile	2	1	TRUE	NA	0.00150211525413721	53.1886824565408	78.5145136437862	NA	NA	0.00150220009737607	35358	NA	NA	NA
rs4959116	T	C	T	C	0.066	-0.0311933	0.18079	0.150686	FALSE	FALSE	FALSE	stvDYs	0.0391603	0.425709	outcome	TRUE	reported	textfile	4.951e-10	0.01061	35437	exposure	TRUE	reported	OmkZQj	textfile	2	1	TRUE	NA	0.00109075242801997	38.6930167888975	78.5145136437862	NA	NA	0.00109081392442861	35437	NA	NA	NA
rs55695437	T	C	T	C	-0.1049	0.0402026	0.08105	0.0785961	FALSE	FALSE	FALSE	stvDYs	0.0529487	0.447689	outcome	TRUE	reported	textfile	3.133e-12	0.015047	35362	exposure	TRUE	reported	OmkZQj	textfile	2	1	TRUE	NA	0.00137251730393717	48.5989147186224	78.5145136437862	NA	NA	0.0013725948284504	35362	NA	NA	NA
rs557011	T	C	T	C	0.1087	-0.132997	0.40141	0.333894	FALSE	FALSE	FALSE	stvDYs	0.0297911	8.03206e-06	outcome	TRUE	reported	textfile	1.823e-39	0.008269	35439	exposure	TRUE	reported	OmkZQj	textfile	2	1	TRUE	NA	0.00485242837012547	172.793974536363	78.5145136437862	NA	NA	0.00485270090340913	35439	NA	NA	NA
rs57083241	T	C	T	C	-0.0534	-0.0292246	0.26122	0.216725	FALSE	FALSE	FALSE	stvDYs	0.0353834	0.408838	outcome	TRUE	reported	textfile	7.01e-09	0.009222	35361	exposure	TRUE	reported	OmkZQj	textfile	2	1	TRUE	NA	0.000947318742344495	33.5280051182009	78.5145136437862	NA	NA	0.000947372274473731	35361	NA	NA	NA
rs60120766	A	G	A	G	0.1671	-0.0600776	0.0219	0.0326965	FALSE	FALSE	FALSE	stvDYs	0.0790786	0.447422	outcome	TRUE	reported	textfile	2.038e-09	0.027874	35442	exposure	TRUE	reported	OmkZQj	textfile	2	1	TRUE	NA	0.00101296849324802	35.9360054419957	78.5145136437862	NA	NA	0.001013025600603	35442	NA	NA	NA
rs61729512	A	G	A	G	0.072	0.0148268	0.12561	0.116099	FALSE	FALSE	FALSE	stvDYs	0.0439358	0.735767	outcome	TRUE	reported	textfile	4.718e-09	0.012293	35388	exposure	TRUE	reported	OmkZQj	textfile	2	1	TRUE	NA	0.000968439331770771	34.3024140009337	78.5145136437862	NA	NA	0.000968494014492982	35388	NA	NA	NA
rs6415128	A	G	A	G	0.1112	0.0299486	0.45402	0.557476	FALSE	FALSE	FALSE	stvDYs	0.0280865	0.286288	outcome	TRUE	reported	textfile	1.026e-42	0.008117	35439	exposure	TRUE	reported	OmkZQj	textfile	2	1	TRUE	NA	0.00526796798596282	187.66961906373	78.5145136437862	NA	NA	0.00526826373418876	35439	NA	NA	NA
rs6457109	C	T	C	T	0.0919	0.018039	0.0777	0.0891166	FALSE	FALSE	FALSE	stvDYs	0.049391	0.714942	outcome	TRUE	reported	textfile	1.883e-09	0.015297	35445	exposure	TRUE	reported	OmkZQj	textfile	2	1	TRUE	NA	0.00101723549087177	36.0905901321371	78.5145136437862	NA	NA	0.00101729283368499	35445	NA	NA	NA
rs6457715	G	A	G	A	-0.0581	0.01361	0.20696	0.209846	FALSE	FALSE	FALSE	stvDYs	0.0344929	0.693156	outcome	TRUE	reported	textfile	7.486e-09	0.010053	35437	exposure	TRUE	reported	OmkZQj	textfile	2	1	TRUE	NA	0.000941661468481108	33.3992248987924	78.5145136437862	NA	NA	0.000941714567095029	35437	NA	NA	NA
rs6477	G	C	G	C	0.0899	-0.0277019	0.23653	0.112644	FALSE	TRUE	FALSE	stvDYs	0.0457374	0.544731	outcome	TRUE	reported	textfile	1.48e-18	0.010226	35439	exposure	TRUE	reported	OmkZQj	textfile	2	1	TRUE	NA	0.00217610700491766	77.2828797492498	78.5145136437862	NA	NA	0.00217622955317494	35439	NA	NA	NA
rs67628473	T	C	T	C	-0.1084	-0.0549141	0.08191	0.0931239	FALSE	FALSE	FALSE	stvDYs	0.0481544	0.25413	outcome	TRUE	reported	textfile	3.221e-13	0.01488	35365	exposure	TRUE	reported	OmkZQj	textfile	2	1	TRUE	NA	0.00149840013890535	53.0674403721349	78.5145136437862	NA	NA	0.0014984847558671	35365	NA	NA	NA
rs680242	T	A	T	A	-0.0452	0.00490242	0.45068	0.442628	FALSE	TRUE	TRUE	stvDYs	0.0283199	0.862566	outcome	TRUE	reported	textfile	2.974e-08	0.008154	35346	exposure	TRUE	reported	OmkZQj	textfile	2	1	FALSE	NA	0.000868595933757873	30.7263434597266	78.5145136437862	NA	NA	0.000868645042032669	35346	NA	NA	NA
rs6883731	C	T	C	T	-0.1054	0.0993562	0.11378	0.0987704	FALSE	FALSE	FALSE	stvDYs	0.0469484	0.0343204	outcome	TRUE	reported	textfile	3.269e-16	0.012912	35361	exposure	TRUE	reported	OmkZQj	textfile	2	1	TRUE	NA	0.00188084081603154	66.6299707826784	78.5145136437862	NA	NA	0.00188094700133396	35361	NA	NA	NA
rs6884064	A	G	A	G	-0.0976	-0.0053564	0.10286	0.115001	FALSE	FALSE	FALSE	stvDYs	0.0442015	0.903547	outcome	TRUE	reported	textfile	5.52e-13	0.013533	35365	exposure	TRUE	reported	OmkZQj	textfile	2	1	TRUE	NA	0.00146858653323859	52.010006770453	78.5145136437862	NA	NA	0.00146866946905654	35365	NA	NA	NA
rs6935940	C	A	C	A	0.089	-0.148442	0.21597	0.237981	FALSE	FALSE	FALSE	stvDYs	0.0332879	8.22124e-06	outcome	TRUE	reported	textfile	1.368e-19	0.009829	35433	exposure	TRUE	reported	OmkZQj	textfile	2	1	TRUE	NA	0.00230860507151525	81.9854583337567	78.5145136437862	NA	NA	0.0023087350861981	35433	NA	NA	NA
rs6938453	A	T	A	T	0.0726	0.081473	0.2535	0.213858	FALSE	TRUE	FALSE	stvDYs	0.0346594	0.0187394	outcome	TRUE	reported	textfile	2.38e-14	0.009517	35439	exposure	TRUE	reported	OmkZQj	textfile	2	1	TRUE	NA	0.00163937794106772	58.1900315517326	78.5145136437862	NA	NA	0.00163947031289544	35439	NA	NA	NA
rs71542417	G	A	G	A	0.1006	-0.0626516	0.15399	0.0869164	FALSE	FALSE	FALSE	stvDYs	0.0501293	0.211373	outcome	TRUE	reported	textfile	3.728e-19	0.011247	35439	exposure	TRUE	reported	OmkZQj	textfile	2	1	TRUE	NA	0.00225248427404594	80.0014873114354	78.5145136437862	NA	NA	0.00225261111380681	35439	NA	NA	NA
rs7197	C	T	C	T	0.0906	-0.142784	0.27725	0.824054	FALSE	FALSE	FALSE	stvDYs	0.0366205	9.65864e-05	outcome	TRUE	reported	textfile	7.553e-24	0.008998	35439	exposure	TRUE	reported	OmkZQj	textfile	2	1	TRUE	NA	0.0028526094467627	101.377110267364	78.5145136437862	NA	NA	0.00285276998358061	35439	NA	NA	NA
rs72750233	T	C	T	C	-0.0548	0.0149108	0.20989	0.20225	FALSE	FALSE	FALSE	stvDYs	0.0351364	0.671296	outcome	TRUE	reported	textfile	3.27e-08	0.009916	35366	exposure	TRUE	reported	OmkZQj	textfile	2	1	TRUE	NA	0.000862834004426043	30.5396123485389	78.5145136437862	NA	NA	0.000862882759627934	35366	NA	NA	NA
rs72752124	C	T	C	T	-0.1627	0.0228516	0.05261	0.0513994	FALSE	FALSE	FALSE	stvDYs	0.063412	0.718573	outcome	TRUE	reported	textfile	6.998e-20	0.017825	35366	exposure	TRUE	reported	OmkZQj	textfile	2	1	TRUE	NA	0.00235021827036283	83.3089130426278	78.5145136437862	NA	NA	0.00235035087382583	35366	NA	NA	NA
rs72752228	A	C	A	C	-0.148	0.0645953	0.05095	0.0482149	FALSE	FALSE	FALSE	stvDYs	0.0657516	0.325896	outcome	TRUE	reported	textfile	1.959e-15	0.018631	35364	exposure	TRUE	reported	OmkZQj	textfile	2	1	TRUE	NA	0.00178121136379976	63.099589953363	78.5145136437862	NA	NA	0.00178131192589866	35364	NA	NA	NA
rs72754232	T	C	T	C	-0.1043	-0.0828168	0.10646	0.0956222	FALSE	FALSE	FALSE	stvDYs	0.0485488	0.088037	outcome	TRUE	reported	textfile	5.07e-15	0.013329	35366	exposure	TRUE	reported	OmkZQj	textfile	2	1	TRUE	NA	0.00172836820379205	61.2278374062619	78.5145136437862	NA	NA	0.00172846578216432	35366	NA	NA	NA
rs72767037	C	A	C	A	-0.1545	-0.0338658	0.03714	0.0213554	FALSE	FALSE	FALSE	stvDYs	0.0961277	0.724613	outcome	TRUE	reported	textfile	4.999e-13	0.021383	35359	exposure	TRUE	reported	OmkZQj	textfile	2	1	TRUE	NA	0.00147427662209709	52.2029601312126	78.5145136437862	NA	NA	0.00147435989290671	35359	NA	NA	NA
rs7310615	G	C	G	C	-0.1067	0.0300054	0.37607	0.482528	FALSE	TRUE	TRUE	stvDYs	0.0282712	0.288535	outcome	TRUE	reported	textfile	1.792e-37	0.00834	35370	exposure	TRUE	reported	OmkZQj	textfile	2	1	FALSE	NA	0.00460634588429692	163.671167243423	78.5145136437862	NA	NA	0.00460660516535706	35370	NA	NA	NA
rs7314318	G	C	G	C	-0.0546	-0.0502686	0.30548	0.340427	FALSE	TRUE	FALSE	stvDYs	0.0306195	0.100649	outcome	TRUE	reported	textfile	8.668e-10	0.008904	35388	exposure	TRUE	reported	OmkZQj	textfile	2	1	TRUE	NA	0.00106144559574542	37.6002244436823	78.5145136437862	NA	NA	0.00106150552446669	35388	NA	NA	NA
rs73403125	C	T	T	A	0.0812	-0.304556	0.35016	0.00467349	TRUE	FALSE	FALSE	stvDYs	0.210093	0.147162	outcome	TRUE	reported	textfile	5.443e-25	0.007865	35401	exposure	TRUE	reported	OmkZQj	textfile	2	1	FALSE	NA	0.00300188059631779	106.583522236342	78.5145136437862	NA	NA	0.0030020496897273	35401	NA	NA	NA
rs73754329	A	G	A	G	-0.2997	-0.104148	0.02942	0.0137261	FALSE	FALSE	FALSE	stvDYs	0.120768	0.388482	outcome	TRUE	reported	textfile	2.081e-35	0.024134	35366	exposure	TRUE	reported	OmkZQj	textfile	2	1	TRUE	NA	0.00434149529053317	154.202107176512	78.5145136437862	NA	NA	0.00434173975641077	35366	NA	NA	NA
rs74893885	T	C	T	C	-0.2578	-0.0741732	0.03435	0.0241173	FALSE	FALSE	FALSE	stvDYs	0.0923367	0.421806	outcome	TRUE	reported	textfile	3.408e-30	0.022579	35366	exposure	TRUE	reported	OmkZQj	textfile	2	1	TRUE	NA	0.00367259090418719	130.356249913412	78.5145136437862	NA	NA	0.00367279784357302	35366	NA	NA	NA
rs75057504	C	T	C	T	0.1192	-0.107426	0.07478	0.0440159	FALSE	FALSE	FALSE	stvDYs	0.0688483	0.118683	outcome	TRUE	reported	textfile	1.285e-14	0.015466	35438	exposure	TRUE	reported	OmkZQj	textfile	2	1	TRUE	NA	0.00167340066753142	59.398022745556	78.5145136437862	NA	NA	0.00167349495583936	35438	NA	NA	NA
rs76485124	T	C	T	C	-0.1973	0.0817817	0.04246	0.0524786	FALSE	FALSE	FALSE	stvDYs	0.0625057	0.190741	outcome	TRUE	reported	textfile	2.044e-22	0.020258	35363	exposure	TRUE	reported	OmkZQj	textfile	2	1	TRUE	NA	0.00267515268821319	94.8498119372873	78.5145136437862	NA	NA	0.00267530358868788	35363	NA	NA	NA
rs7735310	G	T	G	T	-0.0524	0.00839037	0.29145	0.286973	FALSE	FALSE	FALSE	stvDYs	0.0310506	0.786994	outcome	TRUE	reported	textfile	5.926e-09	0.009005	35364	exposure	TRUE	reported	OmkZQj	textfile	2	1	TRUE	NA	0.000956573013517164	33.8587232449222	78.5145136437862	NA	NA	0.000956627063510371	35364	NA	NA	NA
rs7758790	C	T	C	T	0.0548	-0.00587722	0.20897	0.224997	FALSE	FALSE	FALSE	stvDYs	0.0336154	0.861207	outcome	TRUE	reported	textfile	3.884e-08	0.009971	35439	exposure	TRUE	reported	OmkZQj	textfile	2	1	TRUE	NA	0.00085159328043495	30.2036322890754	78.5145136437862	NA	NA	0.000851641301883065	35439	NA	NA	NA
rs7767671	T	C	T	C	0.0519	0.0487454	0.46596	0.458208	FALSE	FALSE	FALSE	stvDYs	0.0280947	0.0827344	outcome	TRUE	reported	textfile	1.597e-10	0.008115	35447	exposure	TRUE	reported	OmkZQj	textfile	2	1	TRUE	NA	0.00115259658127313	40.9009280931171	78.5145136437862	NA	NA	0.00115266154208721	35447	NA	NA	NA
rs77894955	A	G	A	G	-0.1663	-0.0426078	0.02189	0.012778	FALSE	FALSE	FALSE	stvDYs	0.125658	0.734552	outcome	TRUE	reported	textfile	1.795e-09	0.027646	35370	exposure	TRUE	reported	OmkZQj	textfile	2	1	TRUE	NA	0.00102197616169789	36.1822302637375	78.5145136437862	NA	NA	0.00102203389364018	35370	NA	NA	NA
rs78125128	T	C	T	C	0.1004	0.0321142	0.06248	0.05153	FALSE	FALSE	FALSE	stvDYs	0.0636707	0.613995	outcome	TRUE	reported	textfile	1.771e-09	0.016685	35439	exposure	TRUE	reported	OmkZQj	textfile	2	1	TRUE	NA	0.00102068102818962	36.2068292196311	78.5145136437862	NA	NA	0.00102073857477538	35439	NA	NA	NA
rs78195697	T	C	T	C	-0.1235	-0.0542419	0.08871	0.10187	FALSE	FALSE	FALSE	stvDYs	0.0463645	0.24204	outcome	TRUE	reported	textfile	9.959e-18	0.014403	35362	exposure	TRUE	reported	OmkZQj	textfile	2	1	TRUE	NA	0.00207486161796392	73.5196499109707	78.5145136437862	NA	NA	0.00207497873087819	35362	NA	NA	NA
rs79511864	C	T	C	T	-0.1763	-0.0646745	0.02892	0.026677	FALSE	FALSE	FALSE	stvDYs	0.0863463	0.45385	outcome	TRUE	reported	textfile	7.137e-13	0.024565	35359	exposure	TRUE	reported	OmkZQj	textfile	2	1	TRUE	NA	0.0014545844338745	51.5046597047793	78.5145136437862	NA	NA	0.00145466659404072	35359	NA	NA	NA
rs7960795	T	C	T	C	0.0867	0.0568517	0.17045	0.200264	FALSE	FALSE	FALSE	stvDYs	0.0349951	0.104256	outcome	TRUE	reported	textfile	3.859e-16	0.010647	35364	exposure	TRUE	reported	OmkZQj	textfile	2	1	TRUE	NA	0.00187158142321665	66.3069611645326	78.5145136437862	NA	NA	0.00187168707778417	35364	NA	NA	NA
rs79634769	C	T	C	T	-0.1642	0.0369479	0.03204	0.0143737	FALSE	FALSE	FALSE	stvDYs	0.117974	0.754138	outcome	TRUE	reported	textfile	5.234e-12	0.0238	35364	exposure	TRUE	reported	OmkZQj	textfile	2	1	TRUE	NA	0.00134414729107631	47.5957121545998	78.5145136437862	NA	NA	0.00134422321101619	35364	NA	NA	NA
rs805292	A	G	A	G	0.0995	0.056622	0.21267	0.191893	FALSE	FALSE	FALSE	stvDYs	0.0356518	0.112242	outcome	TRUE	reported	textfile	9.32e-24	0.009902	35439	exposure	TRUE	reported	OmkZQj	textfile	2	1	TRUE	NA	0.0028410785288571	100.966152595389	78.5145136437862	NA	NA	0.00284123841859649	35439	NA	NA	NA
rs9262516	G	A	G	A	0.0892	-0.0657541	0.32287	0.348808	FALSE	FALSE	FALSE	stvDYs	0.0295598	0.0261189	outcome	TRUE	reported	textfile	6.211e-24	0.008842	35437	exposure	TRUE	reported	OmkZQj	textfile	2	1	TRUE	NA	0.00286369175641521	101.766344831347	78.5145136437862	NA	NA	0.00286385292421905	35437	NA	NA	NA
rs9262539	T	G	T	G	0.0681	-0.0815249	0.1557	0.183582	FALSE	FALSE	FALSE	stvDYs	0.0362181	0.0243893	outcome	TRUE	reported	textfile	1.425e-09	0.011251	35439	exposure	TRUE	reported	OmkZQj	textfile	2	1	TRUE	NA	0.0010327180797434	36.634263458078	78.5145136437862	NA	NA	0.00103277630428345	35439	NA	NA	NA
rs9263523	T	C	T	C	-0.0587	-0.0180861	0.2629	0.328219	FALSE	FALSE	FALSE	stvDYs	0.0302284	0.549629	outcome	TRUE	reported	textfile	2.241e-10	0.009253	35439	exposure	TRUE	reported	OmkZQj	textfile	2	1	TRUE	NA	0.00113432292575051	40.2426496799458	78.5145136437862	NA	NA	0.00113438687225641	35439	NA	NA	NA
rs9263789	A	G	A	G	0.0875	0.0414793	0.13154	0.163005	FALSE	FALSE	FALSE	stvDYs	0.0378746	0.27344	outcome	TRUE	reported	textfile	3.719e-13	0.012043	35439	exposure	TRUE	reported	OmkZQj	textfile	2	1	TRUE	NA	0.00148736938312895	52.7864217374779	78.5145136437862	NA	NA	0.00148745320269555	35439	NA	NA	NA
rs9264638	A	G	A	G	0.2368	-0.0951728	0.34219	0.639448	FALSE	FALSE	FALSE	stvDYs	0.0292359	0.00113258	outcome	TRUE	reported	textfile	1.019e-172	0.008452	35439	exposure	TRUE	reported	OmkZQj	textfile	2	1	TRUE	NA	0.0216694835593486	784.910085076773	78.5145136437862	NA	NA	0.0216706800427481	35439	NA	NA	NA
rs9265608	C	G	C	G	0.0938	0.101288	0.41304	0.403664	FALSE	TRUE	FALSE	stvDYs	0.0299547	0.000721256	outcome	TRUE	reported	textfile	1.069e-30	0.008144	35439	exposure	TRUE	reported	OmkZQj	textfile	2	1	TRUE	NA	0.00372928909204577	132.649505910282	78.5145136437862	NA	NA	0.00372949878139379	35439	NA	NA	NA
rs9266210	C	T	C	T	0.165	-0.103158	0.42408	0.498718	FALSE	FALSE	FALSE	stvDYs	0.0291121	0.000394873	outcome	TRUE	reported	textfile	2e-90	0.008183	35440	exposure	TRUE	reported	OmkZQj	textfile	2	1	TRUE	NA	0.0113421423923365	406.554035864577	78.5145136437862	NA	NA	0.0113427752435708	35440	NA	NA	NA
rs9267084	A	G	A	G	0.1372	0.0330173	0.14154	0.151804	FALSE	FALSE	FALSE	stvDYs	0.0389978	0.397193	outcome	TRUE	reported	textfile	5.332e-32	0.011653	35439	exposure	TRUE	reported	OmkZQj	textfile	2	1	TRUE	NA	0.00389633070577171	138.614358602115	78.5145136437862	NA	NA	0.00389654975075065	35439	NA	NA	NA
rs9274336	G	A	G	A	0.1136	-0.24039	0.13602	0.65089	FALSE	FALSE	FALSE	stvDYs	0.0297184	6.01955e-16	outcome	TRUE	reported	textfile	7.443e-25	0.011035	35434	exposure	TRUE	reported	OmkZQj	textfile	2	1	TRUE	NA	0.00298191214778726	105.971107753924	78.5145136437862	NA	NA	0.00298207996331262	35434	NA	NA	NA
rs9276757	C	A	C	A	-0.0788	-0.000432817	0.14812	0.227545	FALSE	FALSE	FALSE	stvDYs	0.0334518	0.989677	outcome	TRUE	reported	textfile	9.818e-12	0.011573	35437	exposure	TRUE	reported	OmkZQj	textfile	2	1	TRUE	NA	0.00130657928653612	46.3592090006278	78.5145136437862	NA	NA	0.00130665293530377	35437	NA	NA	NA
rs9282328	ATTTATTTATTTATTTATTTATTTATTTATTTATTTA	TTTTATTTATTTATTTATTTATTTATTTATTTATTTA	T	A	-0.0597	-0.0659206	0.20665	0.345256	TRUE	FALSE	FALSE	stvDYs	0.0299051	0.0275016	outcome	TRUE	reported	textfile	2.865e-09	0.010052	35437	exposure	TRUE	reported	OmkZQj	textfile	2	1	FALSE	NA	0.000994385271234083	35.2711151635984	78.5145136437862	NA	NA	0.000994441339890125	35437	NA	NA	NA
rs9295899	C	T	C	T	0.0567	0.0906183	0.43058	0.371895	FALSE	FALSE	FALSE	stvDYs	0.0290706	0.00182592	outcome	TRUE	reported	textfile	5.858e-12	0.008238	35444	exposure	TRUE	reported	OmkZQj	textfile	2	1	TRUE	NA	0.00133474945786078	47.3694165886127	78.5145136437862	NA	NA	0.00133482467753244	35444	NA	NA	NA
rs9394030	A	G	A	G	0.0634	0.0246606	0.24051	0.237208	FALSE	FALSE	FALSE	stvDYs	0.0329984	0.454867	outcome	TRUE	reported	textfile	2.381e-11	0.00949	35439	exposure	TRUE	reported	OmkZQj	textfile	2	1	TRUE	NA	0.00125781863510916	44.6294547322003	78.5145136437862	NA	NA	0.00125788953481502	35439	NA	NA	NA
rs9461363	A	G	A	G	0.0488	-0.00821828	0.31696	0.30114	FALSE	FALSE	FALSE	stvDYs	0.0307066	0.788977	outcome	TRUE	reported	textfile	2.31e-08	0.008735	35434	exposure	TRUE	reported	OmkZQj	textfile	2	1	TRUE	NA	0.000880057952941108	31.2096797154517	78.5145136437862	NA	NA	0.000880107585104534	35434	NA	NA	NA
rs9461536	T	G	T	G	0.19	0.221361	0.02238	0.0170095	FALSE	FALSE	FALSE	stvDYs	0.108212	0.0407936	outcome	TRUE	reported	textfile	1.192e-11	0.028019	35449	exposure	TRUE	reported	OmkZQj	textfile	2	1	TRUE	NA	0.00129549267262107	45.98089668113	78.5145136437862	NA	NA	0.00129556567255205	35449	NA	NA	NA
rs9688839	G	A	G	A	0.1065	0.10476	0.06664	0.0483982	FALSE	FALSE	FALSE	stvDYs	0.0658106	0.11142	outcome	TRUE	reported	textfile	7.551e-11	0.016361	35439	exposure	TRUE	reported	OmkZQj	textfile	2	1	TRUE	NA	0.00119420564768654	42.3696636286639	78.5145136437862	NA	NA	0.00119427296599453	35439	NA	NA	NA
