# Supplementary material for: Integrative Mendelian randomization and experimental validation prioritize KLF4 in the gut microbiota–pyroptosis–barrier axis of ulcerative colitis
Source: Front Immunol. 2026 Mar 16;17:1773990. doi: 10.3389/fimmu.2026.1773990 (PMC13033518; doi:10.3389/fimmu.2026.1773990)
Supplement: Supplementary Data Sheet 1 — Harmonized summary data, forest plots, funnel plots, data sources, harmonization details, and sensitivity analyses for the Mendelian randomization analysis of pyroptosis-related proteins and ulcerative colitis. [file DataSheet1.zip › bdpqtlresult/3440_7_GZMA_granzyme_A/presso.txt]

[[1]]
[[1]]$`Main MR results`
       Exposure       MR Analysis Causal Estimate         Sd    T-stat
1 beta.exposure               Raw      -0.2283217 0.06243871 -3.656734
2 beta.exposure Outlier-corrected      -0.1375963 0.04975296 -2.765591
       P-value
1 0.0003727579
2 0.0065808008

[[1]]$`MR-PRESSO results`
[[1]]$`MR-PRESSO results`$`Global Test`
[[1]]$`MR-PRESSO results`$`Global Test`$RSSobs
[1] 391.82

[[1]]$`MR-PRESSO results`$`Global Test`$Pvalue
[1] "<0.001"


[[1]]$`MR-PRESSO results`$`Outlier Test`
          RSSobs Pvalue
2   2.272644e-03      1
3   1.923056e-03      1
4   6.808382e-04      1
5   3.394858e-03      1
6   1.946127e-02      1
7   3.566396e-03      1
8   3.842270e-03      1
9   2.917522e-03      1
10  4.108121e-03      1
11  1.951782e-04      1
14  3.562290e-03      1
15  8.091199e-04      1
16  2.982495e-03      1
17  5.882929e-04      1
18  1.485393e-03      1
19  4.737304e-05      1
20  3.284920e-05      1
21  1.577468e-02      1
22  1.749844e-03      1
23  2.459058e-04      1
24  1.659434e-03      1
28  1.552656e-03      1
29  2.191322e-04      1
30  2.070402e-02      1
31  4.479605e-03      1
32  2.802009e-02      1
33  1.199142e-03      1
34  1.442016e-02      1
35  1.779335e-04      1
36  1.681574e-02      1
37  4.416442e-02      1
38  8.806654e-03      1
39  3.889910e-03      1
40  1.572846e-02      1
41  4.543699e-05      1
42  2.666854e-03      1
43  5.402083e-02      1
44  1.060426e+00 <0.128
45  1.591420e-03      1
46  2.334507e-04      1
47  2.912655e-02  0.256
48  1.733229e-03      1
49  3.014665e-03      1
50  1.579512e-03      1
51  6.190747e-03      1
53  2.501113e-03      1
54  4.125504e-04      1
55  9.196441e-02      1
56  4.573000e-06      1
57  5.022834e-04      1
58  7.397365e-05      1
59  3.751553e-04      1
60  1.577683e-05      1
62  7.781913e-03  0.256
63  5.831626e-05      1
64  1.363183e-02  0.256
65  2.667599e-04      1
68  2.720649e-03      1
69  5.274635e-03      1
70  1.901691e-03      1
71  4.478231e-06      1
72  9.692522e-03  0.256
73  4.871221e-04      1
75  8.051567e-03      1
76  6.220843e-03      1
77  6.660406e-03      1
79  4.243156e-04      1
80  6.862413e-04      1
81  2.444045e-02      1
82  1.494737e-02 <0.128
83  1.434542e-03      1
84  1.007079e-02      1
85  6.006907e-04      1
87  2.682065e-03      1
88  1.463305e-04      1
89  1.436076e-03      1
90  2.618991e-04      1
91  2.668080e-04      1
92  1.211464e-02 <0.128
93  1.725479e-03      1
94  4.862868e-04      1
95  9.843611e-04      1
96  3.189845e-03      1
97  1.536375e-03      1
98  1.195580e-07      1
99  5.200829e-05      1
100 6.430076e-03      1
102 5.743100e-03      1
103 7.736933e-04      1
104 1.672170e-02 <0.128
105 9.723268e-03   0.64
106 1.591166e-03      1
107 1.514589e-02 <0.128
108 5.790334e-06      1
109 2.078975e-04      1
110 9.613783e-04      1
111 1.150657e-02      1
112 4.812532e-03      1
114 3.968125e-03      1
116 3.026083e-02      1
117 1.805914e-02      1
118 6.483640e-03      1
119 1.384699e-03      1
120 1.286550e-05      1
121 4.432375e-05      1
122 3.704295e-03      1
123 6.522171e-03      1
124 3.048652e-03      1
125 6.922284e-03      1
126 1.112905e-02      1
127 5.968832e-03      1
128 2.958115e-07      1
129 6.423118e-03      1
130 2.109259e-03      1
131 4.392789e-03      1
132 1.001237e-03      1
133 3.829509e-03      1
134 2.016174e-03      1
135 1.544421e-02 <0.128
136 4.666591e-03      1
137 4.275308e-03      1
138 4.777186e-02 <0.128
139 3.443716e-04      1
141 1.083146e-02  0.128
142 1.546317e-03      1
143 8.604639e-06      1
144 7.064856e-02      1
145 1.677369e-02      1

[[1]]$`MR-PRESSO results`$`Distortion Test`
[[1]]$`MR-PRESSO results`$`Distortion Test`$`Outliers Indices`
[1]  38  70  79  90  93 119 122

[[1]]$`MR-PRESSO results`$`Distortion Test`$`Distortion Coefficient`
beta.exposure 
    -65.93589 

[[1]]$`MR-PRESSO results`$`Distortion Test`$Pvalue
[1] 0.025


attr(,"id.exposure")
[1] "OmkZQj"
attr(,"id.outcome")
[1] "stvDYs"
attr(,"exposure")
[1] "exposure"
attr(,"outcome")
[1] "outcome"
