# Supplementary material for: Integrative Mendelian randomization and experimental validation prioritize KLF4 in the gut microbiota–pyroptosis–barrier axis of ulcerative colitis
Source: Front Immunol. 2026 Mar 16;17:1773990. doi: 10.3389/fimmu.2026.1773990 (PMC13033518; doi:10.3389/fimmu.2026.1773990)
Supplement: Supplementary Data Sheet 1 — Harmonized summary data, forest plots, funnel plots, data sources, harmonization details, and sensitivity analyses for the Mendelian randomization analysis of pyroptosis-related proteins and ulcerative colitis. [file DataSheet1.zip › bdpqtlresult/3440_7_GZMA_granzyme_A/singlesnpOR.txt]

exposure	outcome	id.exposure	id.outcome	samplesize	SNP	b	se	p	lo_ci	up_ci	or	or_lci95	or_uci95
exposure	outcome	OmkZQj	stvDYs	NA	rs10813948	0.567555369127517	0.50805033557047	0.263941187204754	-0.428223288590604	1.56333402684564	1.76394957068256	0.651665888994312	4.77471376123898
exposure	outcome	OmkZQj	stvDYs	NA	rs10982456	-0.989612565445026	0.494905759162304	0.0455436902541708	-1.95962785340314	-0.0195972774869109	0.371720680563431	0.140910850658199	0.980593500877435
exposure	outcome	OmkZQj	stvDYs	NA	rs111321421	-0.563114543114543	0.65041184041184	0.386609992615024	-1.83792175032175	0.711692664092664	0.569432776190177	0.159147831585246	2.03743703806589
exposure	outcome	OmkZQj	stvDYs	NA	rs112525421	-0.650030456852792	0.819557650471356	0.427691638456286	-2.25636345177665	0.956302538071066	0.52202987713177	0.104730651152466	2.60205765570468
exposure	outcome	OmkZQj	stvDYs	NA	rs112768813	0.412485964104924	0.837722043258168	0.622443661125864	-1.22944924068109	2.05442116889093	1.51056833998015	0.292453604881412	7.80232033958225
exposure	outcome	OmkZQj	stvDYs	NA	rs113053792	-0.608239643084767	0.83565965583174	0.466701924190555	-2.24613256851498	1.02965328234544	0.544308202911673	0.105807638088043	2.80009482406561
exposure	outcome	OmkZQj	stvDYs	NA	rs113437464	0.162301143583227	0.398875476493011	0.684083807345787	-0.619494790343075	0.94409707750953	1.17621439741069	0.538216280982607	2.57049137597696
exposure	outcome	OmkZQj	stvDYs	NA	rs115348485	-0.480829015544042	0.4136278850683	0.245045577436192	-1.29153967027791	0.329881639189826	0.618270623331824	0.274847282955599	1.39080350209202
exposure	outcome	OmkZQj	stvDYs	NA	rs115533396	-0.577131147540984	0.560901639344262	0.303510371532484	-1.67649836065574	0.52223606557377	0.561506938645852	0.187027734431707	1.68579298201661
exposure	outcome	OmkZQj	stvDYs	NA	rs116020146	-0.291493424036281	0.660530612244898	0.65899444001205	-1.58613342403628	1.00314657596372	0.747146926797899	0.20471563195527	2.7268485796215
exposure	outcome	OmkZQj	stvDYs	NA	rs116818570	-0.510280151946819	0.502568850902184	0.30994198664634	-1.4953150997151	0.474754795821463	0.600327372369587	0.224177955190483	1.60761995402246
exposure	outcome	OmkZQj	stvDYs	NA	rs117317284	-0.106927374301676	0.431809196390202	0.804423451139065	-0.953273399226472	0.73941865062312	0.898590931414459	0.385477135421097	2.09471739779903
exposure	outcome	OmkZQj	stvDYs	NA	rs11758330	-1.1750747826087	0.636069565217391	0.0646892192982647	-2.42177113043478	0.0716215652173915	0.308795886262608	0.088764265063336	1.07424873404484
exposure	outcome	OmkZQj	stvDYs	NA	rs11949131	0.00603303206997084	0.473074829931973	0.989825007875155	-0.921193634596696	0.933259698736637	1.00605126746107	0.398043638754413	2.54278439401089
exposure	outcome	OmkZQj	stvDYs	NA	rs11964507	0.190277777777778	0.661868191721133	0.773740290876955	-1.10698387799564	1.4875394335512	1.20958554698074	0.330554451615219	4.42619117157678
exposure	outcome	OmkZQj	stvDYs	NA	rs12151752	-0.106302669039146	0.591637010676157	0.857407337421087	-1.26591120996441	1.05330587188612	0.899152461275243	0.281982234018102	2.86711377910932
exposure	outcome	OmkZQj	stvDYs	NA	rs12192713	-0.137919809825674	0.522396196513471	0.791769277863382	-1.16181635499208	0.885976735340729	0.871168548102604	0.312917295498319	2.42535216212514
exposure	outcome	OmkZQj	stvDYs	NA	rs12214465	-1.70965680473373	0.617444970414201	0.0056242142090053	-2.91984894674556	-0.499464662721893	0.180927875553654	0.0539418347746823	0.606855445112201
exposure	outcome	OmkZQj	stvDYs	NA	rs12522772	-0.690196013289036	0.659609080841639	0.295389636767954	-1.98302981173865	0.602637785160576	0.501477763126006	0.137651546596582	1.82693150297018
exposure	outcome	OmkZQj	stvDYs	NA	rs1265048	-0.439176151761518	0.409780487804878	0.283839009071937	-1.24234590785908	0.363993604336043	0.644567227976308	0.288706144887314	1.4390650103524
exposure	outcome	OmkZQj	stvDYs	NA	rs1265068	-0.644182474226804	0.363311340206186	0.076214355651091	-1.35627270103093	0.0679077525773196	0.525091642633466	0.25761921348303	1.07026657459178
exposure	outcome	OmkZQj	stvDYs	NA	rs13197227	0.274258354755784	0.409327763496144	0.502844158307112	-0.528024061696658	1.07654077120823	1.31555463813498	0.589769166595336	2.93451082888833
exposure	outcome	OmkZQj	stvDYs	NA	rs13213501	-0.436343705799151	0.445837340876945	0.327725238609797	-1.31018489391796	0.437497482319661	0.646395517862491	0.269770172909035	1.54882639917945
exposure	outcome	OmkZQj	stvDYs	NA	rs138826033	-1.00646803900325	0.873271939328277	0.249105262945869	-2.71808104008667	0.705144962080173	0.365507661248692	0.0660012868059008	2.02414008721334
exposure	outcome	OmkZQj	stvDYs	NA	rs139268409	-0.165314956712111	0.154468106279232	0.284520002635469	-0.468072445019405	0.137442531595184	0.847626696324808	0.62620815635222	1.14733576852102
exposure	outcome	OmkZQj	stvDYs	NA	rs140641038	-0.519874823695346	0.32651269393512	0.111338870388842	-1.15983970380818	0.120090056417489	0.594594972513428	0.313536435551297	1.12759839447879
exposure	outcome	OmkZQj	stvDYs	NA	rs141195264	-0.0392025260845689	0.484568369028007	0.935519928975305	-0.988956529379462	0.910551477210324	0.961555949263556	0.371964622744883	2.48569295848945
exposure	outcome	OmkZQj	stvDYs	NA	rs142021463	0.124760083657006	0.284810576635793	0.661353065848353	-0.433468646549148	0.682988813863161	1.13287662484322	0.64825661737899	1.97978611048384
exposure	outcome	OmkZQj	stvDYs	NA	rs142390300	-0.164776340996169	0.492375478927203	0.737884699349233	-1.12983227969349	0.800279597701149	0.84808336435795	0.323087440202767	2.22616327161869
exposure	outcome	OmkZQj	stvDYs	NA	rs143576918	0.760218821729151	0.594179035960214	0.20074073644091	-0.404372088752869	1.92480973221117	2.13874417299401	0.667395744612431	6.85384447599702
exposure	outcome	OmkZQj	stvDYs	NA	rs144642340	1.1955630936228	0.996492537313433	0.230228194115994	-0.757562279511534	3.14868846675712	3.30541850664994	0.468807857720069	23.3054786181247
exposure	outcome	OmkZQj	stvDYs	NA	rs144888812	-0.649810469314079	0.523118231046931	0.214167713716341	-1.67512220216606	0.375501263537906	0.522144729832193	0.187285291415217	1.45572093158717
exposure	outcome	OmkZQj	stvDYs	NA	rs144972235	0.021343964473153	0.390520387565604	0.956413172243514	-0.74407599515543	0.786763924101736	1.02157337616061	0.475173159455876	2.19627759294154
exposure	outcome	OmkZQj	stvDYs	NA	rs145162876	0.483809903244166	0.744382470119522	0.515725806484284	-0.975179738190097	1.94279954467843	1.62224323316329	0.377124563784598	6.9782595997836
exposure	outcome	OmkZQj	stvDYs	NA	rs146901140	-0.288784366576819	0.880418688230009	0.742905619434357	-2.01440499550764	1.436836262354	0.749173734883476	0.133399753209291	4.20736374345979
exposure	outcome	OmkZQj	stvDYs	NA	rs147426320	0.0918835616438356	0.554234744707347	0.868326499641736	-0.994416537982565	1.17818366127024	1.09623717059509	0.36993922707524	3.24846852196593
exposure	outcome	OmkZQj	stvDYs	NA	rs148387636	0.41949214365881	0.440563973063973	0.341010375345942	-0.444013243546577	1.2829975308642	1.52118881402903	0.641456925606395	3.60743693855908
exposure	outcome	OmkZQj	stvDYs	NA	rs148844907	-5.88179317931793	0.820946094609461	7.79843289010526e-13	-7.49084752475248	-4.27273883388339	0.00278977821450396	0.000558169697322107	0.0139435417641986
exposure	outcome	OmkZQj	stvDYs	NA	rs154975	-1.07627078891258	0.64436460554371	0.0948635254363202	-2.33922541577825	0.186683837953092	0.340864313362604	0.0964022810040099	1.20524617170964
exposure	outcome	OmkZQj	stvDYs	NA	rs154977	0.0549880819366853	0.548839851024209	0.920193749239215	-1.02073802607076	1.13071418994413	1.05652802283259	0.360328909886964	3.09786817655212
exposure	outcome	OmkZQj	stvDYs	NA	rs169503	-2.22188745603751	0.598524032825322	0.000205402393806595	-3.39499456037515	-1.04878035169988	0.108404307244567	0.0335407366206769	0.350364810471397
exposure	outcome	OmkZQj	stvDYs	NA	rs17200810	0.100700475435816	0.700032488114105	0.885618014420285	-1.27136320126783	1.47276415213946	1.10594533435426	0.280449052574182	4.36127371924865
exposure	outcome	OmkZQj	stvDYs	NA	rs17311348	0.201223270440252	0.513940251572327	0.695405167646327	-0.806099622641509	1.20854616352201	1.2228977782704	0.44659656875616	3.34861277654642
exposure	outcome	OmkZQj	stvDYs	NA	rs17442888	-0.881016501650165	0.519471947194719	0.0898887677249098	-1.89918151815182	0.137148514851485	0.414361498387338	0.149691088535145	1.14699848218078
exposure	outcome	OmkZQj	stvDYs	NA	rs17710827	-0.951946494464945	0.649429889298893	0.142697677473561	-2.22482907749078	0.320936088560886	0.38598896636791	0.108085891367846	1.37841748143356
exposure	outcome	OmkZQj	stvDYs	NA	rs1848502	0.336599315068493	0.350666666666667	0.337113610577852	-0.350707351598174	1.02390598173516	1.40017792113092	0.70418980372471	2.78404799452185
exposure	outcome	OmkZQj	stvDYs	NA	rs1860545	-0.66840652173913	0.622969565217391	0.283299797536511	-1.88942686956522	0.552613826086957	0.51252462428465	0.151158417504514	1.73778936585042
exposure	outcome	OmkZQj	stvDYs	NA	rs186071809	0.697608228431072	0.482136935830519	0.147922437253276	-0.247380165796746	1.64259662265889	2.00894202631642	0.78084378699768	5.16857293648713
exposure	outcome	OmkZQj	stvDYs	NA	rs190517550	-0.21520049200492	0.746525215252153	0.773140409602012	-1.67838991389914	1.2479889298893	0.806379751276142	0.186674295893326	3.48333068651162
exposure	outcome	OmkZQj	stvDYs	NA	rs2057703	0.242824894514768	0.603341772151899	0.687340685237713	-0.939724978902954	1.42537476793249	1.27484537215522	0.390735281028574	4.15941636656745
exposure	outcome	OmkZQj	stvDYs	NA	rs210152	-0.0818152136752137	0.606150427350427	0.892631562607956	-1.26987005128205	1.10623962393162	0.921442212885563	0.280868117858847	3.02296949244394
exposure	outcome	OmkZQj	stvDYs	NA	rs2252937	-0.402386920980926	0.349470481380563	0.249559937679743	-1.08734906448683	0.282575222524977	0.668721953073379	0.33710896436845	1.32654155714919
exposure	outcome	OmkZQj	stvDYs	NA	rs2256594	-0.193784330985915	0.324654049295775	0.550577583969452	-0.830106267605634	0.442537605633803	0.823835560913561	0.436002950869962	1.55665238061241
exposure	outcome	OmkZQj	stvDYs	NA	rs241429	1.33036589698046	0.496532859680284	0.00737738627253433	0.357161492007105	2.30357030195382	3.78242711306234	1.42926666636012	10.0098569443754
exposure	outcome	OmkZQj	stvDYs	NA	rs2523430	-0.358354452054794	0.480618150684931	0.455902093981553	-1.30036602739726	0.583657123287671	0.698825331027913	0.272432057185278	1.79258215179187
exposure	outcome	OmkZQj	stvDYs	NA	rs2523734	-1.565633640553	0.471482718894009	0.000898049795351658	-2.48973976958525	-0.641527511520737	0.208955568494582	0.0829315450777307	0.526487593640873
exposure	outcome	OmkZQj	stvDYs	NA	rs2548607	-0.481395023328149	0.591388802488336	0.415640554951191	-1.64051707620529	0.677727029548989	0.617920776363727	0.193879765754262	1.96939626152584
exposure	outcome	OmkZQj	stvDYs	NA	rs3095255	-0.549816730523627	0.192498084291188	0.00428718995022904	-0.927112975734355	-0.172520485312899	0.577055557359929	0.395694442375708	0.841541049403482
exposure	outcome	OmkZQj	stvDYs	NA	rs3117212	-1.12735491905355	0.464180572851806	0.0151531044123061	-2.03714884184309	-0.21756099626401	0.323888836574429	0.130399972309106	0.804478533238245
exposure	outcome	OmkZQj	stvDYs	NA	rs3129206	-0.898786377708978	0.435422600619195	0.0390015773048277	-1.7522146749226	-0.0453580804953561	0.407063381277646	0.173389516503171	0.955655219063714
exposure	outcome	OmkZQj	stvDYs	NA	rs3129755	-0.21260945842868	0.220064073226545	0.333981509580614	-0.643935041952708	0.218716125095347	0.808471817423298	0.52522158332781	1.24447795048015
exposure	outcome	OmkZQj	stvDYs	NA	rs3131064	1.05584776902887	0.461005249343832	0.0220029961273035	0.152277480314961	1.95941805774278	2.8744109578422	1.16448331280278	7.09519686862411
exposure	outcome	OmkZQj	stvDYs	NA	rs3131110	-0.383211347517731	0.350562411347518	0.274335399908205	-1.07031367375887	0.303890978723404	0.681668815048629	0.342900941520475	1.35512131098087
exposure	outcome	OmkZQj	stvDYs	NA	rs3134942	0.32493572778828	0.244848141146818	0.184478631689428	-0.154966628859483	0.804838084436043	1.38394169412864	0.856443757511713	2.23633437216274
exposure	outcome	OmkZQj	stvDYs	NA	rs3218820	-0.669315375982043	0.594803591470258	0.260474112217812	-1.83513041526375	0.496499663299663	0.512059025717937	0.159592687088493	1.6429602797139
exposure	outcome	OmkZQj	stvDYs	NA	rs35266973	0.596828571428571	0.375302040816327	0.111775761898018	-0.138763428571429	1.33242057142857	1.81634923448533	0.870433923899656	3.7902067589863
exposure	outcome	OmkZQj	stvDYs	NA	rs35761101	-0.0465209219858156	0.537734042553191	0.931058715792686	-1.10047964539007	1.00743780141844	0.954544589392693	0.332711461901286	2.73857524454388
exposure	outcome	OmkZQj	stvDYs	NA	rs35941	0.0429568893528184	0.403113778705637	0.915135917643121	-0.74714611691023	0.833059895615866	1.04389289098243	0.473716557119112	2.30034680330933
exposure	outcome	OmkZQj	stvDYs	NA	rs3749946	1.31239366963403	0.59546587537092	0.0275258936139728	0.145280553907023	2.47950678536103	3.71505569370735	1.15636394718661	11.9353762636117
exposure	outcome	OmkZQj	stvDYs	NA	rs377093	-1.31488309352518	0.331464028776978	7.28149642241608e-05	-1.96455258992806	-0.665213597122302	0.268505711460654	0.140218607801128	0.514163692091741
exposure	outcome	OmkZQj	stvDYs	NA	rs3873444	0.310506419400856	0.686686162624822	0.651138611782297	-1.03539845934379	1.65641129814551	1.36411575392352	0.355084865850184	5.24047057214612
exposure	outcome	OmkZQj	stvDYs	NA	rs3909111	-1.2738179916318	0.565814853556485	0.0243666533521067	-2.38281510460251	-0.164820878661088	0.279761453243733	0.0922904043328023	0.848045593546363
exposure	outcome	OmkZQj	stvDYs	NA	rs396090	0.277173913043478	0.581002070393375	0.633318091394454	-0.861590144927536	1.41593797101449	1.31939581122414	0.422489727991111	4.12034942234723
exposure	outcome	OmkZQj	stvDYs	NA	rs4148879	-0.694384406165005	0.417984587488667	0.0966596403417746	-1.51363419764279	0.124865385312783	0.499381769721497	0.220108604494991	1.13299592490874
exposure	outcome	OmkZQj	stvDYs	NA	rs429150	-0.119069981583794	0.259213627992634	0.645982289288202	-0.627128692449356	0.388988729281768	0.887745672739882	0.534123233421121	1.47548792143072
exposure	outcome	OmkZQj	stvDYs	NA	rs432502	0.188567477876106	0.483568584070797	0.696573659951035	-0.759226946902655	1.13636190265487	1.20751856102546	0.468028097767172	3.11541354499266
exposure	outcome	OmkZQj	stvDYs	NA	rs4959116	-0.472625757575758	0.593337878787879	0.425710007111843	-1.635568	0.690316484848485	0.623363316528544	0.194841669794488	1.99434661386
exposure	outcome	OmkZQj	stvDYs	NA	rs55695437	-0.383246901811249	0.504754051477598	0.447688342502384	-1.37256484270734	0.606071039084843	0.681644579226343	0.253456050267503	1.83321460228812
exposure	outcome	OmkZQj	stvDYs	NA	rs557011	-1.22352345906164	0.274067157313707	8.03234866725359e-06	-1.7606950873965	-0.686351830726771	0.294191765973009	0.171925319158382	0.503409245304857
exposure	outcome	OmkZQj	stvDYs	NA	rs57083241	0.547277153558052	0.662610486891386	0.408837573732534	-0.751439400749064	1.84599370786517	1.72854005530316	0.471687117078576	6.33439119832843
exposure	outcome	OmkZQj	stvDYs	NA	rs60120766	-0.359530819868342	0.473241172950329	0.447421925806173	-1.28708351885099	0.568021879114303	0.698003738743306	0.276074776986141	1.76477266274887
exposure	outcome	OmkZQj	stvDYs	NA	rs61729512	0.205927777777778	0.610219444444444	0.735766302115607	-0.990102333333333	1.40195788888889	1.2286644639129	0.371538668286194	4.06314737533462
exposure	outcome	OmkZQj	stvDYs	NA	rs6415128	0.269321942446043	0.252576438848921	0.286288611856186	-0.225727877697842	0.764371762589928	1.30907652050993	0.797935208090383	2.14764471999119
exposure	outcome	OmkZQj	stvDYs	NA	rs6457109	0.196289445048966	0.537442872687704	0.714940858395003	-0.857098585418934	1.24967747551687	1.21687907398828	0.424391633810303	3.48921741792031
exposure	outcome	OmkZQj	stvDYs	NA	rs6457715	-0.234251290877797	0.593681583476764	0.693157337431327	-1.39786719449225	0.929364612736661	0.791162978874224	0.247123468570898	2.53289929427143
exposure	outcome	OmkZQj	stvDYs	NA	rs6477	-0.30814126807564	0.508758620689655	0.544732036670578	-1.30530816462736	0.689025628476085	0.734811505269221	0.271088982137073	1.99177385971002
exposure	outcome	OmkZQj	stvDYs	NA	rs67628473	0.506587638376384	0.444228782287823	0.254129877964533	-0.364100774907749	1.37727605166052	1.65961830366306	0.694821170675259	3.96408893410178
exposure	outcome	OmkZQj	stvDYs	NA	rs6883731	-0.942658444022771	0.445430740037951	0.0343205661051212	-1.81570269449715	-0.0696141935483872	0.389590752248965	0.162723523281643	0.93275361285787
exposure	outcome	OmkZQj	stvDYs	NA	rs6884064	0.0548811475409836	0.452884221311475	0.9035473499523	-0.832771926229508	0.942534221311475	1.05641504968739	0.434842263529345	2.56647720520087
exposure	outcome	OmkZQj	stvDYs	NA	rs6935940	-1.66788764044944	0.374021348314607	8.221315536613e-06	-2.40096948314607	-0.934805797752809	0.188645131406711	0.0906300463816707	0.392662113992392
exposure	outcome	OmkZQj	stvDYs	NA	rs6938453	1.12221763085399	0.477402203856749	0.0187393718073265	0.186509311294766	2.05792595041322	3.07165846041394	1.20503584247739	7.82971374364704
exposure	outcome	OmkZQj	stvDYs	NA	rs71542417	-0.622779324055666	0.498303180914513	0.211372609832105	-1.59945355864811	0.353894910536779	0.536451391469266	0.202006872749345	1.4246054675892
exposure	outcome	OmkZQj	stvDYs	NA	rs7197	-1.57598233995585	0.404199779249448	9.65834719826602e-05	-2.36821390728477	-0.783750772626932	0.206804300738588	0.0936478407187945	0.456689855053893
exposure	outcome	OmkZQj	stvDYs	NA	rs72750233	-0.272094890510949	0.641175182481752	0.671296702961285	-1.52879824817518	0.984608467153285	0.761781971779573	0.216796045873209	2.67676363833575
exposure	outcome	OmkZQj	stvDYs	NA	rs72752124	-0.140452366318377	0.389748002458513	0.718572609388725	-0.904358451137062	0.623453718500307	0.868965055951782	0.404801501758898	1.86535935559603
exposure	outcome	OmkZQj	stvDYs	NA	rs72752228	-0.43645472972973	0.444267567567568	0.325895874768536	-1.30721916216216	0.434309702702703	0.646323756475079	0.270571426441833	1.54389694313809
exposure	outcome	OmkZQj	stvDYs	NA	rs72754232	0.794024928092042	0.465472674976031	0.0880366650233945	-0.118301514860978	1.70635137104506	2.21228280996094	0.888428137940019	5.50882510609888
exposure	outcome	OmkZQj	stvDYs	NA	rs72767037	0.219196116504854	0.622185760517799	0.724613200073739	-1.00028797411003	1.43868020711974	1.24507543258737	0.367773516669261	4.21512904700728
exposure	outcome	OmkZQj	stvDYs	NA	rs7314318	0.92067032967033	0.560796703296703	0.100648353247175	-0.178491208791209	2.01983186813187	2.51097300562675	0.836531410967361	7.53705760755018
exposure	outcome	OmkZQj	stvDYs	NA	rs73754329	0.347507507507507	0.402962962962963	0.388478022814603	-0.4422998998999	1.13731491491491	1.41553493771396	0.642556903805743	3.1183839875054
exposure	outcome	OmkZQj	stvDYs	NA	rs74893885	0.287716058960434	0.358171838634601	0.421806809470365	-0.414300744763383	0.989732862684251	1.33337864944827	0.660802188581145	2.69051563921412
exposure	outcome	OmkZQj	stvDYs	NA	rs75057504	-0.901224832214765	0.577586409395973	0.118682150519514	-2.03329419463087	0.230844530201342	0.406071984970067	0.130903588206074	1.25966338461209
exposure	outcome	OmkZQj	stvDYs	NA	rs76485124	-0.414504308160162	0.316805372529143	0.19074178307512	-1.03544283831728	0.206434221996959	0.660667687133288	0.355069107898	1.22928687152202
exposure	outcome	OmkZQj	stvDYs	NA	rs7735310	-0.160121564885496	0.592568702290076	0.786994057661857	-1.32155622137405	1.00131309160305	0.852040204500324	0.266719903608905	2.72185352597254
exposure	outcome	OmkZQj	stvDYs	NA	rs7758790	-0.107248540145985	0.613419708029197	0.861207613540106	-1.30955116788321	1.09505408759124	0.898302381038026	0.269941187473474	2.98934436545694
exposure	outcome	OmkZQj	stvDYs	NA	rs7767671	0.939217726396917	0.541323699421965	0.0827338988170922	-0.121776724470135	2.00021217726397	2.55797959552998	0.885346022538447	7.39062405497347
exposure	outcome	OmkZQj	stvDYs	NA	rs77894955	0.256210463018641	0.755610342754059	0.734551350819911	-1.22478580877931	1.7372067348166	1.29202462272906	0.293820627382922	5.68145143724921
exposure	outcome	OmkZQj	stvDYs	NA	rs78125128	0.319862549800797	0.6341703187251	0.613994674936007	-0.923111274900398	1.56283637450199	1.37693849085856	0.397281065634267	4.77233820489508
exposure	outcome	OmkZQj	stvDYs	NA	rs78195697	0.439205668016194	0.375421052631579	0.242040593672656	-0.2966195951417	1.17503093117409	1.55147434322715	0.743326723683144	3.23824310495012
exposure	outcome	OmkZQj	stvDYs	NA	rs79511864	0.366843448667045	0.489769143505389	0.453849378411192	-0.593104072603517	1.32679096993761	1.44317197093366	0.552609280381156	3.76892935321679
exposure	outcome	OmkZQj	stvDYs	NA	rs7960795	0.655728950403691	0.403634371395617	0.104255978346309	-0.135394417531719	1.4468523183391	1.9265463623961	0.87337137076568	4.24971668490544
exposure	outcome	OmkZQj	stvDYs	NA	rs79634769	-0.225017661388551	0.718477466504263	0.754138743477907	-1.63323349573691	1.1831981729598	0.798502115978711	0.195297059851447	3.26479891559799
exposure	outcome	OmkZQj	stvDYs	NA	rs805292	0.569065326633166	0.358309547738693	0.112242317982537	-0.133221386934673	1.27135204020101	1.76661507146641	0.875271297028257	3.56567023427884
exposure	outcome	OmkZQj	stvDYs	NA	rs9262516	-0.737153587443946	0.331387892376682	0.0261186311943087	-1.38667385650224	-0.0876333183856501	0.478473913199844	0.249905144154228	0.916096730971987
exposure	outcome	OmkZQj	stvDYs	NA	rs9262539	-1.19713509544787	0.531837004405286	0.0243891104870247	-2.23953562408223	-0.154734566813509	0.302058341814789	0.106507952625327	0.856642528665071
exposure	outcome	OmkZQj	stvDYs	NA	rs9263523	0.30811073253833	0.514964224872232	0.549629883300313	-0.701219148211244	1.3174406132879	1.36085167115412	0.495980261599556	3.73385276444361
exposure	outcome	OmkZQj	stvDYs	NA	rs9263789	0.474049142857143	0.432852571428571	0.27344015011341	-0.374341897142857	1.32244018285714	1.60648593239632	0.687741734693959	3.75256716409063
exposure	outcome	OmkZQj	stvDYs	NA	rs9264638	-0.401912162162162	0.123462415540541	0.00113256619132759	-0.643898496621622	-0.159925827702703	0.669039510093435	0.525240778075203	0.852206996772772
exposure	outcome	OmkZQj	stvDYs	NA	rs9265608	1.07982942430704	0.319346481876333	0.000721246855216334	0.453910319829424	1.70574852878465	2.94417730314741	1.57445679358971	5.50550515432385
exposure	outcome	OmkZQj	stvDYs	NA	rs9266210	-0.6252	0.17643696969697	0.000394890673987358	-0.971016460606061	-0.279383539393939	0.535154386937801	0.378697910895218	0.756249795996407
exposure	outcome	OmkZQj	stvDYs	NA	rs9267084	0.240650874635569	0.284240524781341	0.397192914579308	-0.31646055393586	0.797762303206997	1.27207684348186	0.728723756276878	2.2205664105013
exposure	outcome	OmkZQj	stvDYs	NA	rs9274336	-2.11610915492958	0.261605633802817	6.01921024698849e-16	-2.6288561971831	-1.60336211267606	0.120499562720976	0.0721609529544758	0.20121885897359
exposure	outcome	OmkZQj	stvDYs	NA	rs9276757	0.00549260152284264	0.424515228426396	0.989676837510985	-0.826557246192893	0.837542449238579	1.00550771351397	0.437553083778996	2.31068137654071
exposure	outcome	OmkZQj	stvDYs	NA	rs9295899	1.59820634920635	0.512708994708995	0.00182589900303317	0.59329671957672	2.60311597883598	4.94415637650095	1.80994547330249	13.5057561876117
exposure	outcome	OmkZQj	stvDYs	NA	rs9394030	0.388968454258675	0.520479495268139	0.45486611195033	-0.631171356466877	1.40910826498423	1.47545800618231	0.531968311392168	4.09230452526449
exposure	outcome	OmkZQj	stvDYs	NA	rs9461363	-0.16840737704918	0.629233606557377	0.78897730126338	-1.40170524590164	1.06489049180328	0.845009527070243	0.246176813810944	2.90052133580637
exposure	outcome	OmkZQj	stvDYs	NA	rs9461536	1.16505789473684	0.569536842105263	0.040793436812469	0.0487656842105264	2.28135010526316	3.20610849463738	1.04997429635776	9.78988887160676
exposure	outcome	OmkZQj	stvDYs	NA	rs9688839	0.983661971830986	0.617939906103286	0.111420473790533	-0.227500244131455	2.19482418779343	2.67423129268887	0.796522227041338	8.97842240179603
exposure	outcome	OmkZQj	stvDYs	NA	All - Inverse variance weighted	-0.228321729365784	0.0624387085848619	0.00025544952635589	-0.350701598192113	-0.105941860539454	0.795868164481159	0.70419385522625	0.89947694165991
exposure	outcome	OmkZQj	stvDYs	NA	All - MR Egger	-0.315006318796048	0.132124309282697	0.0186097035769623	-0.573969964990134	-0.0560426726019633	0.729784262896571	0.563284773131656	0.945498788136088
