# Supplementary material for: Integrative Mendelian randomization and experimental validation prioritize KLF4 in the gut microbiota–pyroptosis–barrier axis of ulcerative colitis
Source: Front Immunol. 2026 Mar 16;17:1773990. doi: 10.3389/fimmu.2026.1773990 (PMC13033518; doi:10.3389/fimmu.2026.1773990)
Supplement: Supplementary Data Sheet 1 — Harmonized summary data, forest plots, funnel plots, data sources, harmonization details, and sensitivity analyses for the Mendelian randomization analysis of pyroptosis-related proteins and ulcerative colitis. [file DataSheet1.zip › bdpqtlresult/3447_64_CXCL8_IL_8/OR.txt]

method	nsnp	b	se	pval	lo_ci	up_ci	or	or_lci95	or_uci95
MR Egger	7	0.636157570339401	0.72078817596128	0.417865864532136	-0.776587254544708	2.04890239522351	1.88920776708313	0.459973106865134	7.75937969837372
Weighted median	7	-0.750893703764426	0.281354517901442	0.00761108701715705	-1.30234855885125	-0.1994388486776	0.471944585559556	0.271892487096897	0.81919031385227
Inverse variance weighted	7	-0.448793469691373	0.225364202637677	0.0464353711501596	-0.89050730686122	-0.00707963252152627	0.638397933601602	0.410447477105674	0.992945369041376
Simple mode	7	-0.768255768883016	0.411333410171931	0.111029144452985	-1.57446925282	0.0379577150539685	0.463821374844321	0.20711745051738	1.038687311113
Weighted mode	7	-0.794078886899897	0.354541371411379	0.0663712052741154	-1.4889799748662	-0.099177798933593	0.451997383944575	0.225602658597068	0.905581682251482
