# Supplementary material for: Integrative Mendelian randomization and experimental validation prioritize KLF4 in the gut microbiota–pyroptosis–barrier axis of ulcerative colitis
Source: Front Immunol. 2026 Mar 16;17:1773990. doi: 10.3389/fimmu.2026.1773990 (PMC13033518; doi:10.3389/fimmu.2026.1773990)
Supplement: Supplementary Data Sheet 1 — Harmonized summary data, forest plots, funnel plots, data sources, harmonization details, and sensitivity analyses for the Mendelian randomization analysis of pyroptosis-related proteins and ulcerative colitis. [file DataSheet1.zip › bdpqtlresult/3447_64_CXCL8_IL_8/harmonise.txt]

SNP	effect_allele.exposure	other_allele.exposure	effect_allele.outcome	other_allele.outcome	beta.exposure	beta.outcome	eaf.exposure	eaf.outcome	remove	palindromic	ambiguous	id.outcome	se.outcome	pval.outcome	outcome	mr_keep.outcome	pval_origin.outcome	data_source.outcome	pval.exposure	se.exposure	samplesize.exposure	exposure	mr_keep.exposure	pval_origin.exposure	id.exposure	data_source.exposure	action	SNP_index	mr_keep	samplesize.outcome	R2	f	meanf	units.outcome	units.exposure	rsq.exposure	effective_n.exposure	rsq.outcome	steiger_dir	steiger_pval
rs10922094	CATTA	GATTA	C	G	-0.1179	-0.0380447	0.40155	0.384339	TRUE	FALSE	FALSE	9CLPJ6	0.0287701	0.186045	outcome	TRUE	reported	textfile	4.015e-47	0.008178	35339	exposure	TRUE	reported	O0XTHa	textfile	2	1	FALSE	NA	0.00584699030095534	207.830277883891	57.4093979697698	NA	NA	0.00584731929329095	35339	NA	NA	NA
rs12075	A	G	A	G	0.0679	-0.0544447	0.42429	0.579642	FALSE	FALSE	FALSE	9CLPJ6	0.0283692	0.054965	outcome	TRUE	reported	textfile	7.204e-17	0.008138	35358	exposure	TRUE	reported	O0XTHa	textfile	2	1	TRUE	NA	0.00196499865940504	69.6112786711931	57.4093979697698	NA	NA	0.00196510959600543	35358	NA	NA	NA
rs147906938	A	T	A	T	0.1156	0.0487808	0.03884	0.0207986	FALSE	TRUE	FALSE	9CLPJ6	0.0988995	0.621846	outcome	TRUE	reported	textfile	1.817e-08	0.020538	35441	exposure	TRUE	reported	O0XTHa	textfile	2	1	TRUE	NA	0.000893110829156172	31.6792477536939	57.4093979697698	NA	NA	0.000893161186848953	35441	NA	NA	NA
rs1706435	G	A	G	A	0.0504	-0.0162486	0.36981	0.438228	FALSE	FALSE	FALSE	9CLPJ6	0.0284091	0.567356	outcome	TRUE	reported	textfile	1.241e-09	0.008296	35339	exposure	TRUE	reported	O0XTHa	textfile	2	1	TRUE	NA	0.00104331628702575	36.9061724454332	57.4093979697698	NA	NA	0.00104337527492606	35339	NA	NA	NA
rs17514403	A	G	A	G	-0.1463	0.0928925	0.02655	0.0147211	FALSE	FALSE	FALSE	9CLPJ6	0.117351	0.428608	outcome	TRUE	reported	textfile	4.509e-09	0.024947	35338	exposure	TRUE	reported	O0XTHa	textfile	2	1	TRUE	NA	0.000972271541726098	34.3896232504505	57.4093979697698	NA	NA	0.000972326518303884	35338	NA	NA	NA
rs200116090	ATATATATATGTGTGTGTGTGTGTGTGTGTA	ATATATATGTGTGTGTGTGTGTGTGTGTGTA	T	C	-0.0609	0.0807278	0.22122	0.226689	TRUE	FALSE	FALSE	9CLPJ6	0.0335095	0.0159918	outcome	TRUE	reported	textfile	3.631e-09	0.010322	35336	exposure	TRUE	reported	O0XTHa	textfile	2	1	FALSE	NA	0.000984151293488096	34.8082583966335	57.4093979697698	NA	NA	0.000984206944288173	35336	NA	NA	NA
rs3130235	A	G	A	G	0.0692	-0.0556076	0.18	0.15721	FALSE	FALSE	FALSE	9CLPJ6	0.0385441	0.149105	outcome	TRUE	reported	textfile	4.596e-11	0.010511	35437	exposure	TRUE	reported	O0XTHa	textfile	2	1	TRUE	NA	0.00122162046850276	43.341067636747	57.4093979697698	NA	NA	0.00122168933420208	35437	NA	NA	NA
rs61820876	T	G	T	G	-0.0603	0.0507705	0.27768	0.304962	FALSE	FALSE	FALSE	9CLPJ6	0.0303924	0.0948202	outcome	TRUE	reported	textfile	1.789e-11	0.00897	35337	exposure	TRUE	reported	O0XTHa	textfile	2	1	TRUE	NA	0.00127721796460719	45.1882119755185	57.4093979697698	NA	NA	0.00127729016421588	35337	NA	NA	NA
rs79237872	T	G	T	G	-0.1407	-0.0948429	0.02388	0.0311754	FALSE	FALSE	FALSE	9CLPJ6	0.0806737	0.23974	outcome	TRUE	reported	textfile	4.311e-08	0.025686	35347	exposure	TRUE	reported	O0XTHa	textfile	2	1	TRUE	NA	0.000848152944406919	30.0034133033981	57.4093979697698	NA	NA	0.000848200896509923	35347	NA	NA	NA
rs9501393	GGAG	CGAG	C	G	0.0682	-0.0520127	0.1548	0.135112	TRUE	FALSE	FALSE	9CLPJ6	0.042077	0.21641	outcome	TRUE	reported	textfile	2.133e-10	0.010738	35440	exposure	TRUE	reported	O0XTHa	textfile	2	1	FALSE	NA	0.00113693122173769	40.3364283807397	57.4093979697698	NA	NA	0.00113699531330811	35440	NA	NA	NA
