# Supplementary material for: Integrative Mendelian randomization and experimental validation prioritize KLF4 in the gut microbiota–pyroptosis–barrier axis of ulcerative colitis
Source: Front Immunol. 2026 Mar 16;17:1773990. doi: 10.3389/fimmu.2026.1773990 (PMC13033518; doi:10.3389/fimmu.2026.1773990)
Supplement: Supplementary Data Sheet 1 — Harmonized summary data, forest plots, funnel plots, data sources, harmonization details, and sensitivity analyses for the Mendelian randomization analysis of pyroptosis-related proteins and ulcerative colitis. [file DataSheet1.zip › bdpqtlresult/3447_64_CXCL8_IL_8/singlesnpOR.txt]

exposure	outcome	id.exposure	id.outcome	samplesize	SNP	b	se	p	lo_ci	up_ci	or	or_lci95	or_uci95
exposure	outcome	O0XTHa	9CLPJ6	NA	rs12075	-0.801836524300442	0.41780854197349	0.0549655769979981	-1.62074126656848	0.0170682179675994	0.44850451784526	0.197752057750911	1.01721471227868
exposure	outcome	O0XTHa	9CLPJ6	NA	rs147906938	0.421979238754325	0.855532006920415	0.62184579924411	-1.25486349480969	2.09882197231834	1.5249768639353	0.285114765213494	8.15655560243109
exposure	outcome	O0XTHa	9CLPJ6	NA	rs1706435	-0.322392857142857	0.563672619047619	0.567355485065121	-1.42719119047619	0.782405476190476	0.72441354338587	0.239982040311363	2.18672606150029
exposure	outcome	O0XTHa	9CLPJ6	NA	rs17514403	-0.634945317840055	0.802125768967874	0.428606629244757	-2.20711182501709	0.937221189336979	0.529964467127006	0.110017941161946	2.55287758933595
exposure	outcome	O0XTHa	9CLPJ6	NA	rs3130235	-0.803578034682081	0.556995664739884	0.149104802346619	-1.89528953757225	0.288133468208092	0.447724122301927	0.150274818540741	1.33393533020094
exposure	outcome	O0XTHa	9CLPJ6	NA	rs61820876	-0.841965174129353	0.504019900497512	0.0948205067478525	-1.82984417910448	0.145913830845771	0.430862970144726	0.160438565508491	1.15709647773003
exposure	outcome	O0XTHa	9CLPJ6	NA	rs79237872	0.674078891257996	0.573373845060412	0.239740392919291	-0.449733845060412	1.7978916275764	1.9622247209537	0.637797882090247	6.03690599113185
exposure	outcome	O0XTHa	9CLPJ6	NA	All - Inverse variance weighted	-0.448793469691373	0.225364202637677	0.0464353711501596	-0.89050730686122	-0.00707963252152627	0.638397933601602	0.410447477105674	0.992945369041376
exposure	outcome	O0XTHa	9CLPJ6	NA	All - MR Egger	0.636157570339401	0.72078817596128	0.417865864532136	-0.776587254544708	2.04890239522351	1.88920776708313	0.459973106865134	7.75937969837372
