# Supplementary material for: Integrative Mendelian randomization and experimental validation prioritize KLF4 in the gut microbiota–pyroptosis–barrier axis of ulcerative colitis
Source: Front Immunol. 2026 Mar 16;17:1773990. doi: 10.3389/fimmu.2026.1773990 (PMC13033518; doi:10.3389/fimmu.2026.1773990)
Supplement: Supplementary Data Sheet 1 — Harmonized summary data, forest plots, funnel plots, data sources, harmonization details, and sensitivity analyses for the Mendelian randomization analysis of pyroptosis-related proteins and ulcerative colitis. [file DataSheet1.zip › bdpqtlresult/3719_2_CDKN1B_p27Kip1/OR.txt]

method	nsnp	b	se	pval	lo_ci	up_ci	or	or_lci95	or_uci95
MR Egger	12	-0.0591723000383552	0.408271982686389	0.887642882258733	-0.859385386103678	0.741040786026967	0.942544354737023	0.423422243555104	2.09811807048114
Weighted median	12	0.31728808628667	0.198114200462495	0.109257066680825	-0.0710157466198199	0.705591919193159	1.37339817211875	0.93144722486678	2.02504499323502
Inverse variance weighted	12	0.340673444239946	0.143942027580461	0.0179455045105415	0.0585470701822421	0.622799818297651	1.40589406308835	1.06029489279385	1.86413999544875
Simple mode	12	0.281748493489653	0.287344208939895	0.347900196145074	-0.281446156032541	0.844943143011847	1.32544531993534	0.75469155016858	2.32784545652599
Weighted mode	12	0.317123458466761	0.264141750567889	0.255129891227253	-0.2005943726463	0.834841289579823	1.37317209118193	0.818244266505146	2.30444827930742
