# Supplementary material for: Integrative Mendelian randomization and experimental validation prioritize KLF4 in the gut microbiota–pyroptosis–barrier axis of ulcerative colitis
Source: Front Immunol. 2026 Mar 16;17:1773990. doi: 10.3389/fimmu.2026.1773990 (PMC13033518; doi:10.3389/fimmu.2026.1773990)
Supplement: Supplementary Data Sheet 2 — Full GCST identifiers, taxonomic labels, and Mendelian randomization statistics for the gut microbial traits associated with ulcerative colitis. [file DataSheet2.zip]

Archive with 254 entries (230 files):
- id name.xlsx
- GM_result/
- GM_result/GCST90032180/
- GM_result/GCST90032180/OR.txt
- GM_result/GCST90032180/forest.pdf
- GM_result/GCST90032180/funnelplot.pdf
- GM_result/GCST90032180/harmonise.txt
- GM_result/GCST90032180/heterogeneity.txt
- GM_result/GCST90032180/pleiotropy.txt
- GM_result/GCST90032180/scatter.pdf
- GM_result/GCST90032180/sensitivity-analysis.pdf
- GM_result/GCST90032180/singlesnpOR.txt
- GM_result/GCST90032222/
- GM_result/GCST90032222/OR.txt
- GM_result/GCST90032222/forest.pdf
- GM_result/GCST90032222/funnelplot.pdf
- GM_result/GCST90032222/harmonise.txt
- GM_result/GCST90032222/heterogeneity.txt
- GM_result/GCST90032222/pleiotropy.txt
- GM_result/GCST90032222/presso.txt
- GM_result/GCST90032222/scatter.pdf
- GM_result/GCST90032222/sensitivity-analysis.pdf
- GM_result/GCST90032222/singlesnpOR.txt
- GM_result/GCST90032239/
- GM_result/GCST90032239/OR.txt
- GM_result/GCST90032239/forest.pdf
- GM_result/GCST90032239/funnelplot.pdf
- GM_result/GCST90032239/harmonise.txt
- GM_result/GCST90032239/heterogeneity.txt
- GM_result/GCST90032239/pleiotropy.txt
- GM_result/GCST90032239/presso.txt
- GM_result/GCST90032239/scatter.pdf
- GM_result/GCST90032239/sensitivity-analysis.pdf
- GM_result/GCST90032239/singlesnpOR.txt
- GM_result/GCST90032240/
- GM_result/GCST90032240/OR.txt
- GM_result/GCST90032240/forest.pdf
- GM_result/GCST90032240/funnelplot.pdf
- GM_result/GCST90032240/harmonise.txt
- GM_result/GCST90032240/heterogeneity.txt
- GM_result/GCST90032240/pleiotropy.txt
- GM_result/GCST90032240/presso.txt
- GM_result/GCST90032240/scatter.pdf
- GM_result/GCST90032240/sensitivity-analysis.pdf
- GM_result/GCST90032240/singlesnpOR.txt
- GM_result/GCST90032262/
- GM_result/GCST90032262/OR.txt
- GM_result/GCST90032262/forest.pdf
- GM_result/GCST90032262/funnelplot.pdf
- GM_result/GCST90032262/harmonise.txt
- GM_result/GCST90032262/heterogeneity.txt
- GM_result/GCST90032262/pleiotropy.txt
- GM_result/GCST90032262/presso.txt
- GM_result/GCST90032262/scatter.pdf
- GM_result/GCST90032262/sensitivity-analysis.pdf
- GM_result/GCST90032262/singlesnpOR.txt
- GM_result/GCST90032290/
- GM_result/GCST90032290/OR.txt
- GM_result/GCST90032290/forest.pdf
- GM_result/GCST90032290/funnelplot.pdf
- GM_result/GCST90032290/harmonise.txt
- GM_result/GCST90032290/heterogeneity.txt
- GM_result/GCST90032290/pleiotropy.txt
- GM_result/GCST90032290/presso.txt
- GM_result/GCST90032290/scatter.pdf
- GM_result/GCST90032290/sensitivity-analysis.pdf
- GM_result/GCST90032290/singlesnpOR.txt
- GM_result/GCST90032313/
- GM_result/GCST90032313/OR.txt
- GM_result/GCST90032313/forest.pdf
- GM_result/GCST90032313/funnelplot.pdf
- GM_result/GCST90032313/harmonise.txt
- GM_result/GCST90032313/heterogeneity.txt
- GM_result/GCST90032313/pleiotropy.txt
- GM_result/GCST90032313/presso.txt
- GM_result/GCST90032313/scatter.pdf
- GM_result/GCST90032313/sensitivity-analysis.pdf
- GM_result/GCST90032313/singlesnpOR.txt
- GM_result/GCST90032344/
- GM_result/GCST90032344/OR.txt
- GM_result/GCST90032344/forest.pdf
- GM_result/GCST90032344/funnelplot.pdf
- GM_result/GCST90032344/harmonise.txt
- GM_result/GCST90032344/heterogeneity.txt
- GM_result/GCST90032344/pleiotropy.txt
- GM_result/GCST90032344/presso.txt
- GM_result/GCST90032344/scatter.pdf
- GM_result/GCST90032344/sensitivity-analysis.pdf
- GM_result/GCST90032344/singlesnpOR.txt
- GM_result/GCST90032362/
- GM_result/GCST90032362/OR.txt
- GM_result/GCST90032362/forest.pdf
- GM_result/GCST90032362/funnelplot.pdf
- GM_result/GCST90032362/harmonise.txt
- GM_result/GCST90032362/heterogeneity.txt
- GM_result/GCST90032362/pleiotropy.txt
- GM_result/GCST90032362/presso.txt
- GM_result/GCST90032362/scatter.pdf
- GM_result/GCST90032362/sensitivity-analysis.pdf
- GM_result/GCST90032362/singlesnpOR.txt
- GM_result/GCST90032367/
- GM_result/GCST90032367/OR.txt
- GM_result/GCST90032367/forest.pdf
- GM_result/GCST90032367/funnelplot.pdf
- GM_result/GCST90032367/harmonise.txt
- GM_result/GCST90032367/heterogeneity.txt
- GM_result/GCST90032367/pleiotropy.txt
- GM_result/GCST90032367/presso.txt
- GM_result/GCST90032367/scatter.pdf
- GM_result/GCST90032367/sensitivity-analysis.pdf
- GM_result/GCST90032367/singlesnpOR.txt
- GM_result/GCST90032382/
- GM_result/GCST90032382/OR.txt
- GM_result/GCST90032382/forest.pdf
- GM_result/GCST90032382/funnelplot.pdf
- GM_result/GCST90032382/harmonise.txt
- GM_result/GCST90032382/heterogeneity.txt
- GM_result/GCST90032382/pleiotropy.txt
- GM_result/GCST90032382/presso.txt
- GM_result/GCST90032382/scatter.pdf
- GM_result/GCST90032382/sensitivity-analysis.pdf
- GM_result/GCST90032382/singlesnpOR.txt
- GM_result/GCST90032385/
- GM_result/GCST90032385/OR.txt
- GM_result/GCST90032385/forest.pdf
- GM_result/GCST90032385/funnelplot.pdf
- GM_result/GCST90032385/harmonise.txt
- GM_result/GCST90032385/heterogeneity.txt
- GM_result/GCST90032385/pleiotropy.txt
- GM_result/GCST90032385/presso.txt
- GM_result/GCST90032385/scatter.pdf
- GM_result/GCST90032385/sensitivity-analysis.pdf
- GM_result/GCST90032385/singlesnpOR.txt
- GM_result/GCST90032431/
- GM_result/GCST90032431/OR.txt
- GM_result/GCST90032431/forest.pdf
- GM_result/GCST90032431/funnelplot.pdf
- GM_result/GCST90032431/harmonise.txt
- GM_result/GCST90032431/heterogeneity.txt
- GM_result/GCST90032431/pleiotropy.txt
- GM_result/GCST90032431/presso.txt
- GM_result/GCST90032431/scatter.pdf
- GM_result/GCST90032431/sensitivity-analysis.pdf
- GM_result/GCST90032431/singlesnpOR.txt
- GM_result/GCST90032455/
- GM_result/GCST90032455/OR.txt
- GM_result/GCST90032455/forest.pdf
- GM_result/GCST90032455/funnelplot.pdf
- GM_result/GCST90032455/harmonise.txt
- GM_result/GCST90032455/heterogeneity.txt
- GM_result/GCST90032455/pleiotropy.txt
- GM_result/GCST90032455/presso.txt
- GM_result/GCST90032455/scatter.pdf
- GM_result/GCST90032455/sensitivity-analysis.pdf
- GM_result/GCST90032455/singlesnpOR.txt
- GM_result/GCST90032466/
- GM_result/GCST90032466/OR.txt
- GM_result/GCST90032466/forest.pdf
- GM_result/GCST90032466/funnelplot.pdf
- GM_result/GCST90032466/harmonise.txt
- GM_result/GCST90032466/heterogeneity.txt
- GM_result/GCST90032466/pleiotropy.txt
- GM_result/GCST90032466/presso.txt
- GM_result/GCST90032466/scatter.pdf
- GM_result/GCST90032466/sensitivity-analysis.pdf
- GM_result/GCST90032466/singlesnpOR.txt
- GM_result/GCST90032474/
- GM_result/GCST90032474/OR.txt
- GM_result/GCST90032474/forest.pdf
- GM_result/GCST90032474/funnelplot.pdf
- GM_result/GCST90032474/harmonise.txt
- GM_result/GCST90032474/heterogeneity.txt
- GM_result/GCST90032474/pleiotropy.txt
- GM_result/GCST90032474/presso.txt
- GM_result/GCST90032474/scatter.pdf
- GM_result/GCST90032474/sensitivity-analysis.pdf
- GM_result/GCST90032474/singlesnpOR.txt
- GM_result/GCST90032519/
- GM_result/GCST90032519/OR.txt
- GM_result/GCST90032519/forest.pdf
- GM_result/GCST90032519/funnelplot.pdf
- GM_result/GCST90032519/harmonise.txt
- GM_result/GCST90032519/heterogeneity.txt
- GM_result/GCST90032519/pleiotropy.txt
- GM_result/GCST90032519/presso.txt
- GM_result/GCST90032519/scatter.pdf
- GM_result/GCST90032519/sensitivity-analysis.pdf
- GM_result/GCST90032519/singlesnpOR.txt
- GM_result/GCST90032527/
- GM_result/GCST90032527/OR.txt
- GM_result/GCST90032527/forest.pdf
- GM_result/GCST90032527/funnelplot.pdf
- GM_result/GCST90032527/harmonise.txt
- GM_result/GCST90032527/heterogeneity.txt
- GM_result/GCST90032527/pleiotropy.txt
- GM_result/GCST90032527/presso.txt
- GM_result/GCST90032527/scatter.pdf
- GM_result/GCST90032527/sensitivity-analysis.pdf
- GM_result/GCST90032527/singlesnpOR.txt
- GM_result/GCST90032528/
- GM_result/GCST90032528/OR.txt
- GM_result/GCST90032528/forest.pdf
- GM_result/GCST90032528/funnelplot.pdf
- GM_result/GCST90032528/harmonise.txt
- GM_result/GCST90032528/heterogeneity.txt
- GM_result/GCST90032528/pleiotropy.txt
- GM_result/GCST90032528/presso.txt
- GM_result/GCST90032528/scatter.pdf
- GM_result/GCST90032528/sensitivity-analysis.pdf
- GM_result/GCST90032528/singlesnpOR.txt
- GM_result/GCST90032583/
- GM_result/GCST90032583/OR.txt
- GM_result/GCST90032583/forest.pdf
- GM_result/GCST90032583/funnelplot.pdf
- GM_result/GCST90032583/harmonise.txt
- GM_result/GCST90032583/heterogeneity.txt
- GM_result/GCST90032583/pleiotropy.txt
- GM_result/GCST90032583/presso.txt
- GM_result/GCST90032583/scatter.pdf
- GM_result/GCST90032583/sensitivity-analysis.pdf
- GM_result/GCST90032583/singlesnpOR.txt
- GM_result/GCST90032591/
- GM_result/GCST90032591/OR.txt
- GM_result/GCST90032591/forest.pdf
- GM_result/GCST90032591/funnelplot.pdf
- GM_result/GCST90032591/harmonise.txt
- GM_result/GCST90032591/heterogeneity.txt
- GM_result/GCST90032591/pleiotropy.txt
- GM_result/GCST90032591/presso.txt
- GM_result/GCST90032591/scatter.pdf
- GM_result/GCST90032591/sensitivity-analysis.pdf
- GM_result/GCST90032591/singlesnpOR.txt
- GM_result/GCST90032597/
- GM_result/GCST90032597/OR.txt
- GM_result/GCST90032597/forest.pdf
- GM_result/GCST90032597/funnelplot.pdf
- GM_result/GCST90032597/harmonise.txt
- GM_result/GCST90032597/heterogeneity.txt
- GM_result/GCST90032597/pleiotropy.txt
- GM_result/GCST90032597/scatter.pdf
- GM_result/GCST90032597/sensitivity-analysis.pdf
- GM_result/GCST90032597/singlesnpOR.txt
- GM_result/GCST90032613/
- GM_result/GCST90032613/OR.txt
- GM_result/GCST90032613/forest.pdf
- GM_result/GCST90032613/funnelplot.pdf
- GM_result/GCST90032613/harmonise.txt
- GM_result/GCST90032613/heterogeneity.txt
- GM_result/GCST90032613/pleiotropy.txt
- GM_result/GCST90032613/presso.txt
- GM_result/GCST90032613/scatter.pdf
- GM_result/GCST90032613/sensitivity-analysis.pdf
- GM_result/GCST90032613/singlesnpOR.txt
- GM_result/all_result.txt
