# Supplementary material for: Integrative Mendelian randomization and experimental validation prioritize KLF4 in the gut microbiota–pyroptosis–barrier axis of ulcerative colitis
Source: Front Immunol. 2026 Mar 16;17:1773990. doi: 10.3389/fimmu.2026.1773990 (PMC13033518; doi:10.3389/fimmu.2026.1773990)
Supplement: Supplementary Data Sheet 2 — Full GCST identifiers, taxonomic labels, and Mendelian randomization statistics for the gut microbial traits associated with ulcerative colitis. [file DataSheet2.zip › GM_result/GCST90032180/OR.txt]

method	nsnp	b	se	pval	lo_ci	up_ci	or	or_lci95	or_uci95
MR Egger	3	-3.41412931092211	2.38950675476653	0.388752195844103	-8.09756255026451	1.26930392842028	0.0329050442951594	0.000304279901891219	3.55837481653155
Weighted median	3	-1.01594848462682	0.559400259754102	0.0693490918995289	-2.11237299374486	0.0804760244912248	0.362058859660344	0.120950610579063	1.08380286160573
Inverse variance weighted	3	-1.09034948799373	0.494993178380877	0.0276119089722707	-2.06053611762025	-0.120162858367212	0.336099010609551	0.127385657889061	0.886776006064177
Simple mode	3	-0.362572158359246	0.839527438152209	0.707932590626791	-2.00804593713757	1.28290162041908	0.695884098012186	0.134250752937274	3.60709096426812
Weighted mode	3	-1.48143389038359	0.608985246522182	0.13547669194672	-2.67504497356707	-0.287822807200112	0.227311514795968	0.0689037294784796	0.749894456365754
