# Supplementary material for: Integrative Mendelian randomization and experimental validation prioritize KLF4 in the gut microbiota–pyroptosis–barrier axis of ulcerative colitis
Source: Front Immunol. 2026 Mar 16;17:1773990. doi: 10.3389/fimmu.2026.1773990 (PMC13033518; doi:10.3389/fimmu.2026.1773990)
Supplement: Supplementary Data Sheet 2 — Full GCST identifiers, taxonomic labels, and Mendelian randomization statistics for the gut microbial traits associated with ulcerative colitis. [file DataSheet2.zip › GM_result/GCST90032180/harmonise.txt]

SNP	effect_allele.exposure	other_allele.exposure	effect_allele.outcome	other_allele.outcome	beta.exposure	beta.outcome	eaf.exposure	eaf.outcome	remove	palindromic	ambiguous	id.outcome	se.outcome	pval.outcome	outcome	mr_keep.outcome	pval_origin.outcome	data_source.outcome	se.exposure	pval.exposure	exposure	mr_keep.exposure	pval_origin.exposure	id.exposure	data_source.exposure	samplesize.exposure	action	SNP_index	mr_keep	samplesize.outcome	R2	f	meanf	units.outcome	units.exposure	rsq.exposure	effective_n.exposure	rsq.outcome	steiger_dir	steiger_pval
rs35307665	T	C	T	C	-0.031698	0.0115731	0.172833	0.22801	FALSE	FALSE	FALSE	Bsy664	0.0333139	0.728294	outcome	TRUE	reported	textfile	0.00670697	2.3e-06	exposure	TRUE	reported	QmnDuN	textfile	5959	2	1	TRUE	NA	0.00373433069351744	22.3287910309795	47.3503863492564	NA	NA	0.00373557977218231	5959	NA	NA	NA
rs3940549	G	A	G	A	0.050729	-0.0751521	0.421891	0.269715	FALSE	FALSE	FALSE	Bsy664	0.0311343	0.0157868	outcome	TRUE	reported	textfile	0.00513697	5.3e-23	exposure	TRUE	reported	QmnDuN	textfile	5959	2	1	TRUE	NA	0.0161018327003354	97.4883586368997	47.3503863492564	NA	NA	0.0161071516454552	5959	NA	NA	NA
rs62484243	T	G	T	G	0.0400151	-0.0143249	0.095639	0.0689932	FALSE	FALSE	FALSE	Bsy664	0.0554286	0.796069	outcome	TRUE	reported	textfile	0.00848481	2.4e-06	exposure	TRUE	reported	QmnDuN	textfile	5959	2	1	TRUE	NA	0.00371853808447879	22.23400937989	47.3503863492564	NA	NA	0.00371978190047135	5959	NA	NA	NA
