# Supplementary material for: Integrative Mendelian randomization and experimental validation prioritize KLF4 in the gut microbiota–pyroptosis–barrier axis of ulcerative colitis
Source: Front Immunol. 2026 Mar 16;17:1773990. doi: 10.3389/fimmu.2026.1773990 (PMC13033518; doi:10.3389/fimmu.2026.1773990)
Supplement: Supplementary Data Sheet 2 — Full GCST identifiers, taxonomic labels, and Mendelian randomization statistics for the gut microbial traits associated with ulcerative colitis. [file DataSheet2.zip › GM_result/GCST90032180/singlesnpOR.txt]

exposure	outcome	id.exposure	id.outcome	samplesize	SNP	b	se	p	lo_ci	up_ci	or	or_lci95	or_uci95
exposure	outcome	QmnDuN	Bsy664	NA	rs35307665	-0.365105053946621	1.05097797968326	0.728294189836885	-2.42502189412581	1.69481178623257	0.694123726610631	0.0884761819122233	5.44562092792192
exposure	outcome	QmnDuN	Bsy664	NA	rs3940549	-1.48144256736778	0.613737704271718	0.0157869491766883	-2.68436846774035	-0.27851666699521	0.227309542426105	0.0682642914884148	0.756905652301894
exposure	outcome	QmnDuN	Bsy664	NA	rs62484243	-0.357987359771686	1.38519208998603	0.796068287411222	-3.07296385614431	2.35698913660093	0.699081911505649	0.046283772923095	10.5591115012694
exposure	outcome	QmnDuN	Bsy664	NA	All - Inverse variance weighted	-1.09034948799373	0.494993178380877	0.0276119089722707	-2.06053611762025	-0.120162858367212	0.336099010609551	0.127385657889061	0.886776006064177
exposure	outcome	QmnDuN	Bsy664	NA	All - MR Egger	-3.41412931092211	2.38950675476653	0.388752195844103	-8.09756255026451	1.26930392842028	0.0329050442951594	0.000304279901891219	3.55837481653155
