# Supplementary material for: Integrative Mendelian randomization and experimental validation prioritize KLF4 in the gut microbiota–pyroptosis–barrier axis of ulcerative colitis
Source: Front Immunol. 2026 Mar 16;17:1773990. doi: 10.3389/fimmu.2026.1773990 (PMC13033518; doi:10.3389/fimmu.2026.1773990)
Supplement: Supplementary Data Sheet 2 — Full GCST identifiers, taxonomic labels, and Mendelian randomization statistics for the gut microbial traits associated with ulcerative colitis. [file DataSheet2.zip › GM_result/GCST90032222/OR.txt]

method	nsnp	b	se	pval	lo_ci	up_ci	or	or_lci95	or_uci95
MR Egger	7	-0.465214268188073	0.337747020184141	0.226851344363369	-1.12719842774899	0.196769891372844	0.628000530236868	0.323939526327147	1.21746385953376
Weighted median	7	-0.280186927206088	0.13697948327241	0.0408089008837004	-0.548666714420011	-0.0117071399921639	0.755642478115921	0.577719562278568	0.988361121927604
Inverse variance weighted	7	-0.28966170364518	0.107517155483237	0.00705795075105269	-0.500395328392324	-0.0789280788980354	0.748516745238047	0.606290928311471	0.924106384804635
Simple mode	7	-0.252945162424721	0.188456825834315	0.22808984758022	-0.622320541059977	0.116430216210536	0.776510462607162	0.536697562710958	1.12347910710212
Weighted mode	7	-0.293030527134489	0.169864905143727	0.135271589769604	-0.625965741216193	0.0399046869472162	0.745999367126609	0.534744754023115	1.04071157606764
