# Supplementary material for: Integrative Mendelian randomization and experimental validation prioritize KLF4 in the gut microbiota–pyroptosis–barrier axis of ulcerative colitis
Source: Front Immunol. 2026 Mar 16;17:1773990. doi: 10.3389/fimmu.2026.1773990 (PMC13033518; doi:10.3389/fimmu.2026.1773990)
Supplement: Supplementary Data Sheet 2 — Full GCST identifiers, taxonomic labels, and Mendelian randomization statistics for the gut microbial traits associated with ulcerative colitis. [file DataSheet2.zip › GM_result/GCST90032222/harmonise.txt]

SNP	effect_allele.exposure	other_allele.exposure	effect_allele.outcome	other_allele.outcome	beta.exposure	beta.outcome	eaf.exposure	eaf.outcome	remove	palindromic	ambiguous	id.outcome	se.outcome	pval.outcome	outcome	mr_keep.outcome	pval_origin.outcome	data_source.outcome	se.exposure	pval.exposure	exposure	mr_keep.exposure	pval_origin.exposure	id.exposure	data_source.exposure	samplesize.exposure	action	SNP_index	mr_keep	samplesize.outcome	R2	f	meanf	units.outcome	units.exposure	rsq.exposure	effective_n.exposure	rsq.outcome	steiger_dir	steiger_pval
rs112994035	T	C	T	C	0.304832	-0.142976	0.0217575	0.0283902	FALSE	FALSE	FALSE	GNMYZl	0.0853019	0.0937157	outcome	TRUE	reported	textfile	0.0663075	4.3e-06	exposure	TRUE	reported	PVHAiU	textfile	5959	2	1	TRUE	NA	0.00353414885539131	21.12759278944	28.6071872296314	NA	NA	0.00353533121378266	5959	NA	NA	NA
rs11742884	C	T	C	T	0.118302	-0.0298882	0.189169	0.213876	FALSE	FALSE	FALSE	GNMYZl	0.0341441	0.381381	outcome	TRUE	reported	textfile	0.0251342	2.5e-06	exposure	TRUE	reported	PVHAiU	textfile	5959	2	1	TRUE	NA	0.00370398354751706	22.1466608600171	28.6071872296314	NA	NA	0.00370522251325965	5959	NA	NA	NA
rs144177905	T	C	T	C	0.311141	-0.063068	0.0209326	0.0275846	FALSE	FALSE	FALSE	GNMYZl	0.0868451	0.467708	outcome	TRUE	reported	textfile	0.0672018	3.7e-06	exposure	TRUE	reported	PVHAiU	textfile	5959	2	1	TRUE	NA	0.00358442745950548	21.4292459539078	28.6071872296314	NA	NA	0.00358562657820319	5959	NA	NA	NA
rs299970	C	T	C	T	0.168358	-0.139793	0.0875147	0.0306777	FALSE	FALSE	FALSE	GNMYZl	0.0815193	0.0863725	outcome	TRUE	reported	textfile	0.034402	9.9e-07	exposure	TRUE	reported	PVHAiU	textfile	5959	2	1	TRUE	NA	0.00400299254187865	23.9416648779176	28.6071872296314	NA	NA	0.00400433112278657	5959	NA	NA	NA
rs4988235	G	A	G	A	0.166364	-0.0625683	0.414723	0.25083	FALSE	FALSE	FALSE	GNMYZl	0.0328278	0.0566564	outcome	TRUE	reported	textfile	0.0199918	8.7e-17	exposure	TRUE	reported	PVHAiU	textfile	5959	2	1	TRUE	NA	0.0114874520594774	69.2259820685899	28.6071872296314	NA	NA	0.0114912645310937	5959	NA	NA	NA
rs62190196	G	A	G	A	-0.123704	0.00603229	0.155567	0.250565	FALSE	FALSE	FALSE	GNMYZl	0.0323249	0.851963	outcome	TRUE	reported	textfile	0.0269569	4.5e-06	exposure	TRUE	reported	PVHAiU	textfile	5959	2	1	TRUE	NA	0.00352145511807506	21.0514398389368	28.6071872296314	NA	NA	0.00352263324475735	5959	NA	NA	NA
rs72678333	A	T	A	T	-0.199182	-0.0223062	0.0526006	0.0212782	FALSE	TRUE	FALSE	GNMYZl	0.0960325	0.816323	outcome	TRUE	reported	textfile	0.0431226	3.9e-06	exposure	TRUE	reported	PVHAiU	textfile	5959	2	1	TRUE	NA	0.00356750670128216	21.3277242186108	28.6071872296314	NA	NA	0.003568700179657	5959	NA	NA	NA
