# Supplementary material for: Integrative Mendelian randomization and experimental validation prioritize KLF4 in the gut microbiota–pyroptosis–barrier axis of ulcerative colitis
Source: Front Immunol. 2026 Mar 16;17:1773990. doi: 10.3389/fimmu.2026.1773990 (PMC13033518; doi:10.3389/fimmu.2026.1773990)
Supplement: Supplementary Data Sheet 2 — Full GCST identifiers, taxonomic labels, and Mendelian randomization statistics for the gut microbial traits associated with ulcerative colitis. [file DataSheet2.zip › GM_result/GCST90032222/singlesnpOR.txt]

exposure	outcome	id.exposure	id.outcome	samplesize	SNP	b	se	p	lo_ci	up_ci	or	or_lci95	or_uci95
exposure	outcome	PVHAiU	GNMYZl	NA	rs112994035	-0.469032122611799	0.279832497900483	0.09371519650994	-1.01750381849675	0.0794395732731472	0.625607486687103	0.361496174947732	1.08268013473599
exposure	outcome	PVHAiU	GNMYZl	NA	rs11742884	-0.252643235110142	0.288618112965123	0.381380914545722	-0.818334736521783	0.3130482663015	0.776744947722829	0.441165700275072	1.36758753782707
exposure	outcome	PVHAiU	GNMYZl	NA	rs144177905	-0.202699097836672	0.279118149006399	0.467708490280352	-0.749770669889214	0.34437247421587	0.816523898271817	0.472474893037258	1.41110413754077
exposure	outcome	PVHAiU	GNMYZl	NA	rs299970	-0.830331792964991	0.484202116917521	0.0863735676956362	-1.77936794212333	0.11870435619335	0.435904632234876	0.168744770030212	1.12603696321849
exposure	outcome	PVHAiU	GNMYZl	NA	rs4988235	-0.376092784496646	0.197325142458705	0.0566560820259747	-0.762850063715708	0.0106644947224159	0.686538629945809	0.466335445487254	1.01072156313443
exposure	outcome	PVHAiU	GNMYZl	NA	rs62190196	-0.0487639041583134	0.261308445967794	0.851963019636579	-0.56092845825519	0.463400649938563	0.952405962243729	0.570678966202893	1.5894700359342
exposure	outcome	PVHAiU	GNMYZl	NA	rs72678333	0.111989035153779	0.482134429817955	0.816322398168158	-0.832994447289414	1.05697251759697	1.11850059639077	0.434745512732917	2.87764576628322
exposure	outcome	PVHAiU	GNMYZl	NA	All - Inverse variance weighted	-0.28966170364518	0.107517155483237	0.00705795075105269	-0.500395328392324	-0.0789280788980354	0.748516745238047	0.606290928311471	0.924106384804635
exposure	outcome	PVHAiU	GNMYZl	NA	All - MR Egger	-0.465214268188073	0.337747020184141	0.226851344363369	-1.12719842774899	0.196769891372844	0.628000530236868	0.323939526327147	1.21746385953376
