# Supplementary material for: Integrative Mendelian randomization and experimental validation prioritize KLF4 in the gut microbiota–pyroptosis–barrier axis of ulcerative colitis
Source: Front Immunol. 2026 Mar 16;17:1773990. doi: 10.3389/fimmu.2026.1773990 (PMC13033518; doi:10.3389/fimmu.2026.1773990)
Supplement: Supplementary Data Sheet 2 — Full GCST identifiers, taxonomic labels, and Mendelian randomization statistics for the gut microbial traits associated with ulcerative colitis. [file DataSheet2.zip › GM_result/GCST90032239/OR.txt]

method	nsnp	b	se	pval	lo_ci	up_ci	or	or_lci95	or_uci95
MR Egger	6	0.792631636008787	0.615057309535154	0.266982237964599	-0.412880690680115	1.99814396269769	2.20920260015016	0.66174123001428	7.37535445449712
Weighted median	6	0.824348148682131	0.438612032735363	0.0601834591360268	-0.0353314354791812	1.68402773284344	2.28039380303702	0.965285433393495	5.38721057733998
Inverse variance weighted	6	0.827993631080024	0.359119988847769	0.0211319678192582	0.124118452938398	1.53186880922165	2.28872210963052	1.13214996954743	4.62681538312944
Simple mode	6	0.539488109498125	0.617645455898553	0.422372551179064	-0.671096984063039	1.75007320305929	1.71512867935685	0.511147549407646	5.75502394594555
Weighted mode	6	0.938570839499427	0.541483225625526	0.143573313318623	-0.122736282726604	1.99987796172546	2.55632540713967	0.884496888914432	7.38815440629548
