# Supplementary material for: Integrative Mendelian randomization and experimental validation prioritize KLF4 in the gut microbiota–pyroptosis–barrier axis of ulcerative colitis
Source: Front Immunol. 2026 Mar 16;17:1773990. doi: 10.3389/fimmu.2026.1773990 (PMC13033518; doi:10.3389/fimmu.2026.1773990)
Supplement: Supplementary Data Sheet 2 — Full GCST identifiers, taxonomic labels, and Mendelian randomization statistics for the gut microbial traits associated with ulcerative colitis. [file DataSheet2.zip › GM_result/GCST90032239/harmonise.txt]

SNP	effect_allele.exposure	other_allele.exposure	effect_allele.outcome	other_allele.outcome	beta.exposure	beta.outcome	eaf.exposure	eaf.outcome	remove	palindromic	ambiguous	id.outcome	se.outcome	pval.outcome	outcome	mr_keep.outcome	pval_origin.outcome	data_source.outcome	se.exposure	pval.exposure	exposure	mr_keep.exposure	pval_origin.exposure	id.exposure	data_source.exposure	samplesize.exposure	action	SNP_index	mr_keep	samplesize.outcome	R2	f	meanf	units.outcome	units.exposure	rsq.exposure	effective_n.exposure	rsq.outcome	steiger_dir	steiger_pval
rs115637942	A	G	A	G	0.101428	0.051045	0.0138795	0.0165532	FALSE	FALSE	FALSE	nb8D2x	0.110392	0.643797	outcome	TRUE	reported	textfile	0.0221918	4.9e-06	exposure	TRUE	reported	2b14wL	textfile	5959	2	1	TRUE	NA	0.00349331297056801	20.8826148750761	24.4955646371551	NA	NA	0.0034944817151214	5959	NA	NA	NA
rs12741629	A	T	A	T	0.0270513	-0.00534138	0.492347	0.441787	FALSE	TRUE	TRUE	nb8D2x	0.0283533	0.850574	outcome	TRUE	reported	textfile	0.00516911	1.7e-07	exposure	TRUE	reported	2b14wL	textfile	5959	2	1	FALSE	NA	0.00457488248529984	27.3778252983743	24.4955646371551	NA	NA	0.004576411424679	5959	NA	NA	NA
rs4589687	A	C	A	C	-0.0247198	-0.0304982	0.368151	0.444425	FALSE	FALSE	FALSE	nb8D2x	0.0282435	0.280218	outcome	TRUE	reported	textfile	0.00537234	4.2e-06	exposure	TRUE	reported	2b14wL	textfile	5959	2	1	TRUE	NA	0.00354037484416273	21.1649447847715	24.4955646371551	NA	NA	0.00354155927807133	5959	NA	NA	NA
rs4973125	G	A	G	A	0.0279911	0.0125354	0.321807	0.416032	FALSE	FALSE	FALSE	nb8D2x	0.0284444	0.659431	outcome	TRUE	reported	textfile	0.00554068	4.4e-07	exposure	TRUE	reported	2b14wL	textfile	5959	2	1	TRUE	NA	0.00426465919614921	25.5133807051097	24.4955646371551	NA	NA	0.00426608490230934	5959	NA	NA	NA
rs56303129	A	C	A	C	-0.0344954	-0.0376252	0.161017	0.16427	FALSE	FALSE	FALSE	nb8D2x	0.0388331	0.332597	outcome	TRUE	reported	textfile	0.00719762	1.6e-06	exposure	TRUE	reported	2b14wL	textfile	5959	2	1	TRUE	NA	0.00383972723800191	22.9614207494523	24.4955646371551	NA	NA	0.00384101143434295	5959	NA	NA	NA
rs60458630	A	G	A	G	0.128903	0.119768	0.012576	0.0428351	FALSE	FALSE	FALSE	nb8D2x	0.0690812	0.0829661	outcome	TRUE	reported	textfile	0.0232874	3.1e-08	exposure	TRUE	reported	2b14wL	textfile	5959	2	1	TRUE	NA	0.00511544415230037	30.6293837170774	24.4955646371551	NA	NA	0.00511715282030199	5959	NA	NA	NA
rs62311746	G	T	G	T	-0.0764984	-0.0440527	0.0273003	0.0317937	FALSE	FALSE	FALSE	nb8D2x	0.0804399	0.583934	outcome	TRUE	reported	textfile	0.0159694	1.7e-06	exposure	TRUE	reported	2b14wL	textfile	5959	2	1	TRUE	NA	0.00383605599715716	22.9393823302241	24.4955646371551	NA	NA	0.00383733897038193	5959	NA	NA	NA
