# Supplementary material for: Integrative Mendelian randomization and experimental validation prioritize KLF4 in the gut microbiota–pyroptosis–barrier axis of ulcerative colitis
Source: Front Immunol. 2026 Mar 16;17:1773990. doi: 10.3389/fimmu.2026.1773990 (PMC13033518; doi:10.3389/fimmu.2026.1773990)
Supplement: Supplementary Data Sheet 2 — Full GCST identifiers, taxonomic labels, and Mendelian randomization statistics for the gut microbial traits associated with ulcerative colitis. [file DataSheet2.zip › GM_result/GCST90032239/singlesnpOR.txt]

exposure	outcome	id.exposure	id.outcome	samplesize	SNP	b	se	p	lo_ci	up_ci	or	or_lci95	or_uci95
exposure	outcome	2b14wL	nb8D2x	NA	rs115637942	0.503263398667035	1.08837796269275	0.643796193196451	-1.62995740821075	2.63648420554482	1.65411049430698	0.195937919295755	13.9640225700598
exposure	outcome	2b14wL	nb8D2x	NA	rs4589687	1.2337559365367	1.14254565166385	0.280217551926136	-1.00563354072444	3.47314541379785	3.43410361929021	0.365812804065766	32.2379849391548
exposure	outcome	2b14wL	nb8D2x	NA	rs4973125	0.447835204761513	1.01619443323056	0.659431395007946	-1.54390588437039	2.43957629389342	1.56492078290908	0.213545386798427	11.4681805750851
exposure	outcome	2b14wL	nb8D2x	NA	rs56303129	1.09073093803812	1.12574720107609	0.332597534472439	-1.11573357607101	3.29719545214724	2.97644887734542	0.327674816307254	27.0367067548569
exposure	outcome	2b14wL	nb8D2x	NA	rs60458630	0.929132758741069	0.535916154007277	0.0829663835121424	-0.121262903113194	1.97952842059533	2.53231209952397	0.885801049124289	7.23932826195575
exposure	outcome	2b14wL	nb8D2x	NA	rs62311746	0.575864331803018	1.05152395344216	0.583934053773708	-1.48512261694362	2.63685128054966	1.77866722135784	0.226474569354384	13.9691493546119
exposure	outcome	2b14wL	nb8D2x	NA	All - Inverse variance weighted	0.827993631080024	0.359119988847769	0.0211319678192582	0.124118452938398	1.53186880922165	2.28872210963052	1.13214996954743	4.62681538312944
exposure	outcome	2b14wL	nb8D2x	NA	All - MR Egger	0.792631636008787	0.615057309535154	0.266982237964599	-0.412880690680115	1.99814396269769	2.20920260015016	0.66174123001428	7.37535445449712
