# Supplementary material for: Integrative Mendelian randomization and experimental validation prioritize KLF4 in the gut microbiota–pyroptosis–barrier axis of ulcerative colitis
Source: Front Immunol. 2026 Mar 16;17:1773990. doi: 10.3389/fimmu.2026.1773990 (PMC13033518; doi:10.3389/fimmu.2026.1773990)
Supplement: Supplementary Data Sheet 2 — Full GCST identifiers, taxonomic labels, and Mendelian randomization statistics for the gut microbial traits associated with ulcerative colitis. [file DataSheet2.zip › GM_result/GCST90032240/OR.txt]

method	nsnp	b	se	pval	lo_ci	up_ci	or	or_lci95	or_uci95
MR Egger	6	0.922529230118784	0.681692411753907	0.247386853537974	-0.413587896918875	2.25864635715644	2.51564499550967	0.661273407930815	9.57012586251607
Weighted median	6	0.97398563242717	0.476633472457769	0.0410060523667264	0.0397840264099431	1.9081872384444	2.64847931642065	1.04058601082527	6.74085814775177
Inverse variance weighted	6	0.918772777929006	0.390836153505409	0.0187337247634675	0.152733917058404	1.68481163879961	2.50621282220301	1.16501494709335	5.39143529947475
Simple mode	6	1.05127457851511	0.668013314924879	0.176361601480231	-0.258031518737649	2.36058067576788	2.86129574096756	0.772570881264254	10.5971031471982
Weighted mode	6	1.01602788625308	0.543282242739565	0.120387868519616	-0.0488053095164727	2.08086108202262	2.76220116728217	0.952366528350142	8.0113643869368
