# Supplementary material for: Integrative Mendelian randomization and experimental validation prioritize KLF4 in the gut microbiota–pyroptosis–barrier axis of ulcerative colitis
Source: Front Immunol. 2026 Mar 16;17:1773990. doi: 10.3389/fimmu.2026.1773990 (PMC13033518; doi:10.3389/fimmu.2026.1773990)
Supplement: Supplementary Data Sheet 2 — Full GCST identifiers, taxonomic labels, and Mendelian randomization statistics for the gut microbial traits associated with ulcerative colitis. [file DataSheet2.zip › GM_result/GCST90032240/harmonise.txt]

SNP	effect_allele.exposure	other_allele.exposure	effect_allele.outcome	other_allele.outcome	beta.exposure	beta.outcome	eaf.exposure	eaf.outcome	remove	palindromic	ambiguous	id.outcome	se.outcome	pval.outcome	outcome	mr_keep.outcome	pval_origin.outcome	data_source.outcome	se.exposure	pval.exposure	exposure	mr_keep.exposure	pval_origin.exposure	id.exposure	data_source.exposure	samplesize.exposure	action	SNP_index	mr_keep	samplesize.outcome	R2	f	meanf	units.outcome	units.exposure	rsq.exposure	effective_n.exposure	rsq.outcome	steiger_dir	steiger_pval
rs12741629	A	T	A	T	0.0258469	-0.00534138	0.492347	0.441787	FALSE	TRUE	TRUE	Vnj7Ki	0.0283533	0.850574	outcome	TRUE	reported	textfile	0.00489781	1.3e-07	exposure	TRUE	reported	cTgHE2	textfile	5959	2	1	FALSE	NA	0.00465173255232482	27.8398744644981	24.5687839376857	NA	NA	0.00465328705516365	5959	NA	NA	NA
rs142727117	G	C	G	C	-0.0835051	-0.0759352	0.0184374	0.0114208	FALSE	TRUE	FALSE	Vnj7Ki	0.132424	0.566358	outcome	TRUE	reported	textfile	0.0182226	4.6e-06	exposure	TRUE	reported	cTgHE2	textfile	5959	2	1	TRUE	NA	0.00351159305653644	20.9922761690236	24.5687839376857	NA	NA	0.00351276789543024	5959	NA	NA	NA
rs4589687	A	C	A	C	-0.0236878	-0.0304982	0.368151	0.444425	FALSE	FALSE	FALSE	Vnj7Ki	0.0282435	0.280218	outcome	TRUE	reported	textfile	0.00509036	3.3e-06	exposure	TRUE	reported	cTgHE2	textfile	5959	2	1	TRUE	NA	0.00362079327802087	21.6474464858927	24.5687839376857	NA	NA	0.00362200451815799	5959	NA	NA	NA
rs4973125	G	A	G	A	0.0264279	0.0125354	0.321807	0.416032	FALSE	FALSE	FALSE	Vnj7Ki	0.0284444	0.659431	outcome	TRUE	reported	textfile	0.00524986	4.8e-07	exposure	TRUE	reported	cTgHE2	textfile	5959	2	1	TRUE	NA	0.00423461086093662	25.3328516674087	24.5687839376857	NA	NA	0.00423602656445746	5959	NA	NA	NA
rs56303129	A	C	A	C	-0.032554	-0.0376252	0.161017	0.16427	FALSE	FALSE	FALSE	Vnj7Ki	0.0388331	0.332597	outcome	TRUE	reported	textfile	0.00681984	1.8e-06	exposure	TRUE	reported	cTgHE2	textfile	5959	2	1	TRUE	NA	0.0038091625352769	22.7779461216416	24.5687839376857	NA	NA	0.00381043654835836	5959	NA	NA	NA
rs60458630	A	G	A	G	0.120568	0.119768	0.012576	0.0428351	FALSE	FALSE	FALSE	Vnj7Ki	0.0690812	0.0829661	outcome	TRUE	reported	textfile	0.0220652	4.7e-08	exposure	TRUE	reported	cTgHE2	textfile	5959	2	1	TRUE	NA	0.00498545066414769	29.8471310054217	24.5687839376857	NA	NA	0.00498711612919477	5959	NA	NA	NA
rs62311746	G	T	G	T	-0.0734326	-0.0440527	0.0273003	0.0317937	FALSE	FALSE	FALSE	Vnj7Ki	0.0804399	0.583934	outcome	TRUE	reported	textfile	0.0151313	1.2e-06	exposure	TRUE	reported	cTgHE2	textfile	5959	2	1	TRUE	NA	0.00393675923141587	23.5439616499137	24.5687839376857	NA	NA	0.00393807575180376	5959	NA	NA	NA
