# Supplementary material for: Integrative Mendelian randomization and experimental validation prioritize KLF4 in the gut microbiota–pyroptosis–barrier axis of ulcerative colitis
Source: Front Immunol. 2026 Mar 16;17:1773990. doi: 10.3389/fimmu.2026.1773990 (PMC13033518; doi:10.3389/fimmu.2026.1773990)
Supplement: Supplementary Data Sheet 2 — Full GCST identifiers, taxonomic labels, and Mendelian randomization statistics for the gut microbial traits associated with ulcerative colitis. [file DataSheet2.zip › GM_result/GCST90032240/heterogeneity.txt]

id.exposure	id.outcome	outcome	exposure	method	Q	Q_df	Q_pval
1	cTgHE2	Vnj7Ki	outcome	exposure	MR Egger	0.407305523554787	4	0.98187442034607
2	cTgHE2	Vnj7Ki	outcome	exposure	Inverse variance weighted	0.407350757914869	5	0.995124706690196
