# Supplementary material for: Integrative Mendelian randomization and experimental validation prioritize KLF4 in the gut microbiota–pyroptosis–barrier axis of ulcerative colitis
Source: Front Immunol. 2026 Mar 16;17:1773990. doi: 10.3389/fimmu.2026.1773990 (PMC13033518; doi:10.3389/fimmu.2026.1773990)
Supplement: Supplementary Data Sheet 2 — Full GCST identifiers, taxonomic labels, and Mendelian randomization statistics for the gut microbial traits associated with ulcerative colitis. [file DataSheet2.zip › GM_result/GCST90032240/singlesnpOR.txt]

exposure	outcome	id.exposure	id.outcome	samplesize	SNP	b	se	p	lo_ci	up_ci	or	or_lci95	or_uci95
exposure	outcome	cTgHE2	Vnj7Ki	NA	rs142727117	0.909348051795639	1.58581930923979	0.56635713174646	-2.19885779431436	4.01755389790564	2.48270341161924	0.110929790666104	55.5650217408121
exposure	outcome	cTgHE2	Vnj7Ki	NA	rs4589687	1.28750664899231	1.19232263021471	0.280217551926136	-1.04944570622852	3.62445900421314	3.6237400265064	0.350131771193541	37.5044279327796
exposure	outcome	cTgHE2	Vnj7Ki	NA	rs4973125	0.474324482838213	1.07630193848168	0.659431395007946	-1.63522731658588	2.58387628226231	1.60692832310367	0.194908060428218	13.2483932676748
exposure	outcome	cTgHE2	Vnj7Ki	NA	rs56303129	1.15577809178596	1.1928825950728	0.332597534472439	-1.18227179455674	3.49382797812865	3.17649406014592	0.306581456775796	32.9116921168564
exposure	outcome	cTgHE2	Vnj7Ki	NA	rs60458630	0.99336474022958	0.572964634065424	0.0829663835121424	-0.12964594253865	2.11637542299781	2.7003050287209	0.878406382203718	8.30099529769162
exposure	outcome	cTgHE2	Vnj7Ki	NA	rs62311746	0.599906581000809	1.09542492026702	0.583934053773708	-1.54712626272255	2.74693942472417	1.82194858782644	0.212858795992039	15.5948296203221
exposure	outcome	cTgHE2	Vnj7Ki	NA	All - Inverse variance weighted	0.918772777929006	0.390836153505409	0.0187337247634675	0.152733917058404	1.68481163879961	2.50621282220301	1.16501494709335	5.39143529947475
exposure	outcome	cTgHE2	Vnj7Ki	NA	All - MR Egger	0.922529230118784	0.681692411753907	0.247386853537974	-0.413587896918875	2.25864635715644	2.51564499550967	0.661273407930815	9.57012586251607
