# Supplementary material for: Integrative Mendelian randomization and experimental validation prioritize KLF4 in the gut microbiota–pyroptosis–barrier axis of ulcerative colitis
Source: Front Immunol. 2026 Mar 16;17:1773990. doi: 10.3389/fimmu.2026.1773990 (PMC13033518; doi:10.3389/fimmu.2026.1773990)
Supplement: Supplementary Data Sheet 2 — Full GCST identifiers, taxonomic labels, and Mendelian randomization statistics for the gut microbial traits associated with ulcerative colitis. [file DataSheet2.zip › GM_result/GCST90032262/OR.txt]

method	nsnp	b	se	pval	lo_ci	up_ci	or	or_lci95	or_uci95
MR Egger	9	-0.155407950938003	0.772382286948433	0.846259201585215	-1.66927723335693	1.35846133148093	0.856065873362955	0.188383173519639	3.89020296157332
Weighted median	9	-0.275187104710664	0.110914137162893	0.0130984119316486	-0.492578813549934	-0.0577953958713933	0.759430016997411	0.611048580256423	0.943843041865289
Inverse variance weighted	9	-0.398255177232086	0.156363406863716	0.0108658252209631	-0.70472745468497	-0.0917828997792023	0.671490656670811	0.494243259586265	0.912303189270904
Simple mode	9	-0.30076593589041	0.143162239616512	0.0688437821326306	-0.581363925538772	-0.0201679462420467	0.740251018666148	0.559135227434907	0.980034066446053
Weighted mode	9	-0.303895354564942	0.127047955005536	0.0437209598378048	-0.552909346375793	-0.0548813627540904	0.737938084262149	0.575273702911493	0.946597443005788
