# Supplementary material for: Integrative Mendelian randomization and experimental validation prioritize KLF4 in the gut microbiota–pyroptosis–barrier axis of ulcerative colitis
Source: Front Immunol. 2026 Mar 16;17:1773990. doi: 10.3389/fimmu.2026.1773990 (PMC13033518; doi:10.3389/fimmu.2026.1773990)
Supplement: Supplementary Data Sheet 2 — Full GCST identifiers, taxonomic labels, and Mendelian randomization statistics for the gut microbial traits associated with ulcerative colitis. [file DataSheet2.zip › GM_result/GCST90032262/harmonise.txt]

SNP	effect_allele.exposure	other_allele.exposure	effect_allele.outcome	other_allele.outcome	beta.exposure	beta.outcome	eaf.exposure	eaf.outcome	remove	palindromic	ambiguous	id.outcome	se.outcome	pval.outcome	outcome	mr_keep.outcome	pval_origin.outcome	data_source.outcome	se.exposure	pval.exposure	exposure	mr_keep.exposure	pval_origin.exposure	id.exposure	data_source.exposure	samplesize.exposure	action	SNP_index	mr_keep	samplesize.outcome	R2	f	meanf	units.outcome	units.exposure	rsq.exposure	effective_n.exposure	rsq.outcome	steiger_dir	steiger_pval
rs11057029	G	C	G	C	0.135177	-0.0158097	0.321008	0.239371	FALSE	TRUE	FALSE	wGa0IB	0.0328627	0.630457	outcome	TRUE	reported	textfile	0.0266785	4e-07	exposure	TRUE	reported	5qF2cx	textfile	5959	2	1	TRUE	NA	0.00428985230473258	25.6647481583294	24.3852467417604	NA	NA	0.0042912863968326	5959	NA	NA	NA
rs111717438	G	A	G	A	0.12414	-0.0388434	0.345743	0.406776	FALSE	FALSE	FALSE	wGa0IB	0.0288398	0.178023	outcome	TRUE	reported	textfile	0.0269076	4e-06	exposure	TRUE	reported	5qF2cx	textfile	5959	2	1	TRUE	NA	0.00355919411809564	21.2778513649194	24.3852467417604	NA	NA	0.00356038482550452	5959	NA	NA	NA
rs11681167	C	T	C	T	0.127692	-0.0358433	0.469664	0.431949	FALSE	FALSE	FALSE	wGa0IB	0.0283808	0.20661	outcome	TRUE	reported	textfile	0.0247108	2.4e-07	exposure	TRUE	reported	5qF2cx	textfile	5959	2	1	TRUE	NA	0.00446106582009351	26.6936512253921	24.3852467417604	NA	NA	0.00446255689212979	5959	NA	NA	NA
rs278576	T	C	T	C	-0.132723	0.0428748	0.351704	0.219606	FALSE	FALSE	FALSE	wGa0IB	0.0348917	0.219148	outcome	TRUE	reported	textfile	0.0262572	4.3e-07	exposure	TRUE	reported	5qF2cx	textfile	5959	2	1	TRUE	NA	0.00426937237215996	25.5416982417683	24.3852467417604	NA	NA	0.00427079964721054	5959	NA	NA	NA
rs7599804	G	C	G	C	0.20293	-0.0266423	0.0952341	0.132884	FALSE	TRUE	FALSE	wGa0IB	0.0411789	0.517639	outcome	TRUE	reported	textfile	0.0419521	1.3e-06	exposure	TRUE	reported	5qF2cx	textfile	5959	2	1	TRUE	NA	0.00391119773521631	23.390489739177	24.3852467417604	NA	NA	0.00391250574097478	5959	NA	NA	NA
rs78279385	A	G	A	G	0.158067	-0.208355	0.255984	0.365708	FALSE	FALSE	FALSE	wGa0IB	0.0295964	1.9239e-12	outcome	TRUE	reported	textfile	0.0284821	2.9e-08	exposure	TRUE	reported	5qF2cx	textfile	5959	2	1	TRUE	NA	0.0051419298753902	30.7887900671729	24.3852467417604	NA	NA	0.00514364734445229	5959	NA	NA	NA
rs79338453	G	A	G	A	-0.237214	0.0574984	0.0661011	0.0137469	FALSE	FALSE	FALSE	wGa0IB	0.120577	0.633462	outcome	TRUE	reported	textfile	0.0503448	2.5e-06	exposure	TRUE	reported	5qF2cx	textfile	5959	2	1	TRUE	NA	0.00371178661065644	22.193490339968	24.3852467417604	NA	NA	0.00371302817676098	5959	NA	NA	NA
rs79834276	T	C	T	C	-0.249813	-0.0156291	0.059939	0.0561545	FALSE	FALSE	FALSE	wGa0IB	0.060983	0.79773	outcome	TRUE	reported	textfile	0.0524976	1.9e-06	exposure	TRUE	reported	5qF2cx	textfile	5959	2	1	TRUE	NA	0.00378556420072413	22.636297099651	24.3852467417604	NA	NA	0.00378683035110563	5959	NA	NA	NA
rs967895	A	G	A	G	0.121929	-0.0373221	0.346774	0.377429	FALSE	FALSE	FALSE	wGa0IB	0.0291719	0.200762	outcome	TRUE	reported	textfile	0.0264269	4e-06	exposure	TRUE	reported	5qF2cx	textfile	5959	2	1	TRUE	NA	0.00355958632110667	21.2802044394655	24.3852467417604	NA	NA	0.00356077715925588	5959	NA	NA	NA
