# Supplementary material for: Integrative Mendelian randomization and experimental validation prioritize KLF4 in the gut microbiota–pyroptosis–barrier axis of ulcerative colitis
Source: Front Immunol. 2026 Mar 16;17:1773990. doi: 10.3389/fimmu.2026.1773990 (PMC13033518; doi:10.3389/fimmu.2026.1773990)
Supplement: Supplementary Data Sheet 2 — Full GCST identifiers, taxonomic labels, and Mendelian randomization statistics for the gut microbial traits associated with ulcerative colitis. [file DataSheet2.zip › GM_result/GCST90032262/presso.txt]

[[1]]
[[1]]$`Main MR results`
       Exposure       MR Analysis Causal Estimate         Sd    T-stat
1 beta.exposure               Raw      -0.3982552 0.15636341 -2.546985
2 beta.exposure Outlier-corrected      -0.2003284 0.04845592 -4.134241
      P-value
1 0.034335437
2 0.004380647

[[1]]$`MR-PRESSO results`
[[1]]$`MR-PRESSO results`$`Global Test`
[[1]]$`MR-PRESSO results`$`Global Test`$RSSobs
[1] 45.07489

[[1]]$`MR-PRESSO results`$`Global Test`$Pvalue
[1] "<0.001"


[[1]]$`MR-PRESSO results`$`Outlier Test`
        RSSobs Pvalue
1 0.0018052221      1
2 0.0001433559      1
3 0.0002947436      1
4 0.0001202965      1
5 0.0040695111      1
6 0.0312192447 <0.009
7 0.0014351590      1
8 0.0165134709  0.441
9 0.0001588498      1

[[1]]$`MR-PRESSO results`$`Distortion Test`
[[1]]$`MR-PRESSO results`$`Distortion Test`$`Outliers Indices`
[1] 6

[[1]]$`MR-PRESSO results`$`Distortion Test`$`Distortion Coefficient`
beta.exposure 
    -98.80112 

[[1]]$`MR-PRESSO results`$`Distortion Test`$Pvalue
[1] "<0.001"


attr(,"id.exposure")
[1] "5qF2cx"
attr(,"id.outcome")
[1] "wGa0IB"
attr(,"exposure")
[1] "exposure"
attr(,"outcome")
[1] "outcome"
