# Supplementary material for: Integrative Mendelian randomization and experimental validation prioritize KLF4 in the gut microbiota–pyroptosis–barrier axis of ulcerative colitis
Source: Front Immunol. 2026 Mar 16;17:1773990. doi: 10.3389/fimmu.2026.1773990 (PMC13033518; doi:10.3389/fimmu.2026.1773990)
Supplement: Supplementary Data Sheet 2 — Full GCST identifiers, taxonomic labels, and Mendelian randomization statistics for the gut microbial traits associated with ulcerative colitis. [file DataSheet2.zip › GM_result/GCST90032262/singlesnpOR.txt]

exposure	outcome	id.exposure	id.outcome	samplesize	SNP	b	se	p	lo_ci	up_ci	or	or_lci95	or_uci95
exposure	outcome	5qF2cx	wGa0IB	NA	rs11057029	-0.116955547171486	0.243108664935603	0.630457213661444	-0.593448530445268	0.359537436102296	0.889624738620399	0.552418962561219	1.43266656143743
exposure	outcome	5qF2cx	wGa0IB	NA	rs111717438	-0.312899951667472	0.232316739165458	0.178022791143224	-0.76824076043177	0.142440857096826	0.731323076563202	0.463828336137051	1.15308488215312
exposure	outcome	5qF2cx	wGa0IB	NA	rs11681167	-0.280701218557153	0.222259812674247	0.206610079127082	-0.716330451398678	0.154928014284372	0.755253957639852	0.488541698234728	1.16757390943648
exposure	outcome	5qF2cx	wGa0IB	NA	rs278576	-0.323039714292172	0.262891134166648	0.219148101649171	-0.838306337258802	0.192226908674457	0.723945102829665	0.432442314986714	1.21194548671111
exposure	outcome	5qF2cx	wGa0IB	NA	rs7599804	-0.131288128911447	0.202921697136944	0.517638989364775	-0.529014655299857	0.266438397476962	0.87696505899766	0.589185234299091	1.30530717664313
exposure	outcome	5qF2cx	wGa0IB	NA	rs78279385	-1.31814357202958	0.187239588275858	1.92410335053973e-12	-1.68513316505026	-0.951153979008901	0.267631680014796	0.185419738883032	0.386294989837767
exposure	outcome	5qF2cx	wGa0IB	NA	rs79338453	-0.242390415405499	0.508304737494414	0.633461511264709	-1.23866770089455	0.753886870083553	0.784749739348921	0.289770021219357	2.1252445329464
exposure	outcome	5qF2cx	wGa0IB	NA	rs79834276	0.0625631972715591	0.244114597719094	0.797729869203078	-0.415901414257865	0.541027808800983	1.06456173418904	0.659745308759297	1.71777149583801
exposure	outcome	5qF2cx	wGa0IB	NA	rs967895	-0.306096990871737	0.239253171927925	0.200761408197013	-0.77503320785047	0.162839226106997	0.736315200139511	0.460688482270716	1.17684746812901
exposure	outcome	5qF2cx	wGa0IB	NA	All - Inverse variance weighted	-0.398255177232086	0.156363406863716	0.0108658252209631	-0.70472745468497	-0.0917828997792023	0.671490656670811	0.494243259586265	0.912303189270904
exposure	outcome	5qF2cx	wGa0IB	NA	All - MR Egger	-0.155407950938003	0.772382286948433	0.846259201585215	-1.66927723335693	1.35846133148093	0.856065873362955	0.188383173519639	3.89020296157332
