# Supplementary material for: Integrative Mendelian randomization and experimental validation prioritize KLF4 in the gut microbiota–pyroptosis–barrier axis of ulcerative colitis
Source: Front Immunol. 2026 Mar 16;17:1773990. doi: 10.3389/fimmu.2026.1773990 (PMC13033518; doi:10.3389/fimmu.2026.1773990)
Supplement: Supplementary Data Sheet 2 — Full GCST identifiers, taxonomic labels, and Mendelian randomization statistics for the gut microbial traits associated with ulcerative colitis. [file DataSheet2.zip › GM_result/GCST90032290/OR.txt]

method	nsnp	b	se	pval	lo_ci	up_ci	or	or_lci95	or_uci95
MR Egger	14	-0.0284111208267413	0.119596090003763	0.81623070916459	-0.262819457234117	0.205997215580635	0.971988679857417	0.768880700629141	1.22874978263586
Weighted median	14	0.000568664863838665	0.076275382238903	0.994051492125556	-0.148931084324411	0.150068414052089	1.00056882658436	0.86162849256258	1.16191373123572
Inverse variance weighted	14	-0.108408335950439	0.0532743083352752	0.0418600936295744	-0.212825980287578	-0.00399069161329955	0.897261137636948	0.808296784552428	0.996017260614663
Simple mode	14	-0.275359892276251	0.136487283841044	0.0647784574511327	-0.542874968604696	-0.00784481594780556	0.759298808269485	0.581075275474329	0.99218587431523
Weighted mode	14	0.0345561307092502	0.115429099652079	0.769389522302483	-0.191684904608825	0.260797166027325	1.03516013101777	0.825566959856892	1.29796436746266
