# Supplementary material for: Integrative Mendelian randomization and experimental validation prioritize KLF4 in the gut microbiota–pyroptosis–barrier axis of ulcerative colitis
Source: Front Immunol. 2026 Mar 16;17:1773990. doi: 10.3389/fimmu.2026.1773990 (PMC13033518; doi:10.3389/fimmu.2026.1773990)
Supplement: Supplementary Data Sheet 2 — Full GCST identifiers, taxonomic labels, and Mendelian randomization statistics for the gut microbial traits associated with ulcerative colitis. [file DataSheet2.zip › GM_result/GCST90032290/harmonise.txt]

SNP	effect_allele.exposure	other_allele.exposure	effect_allele.outcome	other_allele.outcome	beta.exposure	beta.outcome	eaf.exposure	eaf.outcome	remove	palindromic	ambiguous	id.outcome	se.outcome	pval.outcome	outcome	mr_keep.outcome	pval_origin.outcome	data_source.outcome	se.exposure	pval.exposure	exposure	mr_keep.exposure	pval_origin.exposure	id.exposure	data_source.exposure	samplesize.exposure	action	SNP_index	mr_keep	samplesize.outcome	R2	f	meanf	units.outcome	units.exposure	rsq.exposure	effective_n.exposure	rsq.outcome	steiger_dir	steiger_pval
rs10821366	A	G	A	G	-0.261025	0.0430506	0.0538071	0.0145812	FALSE	FALSE	FALSE	XU0mK5	0.117725	0.714598	outcome	TRUE	reported	textfile	0.0558978	3e-06	exposure	TRUE	reported	Nc3vtk	textfile	5959	2	1	TRUE	NA	0.00364598659056147	21.7986195947098	23.8292901850738	NA	NA	0.00364720622760212	5959	NA	NA	NA
rs11067315	T	C	T	C	0.384875	-0.118889	0.0236771	0.0407047	FALSE	FALSE	FALSE	XU0mK5	0.0709063	0.0935989	outcome	TRUE	reported	textfile	0.0841728	4.8e-06	exposure	TRUE	reported	Nc3vtk	textfile	5959	2	1	TRUE	NA	0.00349624140027112	20.900182103358	23.8292901850738	NA	NA	0.00349741112113958	5959	NA	NA	NA
rs113013648	T	A	T	A	0.560109	0.0138646	0.0122342	0.0288993	FALSE	TRUE	FALSE	XU0mK5	0.0843619	0.869458	outcome	TRUE	reported	textfile	0.117182	1.8e-06	exposure	TRUE	reported	Nc3vtk	textfile	5959	2	1	TRUE	NA	0.00381933727937875	22.8390221017971	23.8292901850738	NA	NA	0.00382061468245523	5959	NA	NA	NA
rs114928387	T	C	T	C	0.517362	-0.220837	0.0132974	0.0177814	FALSE	FALSE	FALSE	XU0mK5	0.105756	0.0367818	outcome	TRUE	reported	textfile	0.111611	3.6e-06	exposure	TRUE	reported	Nc3vtk	textfile	5959	2	1	TRUE	NA	0.00359284521024611	21.479752342758	23.8292901850738	NA	NA	0.00359404713482399	5959	NA	NA	NA
rs118179413	A	G	A	G	-0.398467	-0.0176293	0.0226012	0.0418503	FALSE	FALSE	FALSE	XU0mK5	0.070046	0.801287	outcome	TRUE	reported	textfile	0.0862213	3.8e-06	exposure	TRUE	reported	Nc3vtk	textfile	5959	2	1	TRUE	NA	0.00357131717163018	21.3505861061864	23.8292901850738	NA	NA	0.00357251192019438	5959	NA	NA	NA
rs12493471	T	C	T	C	-0.122548	0.0404173	0.374258	0.346703	FALSE	FALSE	FALSE	XU0mK5	0.0300671	0.178871	outcome	TRUE	reported	textfile	0.0263857	3.4e-06	exposure	TRUE	reported	Nc3vtk	textfile	5959	2	1	TRUE	NA	0.00360688708538219	21.5640052998468	23.8292901850738	NA	NA	0.00360809369041789	5959	NA	NA	NA
rs12768988	T	C	T	C	0.297085	-0.0783931	0.0417577	0.0446869	FALSE	FALSE	FALSE	XU0mK5	0.068003	0.248997	outcome	TRUE	reported	textfile	0.0630759	2.5e-06	exposure	TRUE	reported	Nc3vtk	textfile	5959	2	1	TRUE	NA	0.0037089193865957	22.1762828312661	23.8292901850738	NA	NA	0.00371015999720583	5959	NA	NA	NA
rs139456652	A	G	A	G	0.325307	-0.00170228	0.0561847	0.048893	FALSE	FALSE	FALSE	XU0mK5	0.067255	0.979807	outcome	TRUE	reported	textfile	0.0563893	8e-09	exposure	TRUE	reported	Nc3vtk	textfile	5959	2	1	TRUE	NA	0.00555394092384191	33.269603495701	23.8292901850738	NA	NA	0.00555579524123834	5959	NA	NA	NA
rs141882852	T	C	T	C	0.401534	0.00144021	0.0243738	0.0411235	FALSE	FALSE	FALSE	XU0mK5	0.0711556	0.983852	outcome	TRUE	reported	textfile	0.0825915	1.2e-06	exposure	TRUE	reported	Nc3vtk	textfile	5959	2	1	TRUE	NA	0.00395076650503437	23.6280650384223	23.8292901850738	NA	NA	0.00395208769111104	5959	NA	NA	NA
rs72641611	A	G	A	G	0.591071	0.0301837	0.0115107	0.0216852	FALSE	FALSE	FALSE	XU0mK5	0.0962187	0.753749	outcome	TRUE	reported	textfile	0.119453	7.5e-07	exposure	TRUE	reported	Nc3vtk	textfile	5959	2	1	TRUE	NA	0.00409195675760019	24.4759408967755	23.8292901850738	NA	NA	0.00409332496543931	5959	NA	NA	NA
rs74637062	A	C	A	C	0.286723	-0.0858757	0.046494	0.0237157	FALSE	FALSE	FALSE	XU0mK5	0.0923503	0.352427	outcome	TRUE	reported	textfile	0.0608523	2.5e-06	exposure	TRUE	reported	Nc3vtk	textfile	5959	2	1	TRUE	NA	0.00371178384295592	22.1934737296974	23.8292901850738	NA	NA	0.00371302540813814	5959	NA	NA	NA
rs75695257	T	C	T	C	0.264603	0.0262002	0.0561216	0.0962501	FALSE	FALSE	FALSE	XU0mK5	0.0483208	0.587671	outcome	TRUE	reported	textfile	0.0550397	1.5e-06	exposure	TRUE	reported	Nc3vtk	textfile	5959	2	1	TRUE	NA	0.00386351739621061	23.1042367498358	23.8292901850738	NA	NA	0.00386480951829804	5959	NA	NA	NA
rs77454822	A	G	A	G	0.523822	-0.139593	0.0138982	0.0257841	FALSE	FALSE	FALSE	XU0mK5	0.0885541	0.114942	outcome	TRUE	reported	textfile	0.109447	1.7e-06	exposure	TRUE	reported	Nc3vtk	textfile	5959	2	1	TRUE	NA	0.0038293064280754	22.8988651636118	23.8292901850738	NA	NA	0.00383058715257971	5959	NA	NA	NA
rs80152381	A	G	A	G	-0.29119	0.0560748	0.0665114	0.0362764	FALSE	FALSE	FALSE	XU0mK5	0.0770046	0.466491	outcome	TRUE	reported	textfile	0.0515222	1.6e-08	exposure	TRUE	reported	Nc3vtk	textfile	5959	2	1	TRUE	NA	0.00533174031553926	31.9314271370668	23.8292901850738	NA	NA	0.0053335208437808	5959	NA	NA	NA
