# Supplementary material for: Integrative Mendelian randomization and experimental validation prioritize KLF4 in the gut microbiota–pyroptosis–barrier axis of ulcerative colitis
Source: Front Immunol. 2026 Mar 16;17:1773990. doi: 10.3389/fimmu.2026.1773990 (PMC13033518; doi:10.3389/fimmu.2026.1773990)
Supplement: Supplementary Data Sheet 2 — Full GCST identifiers, taxonomic labels, and Mendelian randomization statistics for the gut microbial traits associated with ulcerative colitis. [file DataSheet2.zip › GM_result/GCST90032290/singlesnpOR.txt]

exposure	outcome	id.exposure	id.outcome	samplesize	SNP	b	se	p	lo_ci	up_ci	or	or_lci95	or_uci95
exposure	outcome	Nc3vtk	XU0mK5	NA	rs10821366	-0.164929029786419	0.451010439613064	0.714598026976064	-1.04890949142802	0.719051431855186	0.847953881420563	0.350319567376426	2.05248536472297
exposure	outcome	Nc3vtk	XU0mK5	NA	rs11067315	-0.308902890548879	0.184232023384216	0.0936000382147581	-0.669997656381942	0.0521918752841832	0.734252069379728	0.511709777037411	1.05357787867516
exposure	outcome	Nc3vtk	XU0mK5	NA	rs113013648	0.0247533962139512	0.150616933489731	0.869458218964325	-0.270455793425922	0.319962585853825	1.02506230510772	0.763031630264951	1.37707624124033
exposure	outcome	Nc3vtk	XU0mK5	NA	rs114928387	-0.426851991448927	0.204413930671367	0.0367820816794606	-0.827503295564808	-0.0262006873330473	0.652560129559853	0.43713933270424	0.974139572517679
exposure	outcome	Nc3vtk	XU0mK5	NA	rs118179413	0.0442428105715153	0.175788710231964	0.801287062860073	-0.300303061483134	0.388788682626165	1.04523611845825	0.740593741230281	1.47519278452822
exposure	outcome	Nc3vtk	XU0mK5	NA	rs12493471	-0.329807912001828	0.245349577308483	0.178871849780582	-0.810693083526455	0.151077259522799	0.719061843316921	0.444549849248023	1.16308651411971
exposure	outcome	Nc3vtk	XU0mK5	NA	rs12768988	-0.26387431206557	0.228900819630745	0.248997063034955	-0.712519918541831	0.184771294410691	0.768070070730871	0.49040685378919	1.2029432888108
exposure	outcome	Nc3vtk	XU0mK5	NA	rs139456652	-0.00523284159271088	0.206743168760586	0.979807034086484	-0.41044945236346	0.399983769178038	0.99478082587257	0.663352037983983	1.49180048429671
exposure	outcome	Nc3vtk	XU0mK5	NA	rs141882852	0.00358676973805456	0.177209401943547	0.983851687454388	-0.343743658071297	0.350917197547406	1.00359320989412	0.709110679552511	1.4203697109472
exposure	outcome	Nc3vtk	XU0mK5	NA	rs72641611	0.0510661155766397	0.1627870425042	0.753749739062977	-0.267996487731592	0.370128718884872	1.05239247051815	0.764910467669016	1.44792097744246
exposure	outcome	Nc3vtk	XU0mK5	NA	rs74637062	-0.29950753863485	0.322088915085291	0.352427595177506	-0.930801812202021	0.331786734932321	0.7411831348797	0.394237479188226	1.39345564141002
exposure	outcome	Nc3vtk	XU0mK5	NA	rs75695257	0.0990170179476423	0.18261622128245	0.587671295076589	-0.258910775765959	0.456944811661243	1.10408508866124	0.771891891434069	1.57924172611705
exposure	outcome	Nc3vtk	XU0mK5	NA	rs77454822	-0.266489379980222	0.169053800718565	0.114943228198971	-0.597834829388609	0.0648560694281645	0.766064139299304	0.550001194253153	1.06700543862868
exposure	outcome	Nc3vtk	XU0mK5	NA	rs80152381	-0.192571173460627	0.264447954943508	0.466490766228191	-0.710889165149902	0.325746818228648	0.824835609709593	0.491207238867397	1.38506465135515
exposure	outcome	Nc3vtk	XU0mK5	NA	All - Inverse variance weighted	-0.108408335950439	0.0532743083352752	0.0418600936295744	-0.212825980287578	-0.00399069161329955	0.897261137636948	0.808296784552428	0.996017260614663
exposure	outcome	Nc3vtk	XU0mK5	NA	All - MR Egger	-0.0284111208267413	0.119596090003763	0.81623070916459	-0.262819457234117	0.205997215580635	0.971988679857417	0.768880700629141	1.22874978263586
