# Supplementary material for: Integrative Mendelian randomization and experimental validation prioritize KLF4 in the gut microbiota–pyroptosis–barrier axis of ulcerative colitis
Source: Front Immunol. 2026 Mar 16;17:1773990. doi: 10.3389/fimmu.2026.1773990 (PMC13033518; doi:10.3389/fimmu.2026.1773990)
Supplement: Supplementary Data Sheet 2 — Full GCST identifiers, taxonomic labels, and Mendelian randomization statistics for the gut microbial traits associated with ulcerative colitis. [file DataSheet2.zip › GM_result/GCST90032313/OR.txt]

method	nsnp	b	se	pval	lo_ci	up_ci	or	or_lci95	or_uci95
MR Egger	9	-0.698333366835297	0.624090289142686	0.300078550874788	-1.92155033355496	0.524883599884368	0.4974136193852	0.146379848533973	1.69026209022523
Weighted median	9	0.610109753617832	0.395822953236449	0.123226682332916	-0.165703234725607	1.38592274196127	1.84063340387122	0.847297645400726	3.99851379953291
Inverse variance weighted	9	0.573252406607839	0.285707733623652	0.04481045043858	0.0132652487054818	1.1332395645102	1.77402753751981	1.01335362245131	3.10570134072798
Simple mode	9	0.800306443080315	0.727124934476637	0.303063167326296	-0.624858428493894	2.22547131465452	2.22622303461798	0.535337211649826	9.25784513389203
Weighted mode	9	-0.231330413334594	0.492361763777711	0.651011386475474	-1.19635947033891	0.733698643669719	0.793477247254148	0.302292716730857	2.082769802458
