# Supplementary material for: Integrative Mendelian randomization and experimental validation prioritize KLF4 in the gut microbiota–pyroptosis–barrier axis of ulcerative colitis
Source: Front Immunol. 2026 Mar 16;17:1773990. doi: 10.3389/fimmu.2026.1773990 (PMC13033518; doi:10.3389/fimmu.2026.1773990)
Supplement: Supplementary Data Sheet 2 — Full GCST identifiers, taxonomic labels, and Mendelian randomization statistics for the gut microbial traits associated with ulcerative colitis. [file DataSheet2.zip › GM_result/GCST90032313/harmonise.txt]

SNP	effect_allele.exposure	other_allele.exposure	effect_allele.outcome	other_allele.outcome	beta.exposure	beta.outcome	eaf.exposure	eaf.outcome	remove	palindromic	ambiguous	id.outcome	se.outcome	pval.outcome	outcome	mr_keep.outcome	pval_origin.outcome	data_source.outcome	se.exposure	pval.exposure	exposure	mr_keep.exposure	pval_origin.exposure	id.exposure	data_source.exposure	samplesize.exposure	action	SNP_index	mr_keep	samplesize.outcome	R2	f	meanf	units.outcome	units.exposure	rsq.exposure	effective_n.exposure	rsq.outcome	steiger_dir	steiger_pval
rs10791303	C	T	C	T	-0.0294941	-0.0239028	0.403075	0.377024	FALSE	FALSE	FALSE	DJ1RK0	0.0293223	0.414972	outcome	TRUE	reported	textfile	0.00640665	4.2e-06	exposure	TRUE	reported	4pFOfz	textfile	5959	2	1	TRUE	NA	0.00354399452805846	21.1866608136356	23.6265853071966	NA	NA	0.00354518016862551	5959	NA	NA	NA
rs11763735	C	A	C	A	-0.0314199	-0.0647698	0.470518	0.461559	FALSE	FALSE	FALSE	DJ1RK0	0.0288816	0.0249226	outcome	TRUE	reported	textfile	0.00628262	5.7e-07	exposure	TRUE	reported	4pFOfz	textfile	5959	2	1	TRUE	NA	0.00417960886338339	25.0024303787922	23.6265853071966	NA	NA	0.00418100625599463	5959	NA	NA	NA
rs117643815	C	T	C	T	0.049312	-0.0143117	0.104051	0.0975863	FALSE	FALSE	FALSE	DJ1RK0	0.0474099	0.762749	outcome	TRUE	reported	textfile	0.0102301	1.4e-06	exposure	TRUE	reported	4pFOfz	textfile	5959	2	1	TRUE	NA	0.00388402481371884	23.2273514246133	23.6265853071966	NA	NA	0.00388532376759489	5959	NA	NA	NA
rs12647010	G	C	G	C	0.0511457	0.0393926	0.0937991	0.0972525	FALSE	TRUE	FALSE	DJ1RK0	0.048026	0.412082	outcome	TRUE	reported	textfile	0.0109654	3.1e-06	exposure	TRUE	reported	4pFOfz	textfile	5959	2	1	TRUE	NA	0.00363758581248086	21.7482096638686	23.6265853071966	NA	NA	0.00363880264959873	5959	NA	NA	NA
rs12724261	T	G	T	G	0.0294888	0.0504999	0.489303	0.522154	FALSE	FALSE	FALSE	DJ1RK0	0.0282266	0.0736004	outcome	TRUE	reported	textfile	0.0062637	2.5e-06	exposure	TRUE	reported	4pFOfz	textfile	5959	2	1	TRUE	NA	0.00370566858584245	22.1567734251085	23.6265853071966	NA	NA	0.00370690811312561	5959	NA	NA	NA
rs13431434	T	G	T	G	-0.0411496	-0.0228427	0.157996	0.188422	FALSE	FALSE	FALSE	DJ1RK0	0.0360539	0.52636	outcome	TRUE	reported	textfile	0.00858106	1.6e-06	exposure	TRUE	reported	4pFOfz	textfile	5959	2	1	TRUE	NA	0.00384417589965895	22.9881262351197	23.6265853071966	NA	NA	0.00384546157811084	5959	NA	NA	NA
rs1615012	G	C	G	C	-0.0374764	-0.0434421	0.229896	0.0950662	FALSE	TRUE	FALSE	DJ1RK0	0.0478517	0.363958	outcome	TRUE	reported	textfile	0.0074325	4.6e-07	exposure	TRUE	reported	4pFOfz	textfile	5959	2	1	TRUE	NA	0.00424838171627729	25.4155849904457	23.6265853071966	NA	NA	0.00424980200398424	5959	NA	NA	NA
rs189842799	G	C	G	C	0.146659	-0.0331487	0.0108163	0.0373867	FALSE	TRUE	FALSE	DJ1RK0	0.0744292	0.656051	outcome	TRUE	reported	textfile	0.0305669	1.6e-06	exposure	TRUE	reported	4pFOfz	textfile	5959	2	1	TRUE	NA	0.0038482807640889	23.0127681045026	23.6265853071966	NA	NA	0.00384956781010077	5959	NA	NA	NA
rs6947158	A	C	A	C	-0.0297566	-0.024385	0.385075	0.312226	FALSE	FALSE	FALSE	DJ1RK0	0.0305424	0.42464	outcome	TRUE	reported	textfile	0.00646338	4.1e-06	exposure	TRUE	reported	4pFOfz	textfile	5959	2	1	TRUE	NA	0.00354431113823147	21.1885603007218	23.6265853071966	NA	NA	0.00354549688434331	5959	NA	NA	NA
rs7945882	G	C	G	C	-0.0357261	-0.0142615	0.385953	0.491691	FALSE	TRUE	TRUE	DJ1RK0	0.0291915	0.625161	outcome	TRUE	reported	textfile	0.00648499	3.6e-08	exposure	TRUE	reported	4pFOfz	textfile	5959	2	1	FALSE	NA	0.00506725705198988	30.3393877351578	23.6265853071966	NA	NA	0.00506894970647396	5959	NA	NA	NA
