# Supplementary material for: Integrative Mendelian randomization and experimental validation prioritize KLF4 in the gut microbiota–pyroptosis–barrier axis of ulcerative colitis
Source: Front Immunol. 2026 Mar 16;17:1773990. doi: 10.3389/fimmu.2026.1773990 (PMC13033518; doi:10.3389/fimmu.2026.1773990)
Supplement: Supplementary Data Sheet 2 — Full GCST identifiers, taxonomic labels, and Mendelian randomization statistics for the gut microbial traits associated with ulcerative colitis. [file DataSheet2.zip › GM_result/GCST90032313/singlesnpOR.txt]

exposure	outcome	id.exposure	id.outcome	samplesize	SNP	b	se	p	lo_ci	up_ci	or	or_lci95	or_uci95
exposure	outcome	4pFOfz	DJ1RK0	NA	rs10791303	0.810426492078077	0.994175106207682	0.414972261093962	-1.13815671608898	2.75900970024513	2.24886690609627	0.320409082731481	15.7842041125075
exposure	outcome	4pFOfz	DJ1RK0	NA	rs11763735	2.06142603891164	0.919213619394078	0.0249227904528718	0.259767344899251	3.86308473292404	7.85716645009211	1.29662838436345	47.6119953634677
exposure	outcome	4pFOfz	DJ1RK0	NA	rs117643815	-0.29022753082414	0.96142723880597	0.762749984387541	-2.17462491888384	1.59416985723556	0.748093333919797	0.113650773936376	4.92423955307631
exposure	outcome	4pFOfz	DJ1RK0	NA	rs12647010	0.770203555724137	0.939003669907734	0.412082225503518	-1.07024363729502	2.6106507487433	2.16020593131659	0.342924957930871	13.6079032971292
exposure	outcome	4pFOfz	DJ1RK0	NA	rs12724261	1.71251119068935	0.957197308808768	0.0736004809423393	-0.163595534575839	3.58861791595453	5.54286320184313	0.849085378115272	36.1840319786731
exposure	outcome	4pFOfz	DJ1RK0	NA	rs13431434	0.555113536948111	0.876166475494294	0.526360930777962	-1.1621727550207	2.27239982891693	1.74213877066507	0.312805791636415	9.70265761505506
exposure	outcome	4pFOfz	DJ1RK0	NA	rs1615012	1.15918551408353	1.27684889690579	0.363958204511892	-1.34343832385181	3.66180935201887	3.18733617818173	0.260946904379186	38.9317203701476
exposure	outcome	4pFOfz	DJ1RK0	NA	rs189842799	-0.226025678615019	0.507498346504476	0.656050765461064	-1.22072243776379	0.768671080533755	0.79769761763265	0.29501695852659	2.15689800462591
exposure	outcome	4pFOfz	DJ1RK0	NA	rs6947158	0.819482064483174	1.02640758688829	0.424639394012548	-1.19227680581787	2.83124093478422	2.26932416951199	0.303529399242563	16.9665020890311
exposure	outcome	4pFOfz	DJ1RK0	NA	All - Inverse variance weighted	0.573252406607839	0.285707733623652	0.04481045043858	0.0132652487054818	1.1332395645102	1.77402753751981	1.01335362245131	3.10570134072798
exposure	outcome	4pFOfz	DJ1RK0	NA	All - MR Egger	-0.698333366835297	0.624090289142686	0.300078550874788	-1.92155033355496	0.524883599884368	0.4974136193852	0.146379848533973	1.69026209022523
