# Supplementary material for: Integrative Mendelian randomization and experimental validation prioritize KLF4 in the gut microbiota–pyroptosis–barrier axis of ulcerative colitis
Source: Front Immunol. 2026 Mar 16;17:1773990. doi: 10.3389/fimmu.2026.1773990 (PMC13033518; doi:10.3389/fimmu.2026.1773990)
Supplement: Supplementary Data Sheet 2 — Full GCST identifiers, taxonomic labels, and Mendelian randomization statistics for the gut microbial traits associated with ulcerative colitis. [file DataSheet2.zip › GM_result/GCST90032344/OR.txt]

method	nsnp	b	se	pval	lo_ci	up_ci	or	or_lci95	or_uci95
MR Egger	12	-0.110683772661644	0.198181065507362	0.588790250903469	-0.499118661056073	0.277751115732785	0.89522179777913	0.607065454436815	1.32015758986383
Weighted median	12	-0.19935411872194	0.128036380445402	0.119467751466835	-0.450305424394927	0.0515971869510476	0.819259726751874	0.63743343416662	1.05295151446686
Inverse variance weighted	12	-0.217058352400225	0.0926749402634463	0.0191731510239677	-0.39870123531658	-0.0354154694838703	0.804883001079647	0.671191199627324	0.965204320001048
Simple mode	12	-0.10008894485006	0.209029991113083	0.641439088142953	-0.509787727431703	0.309609837731583	0.904756940986546	0.600623061081047	1.36289326085812
Weighted mode	12	-0.129731679793048	0.19357667560029	0.51656419468722	-0.509141963969618	0.249678604383521	0.878331073280699	0.601011046768386	1.28361280285706
