# Supplementary material for: Integrative Mendelian randomization and experimental validation prioritize KLF4 in the gut microbiota–pyroptosis–barrier axis of ulcerative colitis
Source: Front Immunol. 2026 Mar 16;17:1773990. doi: 10.3389/fimmu.2026.1773990 (PMC13033518; doi:10.3389/fimmu.2026.1773990)
Supplement: Supplementary Data Sheet 2 — Full GCST identifiers, taxonomic labels, and Mendelian randomization statistics for the gut microbial traits associated with ulcerative colitis. [file DataSheet2.zip › GM_result/GCST90032344/harmonise.txt]

SNP	effect_allele.exposure	other_allele.exposure	effect_allele.outcome	other_allele.outcome	beta.exposure	beta.outcome	eaf.exposure	eaf.outcome	remove	palindromic	ambiguous	id.outcome	se.outcome	pval.outcome	outcome	mr_keep.outcome	pval_origin.outcome	data_source.outcome	se.exposure	pval.exposure	exposure	mr_keep.exposure	pval_origin.exposure	id.exposure	data_source.exposure	samplesize.exposure	action	SNP_index	mr_keep	samplesize.outcome	R2	f	meanf	units.outcome	units.exposure	rsq.exposure	effective_n.exposure	rsq.outcome	steiger_dir	steiger_pval
rs112912057	C	T	C	T	0.211254	-0.0717914	0.0420189	0.0422627	FALSE	FALSE	FALSE	qbCcoQ	0.0695155	0.301726	outcome	TRUE	reported	textfile	0.0434008	1.1e-06	exposure	TRUE	reported	3wmq8i	textfile	5959	2	1	TRUE	NA	0.00396020544557953	23.6847402767384	22.8080366986363	NA	NA	0.00396152977560263	5959	NA	NA	NA
rs138608697	T	C	T	C	0.29234	0.125261	0.0209068	0.011436	FALSE	FALSE	FALSE	qbCcoQ	0.132693	0.345173	outcome	TRUE	reported	textfile	0.061917	2.3e-06	exposure	TRUE	reported	3wmq8i	textfile	5959	2	1	TRUE	NA	0.00372701929002506	22.2849102008744	22.8080366986363	NA	NA	0.00372826593228492	5959	NA	NA	NA
rs1765774	G	A	G	A	0.184951	0.00320993	0.0531754	0.0529521	FALSE	FALSE	FALSE	qbCcoQ	0.0623217	0.958922	outcome	TRUE	reported	textfile	0.03892	2e-06	exposure	TRUE	reported	3wmq8i	textfile	5959	2	1	TRUE	NA	0.0037753013527974	22.5746964406254	22.8080366986363	NA	NA	0.00377656408359656	5959	NA	NA	NA
rs1999423	T	G	T	G	-0.109395	0.0272231	0.165514	0.211376	FALSE	FALSE	FALSE	qbCcoQ	0.0341998	0.42603	outcome	TRUE	reported	textfile	0.0234734	3.2e-06	exposure	TRUE	reported	3wmq8i	textfile	5959	2	1	TRUE	NA	0.00363152917153635	21.7118665515926	22.8080366986363	NA	NA	0.00363274398998716	5959	NA	NA	NA
rs210132	G	T	G	T	-0.0811444	0.00874165	0.465637	0.636719	FALSE	FALSE	FALSE	qbCcoQ	0.0292943	0.765392	outcome	TRUE	reported	textfile	0.017512	3.6e-06	exposure	TRUE	reported	3wmq8i	textfile	5959	2	1	TRUE	NA	0.00359013057739062	21.463464489677	22.8080366986363	NA	NA	0.00359133159710793	5959	NA	NA	NA
rs2956586	A	G	A	G	-0.0849169	0.040676	0.394593	0.337247	FALSE	FALSE	FALSE	qbCcoQ	0.0307334	0.185664	outcome	TRUE	reported	textfile	0.0180831	2.7e-06	exposure	TRUE	reported	3wmq8i	textfile	5959	2	1	TRUE	NA	0.0036869303778716	22.0443201345447	22.8080366986363	NA	NA	0.00368816366052234	5959	NA	NA	NA
rs34817973	T	A	T	A	0.20534	0.00272867	0.0456714	0.037426	FALSE	TRUE	FALSE	qbCcoQ	0.0744751	0.970773	outcome	TRUE	reported	textfile	0.0419406	9.8e-07	exposure	TRUE	reported	3wmq8i	textfile	5959	2	1	TRUE	NA	0.00400646148905499	23.962495907335	22.8080366986363	NA	NA	0.00400780122529397	5959	NA	NA	NA
rs62095333	G	C	G	C	0.206425	-0.00453112	0.0428016	0.0657923	FALSE	TRUE	FALSE	qbCcoQ	0.057469	0.937156	outcome	TRUE	reported	textfile	0.043088	1.7e-06	exposure	TRUE	reported	3wmq8i	textfile	5959	2	1	TRUE	NA	0.00383679878249189	22.9438412494759	22.8080366986363	NA	NA	0.0038380820031849	5959	NA	NA	NA
rs6874724	A	G	A	G	-0.093066	0.0567822	0.274848	0.181969	FALSE	FALSE	FALSE	qbCcoQ	0.0365985	0.120784	outcome	TRUE	reported	textfile	0.0197808	2.5e-06	exposure	TRUE	reported	3wmq8i	textfile	5959	2	1	TRUE	NA	0.0037009288224153	22.1283283633598	22.8080366986363	NA	NA	0.00370216677016306	5959	NA	NA	NA
rs6972913	A	G	A	G	0.261676	-0.143992	0.031229	0.0476216	FALSE	FALSE	FALSE	qbCcoQ	0.0657525	0.0285309	outcome	TRUE	reported	textfile	0.0505682	2.3e-07	exposure	TRUE	reported	3wmq8i	textfile	5959	2	1	TRUE	NA	0.00447354915010618	26.7686833076429	22.8080366986363	NA	NA	0.00447504437583025	5959	NA	NA	NA
rs74343247	A	T	A	T	0.39806	-0.0846439	0.010917	0.0235533	FALSE	TRUE	FALSE	qbCcoQ	0.0926722	0.361049	outcome	TRUE	reported	textfile	0.0830564	1.6e-06	exposure	TRUE	reported	3wmq8i	textfile	5959	2	1	TRUE	NA	0.0038397829806325	22.961755373115	22.8080366986363	NA	NA	0.00384106719554477	5959	NA	NA	NA
rs75902089	A	G	A	G	-0.167493	0.0141985	0.0621302	0.0497822	FALSE	FALSE	FALSE	qbCcoQ	0.0645181	0.825816	outcome	TRUE	reported	textfile	0.0363991	4.2e-06	exposure	TRUE	reported	3wmq8i	textfile	5959	2	1	TRUE	NA	0.00354077376753758	21.1673380886543	22.8080366986363	NA	NA	0.00354195833443178	5959	NA	NA	NA
