# Supplementary material for: Integrative Mendelian randomization and experimental validation prioritize KLF4 in the gut microbiota–pyroptosis–barrier axis of ulcerative colitis
Source: Front Immunol. 2026 Mar 16;17:1773990. doi: 10.3389/fimmu.2026.1773990 (PMC13033518; doi:10.3389/fimmu.2026.1773990)
Supplement: Supplementary Data Sheet 2 — Full GCST identifiers, taxonomic labels, and Mendelian randomization statistics for the gut microbial traits associated with ulcerative colitis. [file DataSheet2.zip › GM_result/GCST90032344/presso.txt]

[[1]]
[[1]]$`Main MR results`
       Exposure       MR Analysis Causal Estimate         Sd    T-stat
1 beta.exposure               Raw      -0.2170584 0.07415086 -2.927253
2 beta.exposure Outlier-corrected              NA         NA        NA
     P-value
1 0.01375784
2         NA

[[1]]$`MR-PRESSO results`
[[1]]$`MR-PRESSO results`$`Global Test`
[[1]]$`MR-PRESSO results`$`Global Test`$RSSobs
[1] 8.342632

[[1]]$`MR-PRESSO results`$`Global Test`$Pvalue
[1] 0.818


attr(,"id.exposure")
[1] "3wmq8i"
attr(,"id.outcome")
[1] "qbCcoQ"
attr(,"exposure")
[1] "exposure"
attr(,"outcome")
[1] "outcome"
