# Supplementary material for: Integrative Mendelian randomization and experimental validation prioritize KLF4 in the gut microbiota–pyroptosis–barrier axis of ulcerative colitis
Source: Front Immunol. 2026 Mar 16;17:1773990. doi: 10.3389/fimmu.2026.1773990 (PMC13033518; doi:10.3389/fimmu.2026.1773990)
Supplement: Supplementary Data Sheet 2 — Full GCST identifiers, taxonomic labels, and Mendelian randomization statistics for the gut microbial traits associated with ulcerative colitis. [file DataSheet2.zip › GM_result/GCST90032344/singlesnpOR.txt]

exposure	outcome	id.exposure	id.outcome	samplesize	SNP	b	se	p	lo_ci	up_ci	or	or_lci95	or_uci95
exposure	outcome	3wmq8i	qbCcoQ	NA	rs112912057	-0.33983451200924	0.329061224876215	0.301725841366687	-0.984794512766622	0.305125488748142	0.711888121950113	0.373515971815015	1.35679525486167
exposure	outcome	3wmq8i	qbCcoQ	NA	rs138608697	0.428477115687214	0.453899568995006	0.345174238801788	-0.461166039542998	1.31812027091742	1.53491823986227	0.6305479728085	3.73639136855557
exposure	outcome	3wmq8i	qbCcoQ	NA	rs1765774	0.0173555698536369	0.336963303793978	0.958922467673209	-0.64309250558256	0.677803645289834	1.01750705284505	0.525664288085392	1.96954715405974
exposure	outcome	3wmq8i	qbCcoQ	NA	rs1999423	-0.248851410027881	0.312626719685543	0.426031029283902	-0.861599780611545	0.363896960555784	0.779695819757802	0.422485657033208	1.43892594038999
exposure	outcome	3wmq8i	qbCcoQ	NA	rs210132	-0.107729553733837	0.36101443845786	0.76539187445446	-0.815317853111243	0.599858745643569	0.897870389292026	0.44249865543168	1.82186143634934
exposure	outcome	3wmq8i	qbCcoQ	NA	rs2956586	-0.479009478678567	0.361923244960662	0.185665424609137	-1.18837903880146	0.23036008144433	0.619396613603568	0.304714794820564	1.25905329004287
exposure	outcome	3wmq8i	qbCcoQ	NA	rs34817973	0.0132885458264342	0.362691633388526	0.970773095157099	-0.697587055615078	0.724164147267946	1.01337723094823	0.497784983309732	2.06300600989668
exposure	outcome	3wmq8i	qbCcoQ	NA	rs62095333	-0.0219504420491704	0.278401356424852	0.937156233165078	-0.56761710064188	0.523716216543539	0.978288715833972	0.566874635766409	1.68829005770237
exposure	outcome	3wmq8i	qbCcoQ	NA	rs6874724	-0.610128296047966	0.393253175166011	0.120784346229392	-1.38090451937335	0.160647927277416	0.543281163776891	0.251351098268735	1.17427146707434
exposure	outcome	3wmq8i	qbCcoQ	NA	rs6972913	-0.550268270685886	0.251274476833947	0.0285308277867551	-1.04276624528042	-0.0577702960913496	0.576795052418574	0.352478290704439	0.943866732415348
exposure	outcome	3wmq8i	qbCcoQ	NA	rs74343247	-0.212641059136814	0.232809626689444	0.361048586936152	-0.668947927448123	0.243665809174496	0.80844626954503	0.512247215629153	1.27591785918939
exposure	outcome	3wmq8i	qbCcoQ	NA	rs75902089	-0.0847707068355095	0.385198784426812	0.825816617678177	-0.839760324312061	0.670218910641042	0.918722917137172	0.431814006346448	1.95466517080932
exposure	outcome	3wmq8i	qbCcoQ	NA	All - Inverse variance weighted	-0.217058352400225	0.0926749402634463	0.0191731510239677	-0.39870123531658	-0.0354154694838703	0.804883001079647	0.671191199627324	0.965204320001048
exposure	outcome	3wmq8i	qbCcoQ	NA	All - MR Egger	-0.110683772661644	0.198181065507362	0.588790250903469	-0.499118661056073	0.277751115732785	0.89522179777913	0.607065454436815	1.32015758986383
