# Supplementary material for: Integrative Mendelian randomization and experimental validation prioritize KLF4 in the gut microbiota–pyroptosis–barrier axis of ulcerative colitis
Source: Front Immunol. 2026 Mar 16;17:1773990. doi: 10.3389/fimmu.2026.1773990 (PMC13033518; doi:10.3389/fimmu.2026.1773990)
Supplement: Supplementary Data Sheet 2 — Full GCST identifiers, taxonomic labels, and Mendelian randomization statistics for the gut microbial traits associated with ulcerative colitis. [file DataSheet2.zip › GM_result/GCST90032362/OR.txt]

method	nsnp	b	se	pval	lo_ci	up_ci	or	or_lci95	or_uci95
MR Egger	20	0.108198333865487	0.41535313296687	0.797436971002887	-0.705893806749579	0.922290474480553	1.11426872069487	0.493667133987981	2.51504444277873
Weighted median	20	0.306247886101167	0.277390182351111	0.269578868437177	-0.237436871307011	0.849932643509344	1.35831897321309	0.788646675643504	2.33948926683192
Inverse variance weighted	20	0.440518519322882	0.205722954661396	0.0322483032344671	0.0373015281865459	0.843735510459218	1.5535125359752	1.0380059617108	2.32503597132953
Simple mode	20	0.218889495854053	0.470963185475641	0.647378279414572	-0.704198347678203	1.14197733938631	1.24469372527059	0.494504836352908	3.13295716408797
Weighted mode	20	0.147694491910051	0.429907315157101	0.734957454400687	-0.694923845797867	0.990312829617969	1.1591587098989	0.499112456048746	2.69207650190014
