# Supplementary material for: Integrative Mendelian randomization and experimental validation prioritize KLF4 in the gut microbiota–pyroptosis–barrier axis of ulcerative colitis
Source: Front Immunol. 2026 Mar 16;17:1773990. doi: 10.3389/fimmu.2026.1773990 (PMC13033518; doi:10.3389/fimmu.2026.1773990)
Supplement: Supplementary Data Sheet 2 — Full GCST identifiers, taxonomic labels, and Mendelian randomization statistics for the gut microbial traits associated with ulcerative colitis. [file DataSheet2.zip › GM_result/GCST90032362/harmonise.txt]

SNP	effect_allele.exposure	other_allele.exposure	effect_allele.outcome	other_allele.outcome	beta.exposure	beta.outcome	eaf.exposure	eaf.outcome	remove	palindromic	ambiguous	id.outcome	se.outcome	pval.outcome	outcome	mr_keep.outcome	pval_origin.outcome	data_source.outcome	se.exposure	pval.exposure	exposure	mr_keep.exposure	pval_origin.exposure	id.exposure	data_source.exposure	samplesize.exposure	action	SNP_index	mr_keep	samplesize.outcome	R2	f	meanf	units.outcome	units.exposure	rsq.exposure	effective_n.exposure	rsq.outcome	steiger_dir	steiger_pval
rs115022206	T	A	T	A	0.115428	0.00481537	0.0141082	0.0224832	FALSE	TRUE	FALSE	7joxGF	0.0944642	0.959345	outcome	TRUE	reported	textfile	0.024599	2.7e-06	exposure	TRUE	reported	VZEpEZ	textfile	5959	2	1	TRUE	NA	0.0036813939300643	22.0110951534852	24.3781308454243	NA	NA	0.00368262536761186	5959	NA	NA	NA
rs115574037	T	G	T	G	0.137185	-0.119796	0.0116712	0.0104568	FALSE	FALSE	FALSE	7joxGF	0.139663	0.39103	outcome	TRUE	reported	textfile	0.0269287	3.5e-07	exposure	TRUE	reported	VZEpEZ	textfile	5959	2	1	TRUE	NA	0.00433632432616392	25.9439855466018	24.3781308454243	NA	NA	0.00433777388612086	5959	NA	NA	NA
rs115833422	T	C	T	C	0.0963741	0.147865	0.0300941	0.0407838	FALSE	FALSE	FALSE	7joxGF	0.0709185	0.0370695	outcome	TRUE	reported	textfile	0.0168579	1.1e-08	exposure	TRUE	reported	VZEpEZ	textfile	5959	2	1	TRUE	NA	0.00545462552688146	32.6714145956858	24.3781308454243	NA	NA	0.00545644686737249	5959	NA	NA	NA
rs13207908	T	C	T	C	0.030596	0.0163687	0.347206	0.368809	FALSE	FALSE	FALSE	7joxGF	0.029306	0.576472	outcome	TRUE	reported	textfile	0.00603867	4e-07	exposure	TRUE	reported	VZEpEZ	textfile	5959	2	1	TRUE	NA	0.00428949744065895	25.6626159795703	24.3781308454243	NA	NA	0.00429093141463959	5959	NA	NA	NA
rs143459073	T	C	T	C	0.148893	0.0400858	0.00998308	0.0193423	FALSE	FALSE	FALSE	7joxGF	0.103299	0.697974	outcome	TRUE	reported	textfile	0.0292697	3.6e-07	exposure	TRUE	reported	VZEpEZ	textfile	5959	2	1	TRUE	NA	0.00432371239277067	25.868201386649	24.3781308454243	NA	NA	0.00432515775508546	5959	NA	NA	NA
rs147544940	C	T	C	T	0.141839	-0.0102637	0.0130055	0.0114228	FALSE	FALSE	FALSE	7joxGF	0.131962	0.938005	outcome	TRUE	reported	textfile	0.0252976	2.1e-08	exposure	TRUE	reported	VZEpEZ	textfile	5959	2	1	TRUE	NA	0.00524776305607877	31.4258398866245	24.3781308454243	NA	NA	0.005249515688223	5959	NA	NA	NA
rs34192549	T	C	T	C	0.137799	-0.00858046	0.0104114	0.0171744	FALSE	FALSE	FALSE	7joxGF	0.10802	0.936687	outcome	TRUE	reported	textfile	0.0280077	8.7e-07	exposure	TRUE	reported	VZEpEZ	textfile	5959	2	1	TRUE	NA	0.00404578897725209	24.198667640294	24.3781308454243	NA	NA	0.00404714181092525	5959	NA	NA	NA
rs57918569	T	C	T	C	0.0561521	0.0579399	0.058754	0.0572025	FALSE	FALSE	FALSE	7joxGF	0.0608848	0.341284	outcome	TRUE	reported	textfile	0.0121495	3.8e-06	exposure	TRUE	reported	VZEpEZ	textfile	5959	2	1	TRUE	NA	0.00357180562679069	21.3535167300001	24.3781308454243	NA	NA	0.00357300053817675	5959	NA	NA	NA
rs60809785	G	T	G	T	0.0403643	0.0416499	0.158273	0.202548	FALSE	FALSE	FALSE	7joxGF	0.036139	0.249119	outcome	TRUE	reported	textfile	0.00806466	5.6e-07	exposure	TRUE	reported	VZEpEZ	textfile	5959	2	1	TRUE	NA	0.00418627205960741	25.0424571979531	24.3781308454243	NA	NA	0.00418767167059505	5959	NA	NA	NA
rs62076169	T	G	T	G	-0.0447137	-0.0359465	0.109594	0.0995589	FALSE	FALSE	FALSE	7joxGF	0.0465326	0.439818	outcome	TRUE	reported	textfile	0.00949927	2.5e-06	exposure	TRUE	reported	VZEpEZ	textfile	5959	2	1	TRUE	NA	0.00370438049577029	22.1490430965505	24.3781308454243	NA	NA	0.00370561959379642	5959	NA	NA	NA
rs62131153	T	C	T	C	0.0665059	0.060559	0.0427417	0.048257	FALSE	FALSE	FALSE	7joxGF	0.0652665	0.353473	outcome	TRUE	reported	textfile	0.0144714	4.3e-06	exposure	TRUE	reported	VZEpEZ	textfile	5959	2	1	TRUE	NA	0.00353174497942962	21.1131711787727	24.3781308454243	NA	NA	0.00353292653644955	5959	NA	NA	NA
rs7128814	G	A	G	A	-0.0270236	-0.00114289	0.448072	0.423323	FALSE	FALSE	FALSE	7joxGF	0.0284742	0.967983	outcome	TRUE	reported	textfile	0.00585639	3.9e-06	exposure	TRUE	reported	VZEpEZ	textfile	5959	2	1	TRUE	NA	0.00356044270709778	21.2853424484702	24.3781308454243	NA	NA	0.00356163383072171	5959	NA	NA	NA
rs72765753	T	C	T	C	0.135603	-0.00671636	0.0102369	0.0193597	FALSE	FALSE	FALSE	7joxGF	0.102011	0.947505	outcome	TRUE	reported	textfile	0.0286113	2.1e-06	exposure	TRUE	reported	VZEpEZ	textfile	5959	2	1	TRUE	NA	0.00375539833054255	22.4552362116231	24.3781308454243	NA	NA	0.00375665442945032	5959	NA	NA	NA
rs73801508	T	A	T	A	0.0853852	0.0462681	0.0273926	0.0335858	FALSE	TRUE	FALSE	7joxGF	0.0787993	0.557094	outcome	TRUE	reported	textfile	0.017727	1.5e-06	exposure	TRUE	reported	VZEpEZ	textfile	5959	2	1	TRUE	NA	0.00387823173723824	23.19257262997	24.3781308454243	NA	NA	0.00387952876125223	5959	NA	NA	NA
rs74066270	G	A	G	A	0.0460824	0.0453464	0.0948146	0.140131	FALSE	FALSE	FALSE	7joxGF	0.0403983	0.261658	outcome	TRUE	reported	textfile	0.0098376	2.8e-06	exposure	TRUE	reported	VZEpEZ	textfile	5959	2	1	TRUE	NA	0.00366878456549802	21.9354260090513	24.3781308454243	NA	NA	0.00367001180071133	5959	NA	NA	NA
rs76415069	C	T	C	T	0.0658039	0.233758	0.0505051	0.0383162	FALSE	FALSE	FALSE	7joxGF	0.0735297	0.00147733	outcome	TRUE	reported	textfile	0.0131432	5.5e-07	exposure	TRUE	reported	VZEpEZ	textfile	5959	2	1	TRUE	NA	0.00418894436484618	25.0585102868462	24.3781308454243	NA	NA	0.00419034486551542	5959	NA	NA	NA
rs77903789	A	C	A	C	0.0625246	0.0388679	0.0527682	0.0567396	FALSE	FALSE	FALSE	7joxGF	0.0607362	0.522208	outcome	TRUE	reported	textfile	0.013204	2.2e-06	exposure	TRUE	reported	VZEpEZ	textfile	5959	2	1	TRUE	NA	0.00374874851957847	22.4153243450835	24.3781308454243	NA	NA	0.00375000240264163	5959	NA	NA	NA
rs78727576	A	G	A	G	0.0974322	-0.101785	0.0240263	0.0155163	FALSE	FALSE	FALSE	7joxGF	0.113987	0.371882	outcome	TRUE	reported	textfile	0.0189033	2.5e-07	exposure	TRUE	reported	VZEpEZ	textfile	5959	2	1	TRUE	NA	0.00443838043029245	26.5573036400093	24.3781308454243	NA	NA	0.00443986395375225	5959	NA	NA	NA
rs78875161	T	C	T	C	0.0717534	-0.00959136	0.0436596	0.0415984	FALSE	FALSE	FALSE	7joxGF	0.0707366	0.892143	outcome	TRUE	reported	textfile	0.0143029	5.3e-07	exposure	TRUE	reported	VZEpEZ	textfile	5959	2	1	TRUE	NA	0.00420564913304782	25.1588612284799	24.3781308454243	NA	NA	0.00420705519507065	5959	NA	NA	NA
rs9567245	T	C	T	C	0.055712	-0.0870507	0.0619216	0.0389725	FALSE	FALSE	FALSE	7joxGF	0.0729766	0.232925	outcome	TRUE	reported	textfile	0.0118586	2.6e-06	exposure	TRUE	reported	VZEpEZ	textfile	5959	2	1	TRUE	NA	0.00369021499012611	22.0640317167651	24.3781308454243	NA	NA	0.00369144936741278	5959	NA	NA	NA
