# Supplementary material for: Integrative Mendelian randomization and experimental validation prioritize KLF4 in the gut microbiota–pyroptosis–barrier axis of ulcerative colitis
Source: Front Immunol. 2026 Mar 16;17:1773990. doi: 10.3389/fimmu.2026.1773990 (PMC13033518; doi:10.3389/fimmu.2026.1773990)
Supplement: Supplementary Data Sheet 2 — Full GCST identifiers, taxonomic labels, and Mendelian randomization statistics for the gut microbial traits associated with ulcerative colitis. [file DataSheet2.zip › GM_result/GCST90032362/singlesnpOR.txt]

exposure	outcome	id.exposure	id.outcome	samplesize	SNP	b	se	p	lo_ci	up_ci	or	or_lci95	or_uci95
exposure	outcome	VZEpEZ	7joxGF	NA	rs115022206	0.0417175208788162	0.818382021693177	0.959344957514752	-1.56231124163981	1.64574628339744	1.0425999244396	0.209650956787246	5.18487785173602
exposure	outcome	VZEpEZ	7joxGF	NA	rs115574037	-0.873244159346867	1.01806319932937	0.391030280122368	-2.86864803003244	1.1221597113387	0.41759460592355	0.056775633666931	3.07148055659687
exposure	outcome	VZEpEZ	7joxGF	NA	rs115833422	1.53428151339416	0.735866794086793	0.0370693933297745	0.0919825969840447	2.97658042980427	4.63799199741998	1.09634574219235	19.6206077520003
exposure	outcome	VZEpEZ	7joxGF	NA	rs13207908	0.534994770558243	0.957837625833442	0.576472745541465	-1.3423669760753	2.41235651719179	1.70743931327642	0.261226619074082	11.1602294546219
exposure	outcome	VZEpEZ	7joxGF	NA	rs143459073	0.269225551234779	0.693780097116721	0.697974568998258	-1.09058343911399	1.62903454158355	1.30895034311977	0.336020389066656	5.09894951765412
exposure	outcome	VZEpEZ	7joxGF	NA	rs147544940	-0.0723616212748257	0.93036470928306	0.938004890632714	-1.89587645146962	1.75115320891997	0.930194456877802	0.15018664603868	5.76124276311056
exposure	outcome	VZEpEZ	7joxGF	NA	rs34192549	-0.0622679409865093	0.783895383856196	0.936687430989367	-1.59870289334465	1.47416701137164	0.939631087378397	0.202158569229296	4.36739626588117
exposure	outcome	VZEpEZ	7joxGF	NA	rs57918569	1.03183852429384	1.08428357977707	0.341283846655609	-1.09335729206922	3.15703434065689	2.80622039922893	0.335089609437146	23.5007971219283
exposure	outcome	VZEpEZ	7joxGF	NA	rs60809785	1.03184992679174	0.895320865220009	0.249119050599482	-0.722978969039473	2.78667882262296	2.80625239733358	0.485304393698723	16.2270373394338
exposure	outcome	VZEpEZ	7joxGF	NA	rs62076169	0.803925866121569	1.04067880761377	0.439817500802635	-1.23580459680143	2.84365632904457	2.23429527718246	0.290600851762788	17.1784609554923
exposure	outcome	VZEpEZ	7joxGF	NA	rs62131153	0.910580865757775	0.981364059429314	0.353473635496271	-1.01289269072368	2.83405442223923	2.48576601046835	0.363166929069892	17.0143043438037
exposure	outcome	VZEpEZ	7joxGF	NA	rs7128814	0.0422922926627096	1.05367900649802	0.967983314879708	-2.02291856007342	2.10750314539884	1.04319935370907	0.132268866566132	8.22767231497297
exposure	outcome	VZEpEZ	7joxGF	NA	rs72765753	-0.0495295826788493	0.752276867030965	0.947505555190068	-1.52399224205954	1.42493307670184	0.951677004564841	0.217840476755798	4.15757959450665
exposure	outcome	VZEpEZ	7joxGF	NA	rs73801508	0.541874938513935	0.922868365946323	0.557093671645374	-1.26694705874086	2.35069693576873	1.71922728764739	0.281690294294821	10.4928800404386
exposure	outcome	VZEpEZ	7joxGF	NA	rs74066270	0.984028609621027	0.876653559710432	0.261657184066995	-0.734212367411419	2.70226958665347	2.67521194670151	0.479883281874067	14.9135409173362
exposure	outcome	VZEpEZ	7joxGF	NA	rs76415069	3.5523426423054	1.11740641512129	0.00147734980940364	1.36222606866766	5.74245921594313	34.8949682398515	3.90487615635717	311.83032693057
exposure	outcome	VZEpEZ	7joxGF	NA	rs77903789	0.621641721818292	0.971396858196614	0.522207580888337	-1.28229612024707	2.52557956388366	1.86198239108115	0.277399625747245	12.4981366335917
exposure	outcome	VZEpEZ	7joxGF	NA	rs78727576	-1.04467516898931	1.16991097399012	0.371882500578445	-3.33770067800994	1.24835034003132	0.351806078343631	0.0355185324450869	3.48458982506877
exposure	outcome	VZEpEZ	7joxGF	NA	rs78875161	-0.133671157046217	0.98582924293483	0.892143350282092	-2.06589647319848	1.79855415910605	0.874877714676786	0.126704652313859	6.04090695692913
exposure	outcome	VZEpEZ	7joxGF	NA	rs9567245	-1.56251256461804	1.30989014933946	0.232925103815756	-4.12989725732338	1.00487212808731	0.209608753480628	0.0160845313054953	2.73155796095171
exposure	outcome	VZEpEZ	7joxGF	NA	All - Inverse variance weighted	0.440518519322882	0.205722954661396	0.0322483032344671	0.0373015281865459	0.843735510459218	1.5535125359752	1.0380059617108	2.32503597132953
exposure	outcome	VZEpEZ	7joxGF	NA	All - MR Egger	0.108198333865487	0.41535313296687	0.797436971002887	-0.705893806749579	0.922290474480553	1.11426872069487	0.493667133987981	2.51504444277873
