# Supplementary material for: Integrative Mendelian randomization and experimental validation prioritize KLF4 in the gut microbiota–pyroptosis–barrier axis of ulcerative colitis
Source: Front Immunol. 2026 Mar 16;17:1773990. doi: 10.3389/fimmu.2026.1773990 (PMC13033518; doi:10.3389/fimmu.2026.1773990)
Supplement: Supplementary Data Sheet 2 — Full GCST identifiers, taxonomic labels, and Mendelian randomization statistics for the gut microbial traits associated with ulcerative colitis. [file DataSheet2.zip › GM_result/GCST90032367/OR.txt]

method	nsnp	b	se	pval	lo_ci	up_ci	or	or_lci95	or_uci95
MR Egger	12	-1.38410112694622	1.41578605801613	0.351319542085703	-4.15904180065784	1.39083954676539	0.250548910267761	0.0156225202390118	4.01822212267676
Weighted median	12	-1.08253266447533	0.672633427261094	0.107530066186867	-2.40089418190708	0.235828852956411	0.338736532351215	0.0906368711934081	1.26595762671992
Inverse variance weighted	12	-1.31316474483745	0.51003331694027	0.0100337321218736	-2.31283004604038	-0.313499443634521	0.268967494536134	0.0989807347726427	0.730884785642555
Simple mode	12	-0.825187434233183	1.0941715681746	0.466587367452137	-2.96976370785539	1.31938883938902	0.438152859922648	0.0513154343334897	3.74113424453871
Weighted mode	12	-0.66034102796599	1.03878654162092	0.537982044947187	-2.696362649543	1.37568059361102	0.516675103783886	0.0674504078569067	3.95776943908805
