# Supplementary material for: Integrative Mendelian randomization and experimental validation prioritize KLF4 in the gut microbiota–pyroptosis–barrier axis of ulcerative colitis
Source: Front Immunol. 2026 Mar 16;17:1773990. doi: 10.3389/fimmu.2026.1773990 (PMC13033518; doi:10.3389/fimmu.2026.1773990)
Supplement: Supplementary Data Sheet 2 — Full GCST identifiers, taxonomic labels, and Mendelian randomization statistics for the gut microbial traits associated with ulcerative colitis. [file DataSheet2.zip › GM_result/GCST90032367/harmonise.txt]

SNP	effect_allele.exposure	other_allele.exposure	effect_allele.outcome	other_allele.outcome	beta.exposure	beta.outcome	eaf.exposure	eaf.outcome	remove	palindromic	ambiguous	id.outcome	se.outcome	pval.outcome	outcome	mr_keep.outcome	pval_origin.outcome	data_source.outcome	se.exposure	pval.exposure	exposure	mr_keep.exposure	pval_origin.exposure	id.exposure	data_source.exposure	samplesize.exposure	action	SNP_index	mr_keep	samplesize.outcome	R2	f	meanf	units.outcome	units.exposure	rsq.exposure	effective_n.exposure	rsq.outcome	steiger_dir	steiger_pval
rs112709876	T	C	T	C	-0.0425968	0.0928134	0.0287502	0.0145007	FALSE	FALSE	FALSE	3P37vj	0.117907	0.431178	outcome	TRUE	reported	textfile	0.00898335	2.1e-06	exposure	TRUE	reported	bYuBjg	textfile	5959	2	1	TRUE	NA	0.00375896558134978	22.4766469102203	23.0094314745837	NA	NA	0.00376022286892172	5959	NA	NA	NA
rs116127747	T	C	T	C	-0.0564432	0.110531	0.0161454	0.0152066	FALSE	FALSE	FALSE	3P37vj	0.114174	0.332996	outcome	TRUE	reported	textfile	0.0119763	2.4e-06	exposure	TRUE	reported	bYuBjg	textfile	5959	2	1	TRUE	NA	0.00371354561641492	22.2040469783066	23.0094314745837	NA	NA	0.0037147877687005	5959	NA	NA	NA
rs1522101	A	G	A	G	-0.0185274	0.0282988	0.182919	0.21712	FALSE	FALSE	FALSE	3P37vj	0.0340398	0.405778	outcome	TRUE	reported	textfile	0.00386483	1.6e-06	exposure	TRUE	reported	bYuBjg	textfile	5959	2	1	TRUE	NA	0.00384169726253715	22.9732468524786	23.0094314745837	NA	NA	0.00384298211521087	5959	NA	NA	NA
rs17354288	G	C	G	C	-0.0308288	0.0373993	0.0536291	0.126747	FALSE	TRUE	FALSE	3P37vj	0.0429102	0.383442	outcome	TRUE	reported	textfile	0.00670983	4.3e-06	exposure	TRUE	reported	bYuBjg	textfile	5959	2	1	TRUE	NA	0.00353005138276053	21.1030107995579	23.0094314745837	NA	NA	0.00353123237518995	5959	NA	NA	NA
rs4889340	C	T	C	T	0.0154958	0.00502067	0.378	0.369326	FALSE	FALSE	FALSE	3P37vj	0.0294404	0.864588	outcome	TRUE	reported	textfile	0.00313733	7.8e-07	exposure	TRUE	reported	bYuBjg	textfile	5959	2	1	TRUE	NA	0.00407718012338454	24.3871929734582	23.0094314745837	NA	NA	0.0040785434106658	5959	NA	NA	NA
rs7216738	T	G	T	G	-0.0215011	0.0964046	0.130575	0.15333	FALSE	FALSE	FALSE	3P37vj	0.039067	0.0135994	outcome	TRUE	reported	textfile	0.00444422	1.3e-06	exposure	TRUE	reported	bYuBjg	textfile	5959	2	1	TRUE	NA	0.00391250011981626	23.3983091009063	23.0094314745837	NA	NA	0.0039138085594145	5959	NA	NA	NA
rs73140546	C	T	C	T	-0.0320783	0.0939156	0.0482665	0.0894264	FALSE	FALSE	FALSE	3P37vj	0.0491288	0.0559249	outcome	TRUE	reported	textfile	0.00694867	3.9e-06	exposure	TRUE	reported	bYuBjg	textfile	5959	2	1	TRUE	NA	0.00356365366537636	21.3046071259206	23.0094314745837	NA	NA	0.00356484585936305	5959	NA	NA	NA
rs75232099	A	G	A	G	0.0417801	-0.000245991	0.0291971	0.0403574	FALSE	FALSE	FALSE	3P37vj	0.0714028	0.997251	outcome	TRUE	reported	textfile	0.00892533	2.9e-06	exposure	TRUE	reported	bYuBjg	textfile	5959	2	1	TRUE	NA	0.00366372562651367	21.9050677150802	23.0094314745837	NA	NA	0.00366495117569982	5959	NA	NA	NA
rs76177215	T	C	T	C	-0.0396158	0.0122707	0.0507972	0.0550731	FALSE	FALSE	FALSE	3P37vj	0.0614918	0.841833	outcome	TRUE	reported	textfile	0.00682639	6.5e-09	exposure	TRUE	reported	bYuBjg	textfile	5959	2	1	TRUE	NA	0.00561996587278221	33.6673460399352	23.0094314745837	NA	NA	0.00562184210958328	5959	NA	NA	NA
rs7849778	G	A	G	A	0.0147783	-0.0203607	0.303535	0.348379	FALSE	FALSE	FALSE	3P37vj	0.0295029	0.490115	outcome	TRUE	reported	textfile	0.00323517	4.9e-06	exposure	TRUE	reported	bYuBjg	textfile	5959	2	1	TRUE	NA	0.00348950027770051	20.85974323407	23.0094314745837	NA	NA	0.00349066775112392	5959	NA	NA	NA
rs79988761	A	G	A	G	-0.0285863	0.000929096	0.062086	0.0776969	FALSE	FALSE	FALSE	3P37vj	0.0529812	0.986009	outcome	TRUE	reported	textfile	0.00625056	4.8e-06	exposure	TRUE	reported	bYuBjg	textfile	5959	2	1	TRUE	NA	0.00349770321376326	20.9089513507236	23.0094314745837	NA	NA	0.00349887342198651	5959	NA	NA	NA
rs9986739	T	C	T	C	0.0206425	-0.012001	0.131541	0.202782	FALSE	FALSE	FALSE	3P37vj	0.0348372	0.730478	outcome	TRUE	reported	textfile	0.00451187	4.8e-06	exposure	TRUE	reported	bYuBjg	textfile	5959	2	1	TRUE	NA	0.00350037991179099	20.9250086143466	23.0094314745837	NA	NA	0.00350155101239631	5959	NA	NA	NA
