# Supplementary material for: Integrative Mendelian randomization and experimental validation prioritize KLF4 in the gut microbiota–pyroptosis–barrier axis of ulcerative colitis
Source: Front Immunol. 2026 Mar 16;17:1773990. doi: 10.3389/fimmu.2026.1773990 (PMC13033518; doi:10.3389/fimmu.2026.1773990)
Supplement: Supplementary Data Sheet 2 — Full GCST identifiers, taxonomic labels, and Mendelian randomization statistics for the gut microbial traits associated with ulcerative colitis. [file DataSheet2.zip › GM_result/GCST90032367/singlesnpOR.txt]

exposure	outcome	id.exposure	id.outcome	samplesize	SNP	b	se	p	lo_ci	up_ci	or	or_lci95	or_uci95
exposure	outcome	bYuBjg	3P37vj	NA	rs112709876	-2.17888198174511	2.7679778762724	0.431179641942286	-7.604118619239	3.24635465574879	0.113167983810571	0.000498394503302321	25.6964963997228
exposure	outcome	bYuBjg	3P37vj	NA	rs116127747	-1.95826955239958	2.02281231397228	0.332998145009337	-5.92298168778524	2.00644258298608	0.1411023800559	0.00267720567286576	7.43681438420357
exposure	outcome	bYuBjg	3P37vj	NA	rs1522101	-1.52740265768537	1.83726804624502	0.405779050892329	-5.12844802832562	2.07364271295487	0.217098815595188	0.00592574993699569	7.95374361624329
exposure	outcome	bYuBjg	3P37vj	NA	rs17354288	-1.21312863296658	1.39188680714137	0.383442277981201	-3.94122677496367	1.51496950903052	0.297265787498915	0.0194243707910212	4.54928241269968
exposure	outcome	bYuBjg	3P37vj	NA	rs4889340	0.324001987635359	1.89989545554279	0.864588038914021	-3.39979310522851	4.04779708049923	1.38265005532089	0.0333801754297164	57.271154236564
exposure	outcome	bYuBjg	3P37vj	NA	rs7216738	-4.48370548483566	1.81697680583784	0.0135994305005322	-8.04498002427783	-0.922430945393491	0.0112914950754534	0.000320707833830517	0.397551439627027
exposure	outcome	bYuBjg	3P37vj	NA	rs73140546	-2.92769878703049	1.5315275435419	0.0559249434085308	-5.9294927723726	0.0740951983116309	0.0535200575945984	0.00265983078633279	1.07690932056561
exposure	outcome	bYuBjg	3P37vj	NA	rs75232099	-0.00588775517531073	1.70901457871092	0.997251199774475	-3.35555632944871	3.34378081909809	0.99412954368805	0.034889954445369	28.3260200634795
exposure	outcome	bYuBjg	3P37vj	NA	rs76177215	-0.309742577456469	1.55220391863852	0.841832391512678	-3.35206225798797	2.73257710307504	0.733635786308823	0.0350120756653542	15.3724524103424
exposure	outcome	bYuBjg	3P37vj	NA	rs7849778	-1.37774304216317	1.9963662938227	0.490115345445733	-5.29062097805566	2.53513489372932	0.252146996481783	0.00503863040909264	12.6181328402361
exposure	outcome	bYuBjg	3P37vj	NA	rs79988761	-0.0325014429989191	1.85337731710645	0.986008747242267	-3.66512098452755	3.60011809852972	0.968021052976965	0.0256010737625263	36.6025568965886
exposure	outcome	bYuBjg	3P37vj	NA	rs9986739	-0.581373380162286	1.68764442291389	0.730479261916307	-3.88915644907351	2.72640968874894	0.559129941046828	0.020462600004807	15.2779358879902
exposure	outcome	bYuBjg	3P37vj	NA	All - Inverse variance weighted	-1.31316474483745	0.51003331694027	0.0100337321218736	-2.31283004604038	-0.313499443634521	0.268967494536134	0.0989807347726427	0.730884785642555
exposure	outcome	bYuBjg	3P37vj	NA	All - MR Egger	-1.38410112694622	1.41578605801613	0.351319542085703	-4.15904180065784	1.39083954676539	0.250548910267761	0.0156225202390118	4.01822212267676
