# Supplementary material for: Integrative Mendelian randomization and experimental validation prioritize KLF4 in the gut microbiota–pyroptosis–barrier axis of ulcerative colitis
Source: Front Immunol. 2026 Mar 16;17:1773990. doi: 10.3389/fimmu.2026.1773990 (PMC13033518; doi:10.3389/fimmu.2026.1773990)
Supplement: Supplementary Data Sheet 2 — Full GCST identifiers, taxonomic labels, and Mendelian randomization statistics for the gut microbial traits associated with ulcerative colitis. [file DataSheet2.zip › GM_result/GCST90032382/OR.txt]

method	nsnp	b	se	pval	lo_ci	up_ci	or	or_lci95	or_uci95
MR Egger	9	-0.277342445315443	0.388701113336079	0.498621256616078	-1.03919662745416	0.484511736823272	0.757794949342117	0.353738751838158	1.62338217756576
Weighted median	9	-0.358810337084966	0.16658911232492	0.0312508175761812	-0.68532499724181	-0.0322956769281224	0.698506819628599	0.50392642825952	0.968220259359739
Inverse variance weighted	9	-0.418727175715795	0.126986751647474	0.000975815142495046	-0.667621208944844	-0.169833142486745	0.657883657423814	0.512927274511981	0.843805600154772
Simple mode	9	-0.303559732126316	0.238728449198415	0.239245983333159	-0.771467492555209	0.164348028302578	0.73818579440776	0.462334098394015	1.17862443838399
Weighted mode	9	-0.317182763677409	0.225307791076465	0.196847207809919	-0.75878603418728	0.124420506832462	0.72819765488184	0.468234502806589	1.13249199150633
