# Supplementary material for: Integrative Mendelian randomization and experimental validation prioritize KLF4 in the gut microbiota–pyroptosis–barrier axis of ulcerative colitis
Source: Front Immunol. 2026 Mar 16;17:1773990. doi: 10.3389/fimmu.2026.1773990 (PMC13033518; doi:10.3389/fimmu.2026.1773990)
Supplement: Supplementary Data Sheet 2 — Full GCST identifiers, taxonomic labels, and Mendelian randomization statistics for the gut microbial traits associated with ulcerative colitis. [file DataSheet2.zip › GM_result/GCST90032382/harmonise.txt]

SNP	effect_allele.exposure	other_allele.exposure	effect_allele.outcome	other_allele.outcome	beta.exposure	beta.outcome	eaf.exposure	eaf.outcome	remove	palindromic	ambiguous	id.outcome	se.outcome	pval.outcome	outcome	mr_keep.outcome	pval_origin.outcome	data_source.outcome	se.exposure	pval.exposure	exposure	mr_keep.exposure	pval_origin.exposure	id.exposure	data_source.exposure	samplesize.exposure	action	SNP_index	mr_keep	samplesize.outcome	R2	f	meanf	units.outcome	units.exposure	rsq.exposure	effective_n.exposure	rsq.outcome	steiger_dir	steiger_pval
rs10186271	A	G	A	G	-0.0799744	0.0350496	0.235708	0.185458	FALSE	FALSE	FALSE	BSeyS1	0.0365072	0.337018	outcome	TRUE	reported	textfile	0.0173656	4.1e-06	exposure	TRUE	reported	tvcXkW	textfile	5959	2	1	TRUE	NA	0.00354654948954287	21.2019892132284	25.049253477534	NA	NA	0.00354773598182701	5959	NA	NA	NA
rs113458344	G	C	G	C	0.0945163	-0.0885846	0.160693	0.11775	FALSE	TRUE	FALSE	BSeyS1	0.04369	0.0426042	outcome	TRUE	reported	textfile	0.020141	2.7e-06	exposure	TRUE	reported	tvcXkW	textfile	5959	2	1	TRUE	NA	0.0036819338805466	22.0143354539818	25.049253477534	NA	NA	0.00368316549804155	5959	NA	NA	NA
rs11652513	T	C	T	C	0.0841582	-0.0636886	0.261782	0.173323	FALSE	FALSE	FALSE	BSeyS1	0.0369793	0.0850197	outcome	TRUE	reported	textfile	0.0175767	1.7e-06	exposure	TRUE	reported	tvcXkW	textfile	5959	2	1	TRUE	NA	0.00383245618256846	22.9177728397708	25.049253477534	NA	NA	0.00383373795646466	5959	NA	NA	NA
rs117998008	T	C	T	C	-0.190928	0.109053	0.0345149	0.0615674	FALSE	FALSE	FALSE	BSeyS1	0.0590347	0.0647081	outcome	TRUE	reported	textfile	0.0409797	3.2e-06	exposure	TRUE	reported	tvcXkW	textfile	5959	2	1	TRUE	NA	0.00362951974827649	21.6998090258763	25.049253477534	NA	NA	0.00363073389698487	5959	NA	NA	NA
rs135736	T	G	T	G	-0.0752567	0.0188551	0.338283	0.308287	FALSE	FALSE	FALSE	BSeyS1	0.0313487	0.547532	outcome	TRUE	reported	textfile	0.0161503	3.2e-06	exposure	TRUE	reported	tvcXkW	textfile	5959	2	1	TRUE	NA	0.00363058122370197	21.7061783933057	25.049253477534	NA	NA	0.00363179572620132	5959	NA	NA	NA
rs149036558	C	T	C	T	0.311399	-0.046749	0.0122854	0.0132883	FALSE	FALSE	FALSE	BSeyS1	0.124124	0.706447	outcome	TRUE	reported	textfile	0.0673214	3.7e-06	exposure	TRUE	reported	tvcXkW	textfile	5959	2	1	TRUE	NA	0.00357765306015504	21.3886002705539	25.049253477534	NA	NA	0.00357884992071464	5959	NA	NA	NA
rs545971	T	C	T	C	0.105341	-0.038321	0.451418	0.318266	FALSE	FALSE	FALSE	BSeyS1	0.0301018	0.203002	outcome	TRUE	reported	textfile	0.0147396	8.9e-13	exposure	TRUE	reported	tvcXkW	textfile	5959	2	1	TRUE	NA	0.00849852307281164	51.0596334174262	25.049253477534	NA	NA	0.00850135210559183	5959	NA	NA	NA
rs7596505	G	A	G	A	0.111679	-0.0362961	0.101463	0.090027	FALSE	FALSE	FALSE	BSeyS1	0.0492297	0.460951	outcome	TRUE	reported	textfile	0.024429	4.8e-06	exposure	TRUE	reported	tvcXkW	textfile	5959	2	1	TRUE	NA	0.00349492438294044	20.892281493182	25.049253477534	NA	NA	0.00349609366472656	5959	NA	NA	NA
rs9374596	G	A	G	A	-0.115804	0.0165922	0.10351	0.124762	FALSE	FALSE	FALSE	BSeyS1	0.0424408	0.695835	outcome	TRUE	reported	textfile	0.0243756	2e-06	exposure	TRUE	reported	tvcXkW	textfile	5959	2	1	TRUE	NA	0.00377329955273396	22.5626811904807	25.049253477534	NA	NA	0.00377456161652482	5959	NA	NA	NA
