# Supplementary material for: Integrative Mendelian randomization and experimental validation prioritize KLF4 in the gut microbiota–pyroptosis–barrier axis of ulcerative colitis
Source: Front Immunol. 2026 Mar 16;17:1773990. doi: 10.3389/fimmu.2026.1773990 (PMC13033518; doi:10.3389/fimmu.2026.1773990)
Supplement: Supplementary Data Sheet 2 — Full GCST identifiers, taxonomic labels, and Mendelian randomization statistics for the gut microbial traits associated with ulcerative colitis. [file DataSheet2.zip › GM_result/GCST90032382/singlesnpOR.txt]

exposure	outcome	id.exposure	id.outcome	samplesize	SNP	b	se	p	lo_ci	up_ci	or	or_lci95	or_uci95
exposure	outcome	tvcXkW	BSeyS1	NA	rs10186271	-0.438260243277849	0.456486075544174	0.337018159444197	-1.33297295134443	0.456452464788732	0.645157863011237	0.263692150896049	1.57846438276924
exposure	outcome	tvcXkW	BSeyS1	NA	rs113458344	-0.937241512839584	0.462248310608858	0.0426039974801651	-1.84324820163295	-0.0312348240462228	0.391706864787054	0.158302392004242	0.969247943626722
exposure	outcome	tvcXkW	BSeyS1	NA	rs11652513	-0.756772364427946	0.439402221055108	0.0850193416373709	-1.61800071769596	0.104455988840066	0.469178322416749	0.198294750227785	1.11010653571479
exposure	outcome	tvcXkW	BSeyS1	NA	rs117998008	-0.571173426632029	0.309198755551831	0.064708092884046	-1.17720298751362	0.03485613424956	0.564862225280921	0.308139404154846	1.03547072930983
exposure	outcome	tvcXkW	BSeyS1	NA	rs135736	-0.250543805402044	0.416556931143672	0.547531290525026	-1.06699539044364	0.565907779639554	0.778377382132748	0.344040673925209	1.76104569876392
exposure	outcome	tvcXkW	BSeyS1	NA	rs149036558	-0.150125722947087	0.398601151577237	0.706447524857304	-0.931383980038471	0.631132534144297	0.860599772483682	0.394008033602319	1.87973824195296
exposure	outcome	tvcXkW	BSeyS1	NA	rs545971	-0.363780484331837	0.285755783598029	0.20300143723746	-0.923861820183974	0.196300851520301	0.695043750991456	0.396983000074043	1.21689295436372
exposure	outcome	tvcXkW	BSeyS1	NA	rs7596505	-0.325003805549835	0.440814298122297	0.460951761321625	-1.18899982986954	0.538992218769867	0.722524604033453	0.304525689301211	1.71427837379374
exposure	outcome	tvcXkW	BSeyS1	NA	rs9374596	-0.143278297813547	0.366488204207109	0.695834730292224	-0.86159517805948	0.575038582432386	0.866512886695028	0.422487601549916	1.77719909425517
exposure	outcome	tvcXkW	BSeyS1	NA	All - Inverse variance weighted	-0.418727175715795	0.126986751647474	0.000975815142495046	-0.667621208944844	-0.169833142486745	0.657883657423814	0.512927274511981	0.843805600154772
exposure	outcome	tvcXkW	BSeyS1	NA	All - MR Egger	-0.277342445315443	0.388701113336079	0.498621256616078	-1.03919662745416	0.484511736823272	0.757794949342117	0.353738751838158	1.62338217756576
