# Supplementary material for: Integrative Mendelian randomization and experimental validation prioritize KLF4 in the gut microbiota–pyroptosis–barrier axis of ulcerative colitis
Source: Front Immunol. 2026 Mar 16;17:1773990. doi: 10.3389/fimmu.2026.1773990 (PMC13033518; doi:10.3389/fimmu.2026.1773990)
Supplement: Supplementary Data Sheet 2 — Full GCST identifiers, taxonomic labels, and Mendelian randomization statistics for the gut microbial traits associated with ulcerative colitis. [file DataSheet2.zip › GM_result/GCST90032385/OR.txt]

method	nsnp	b	se	pval	lo_ci	up_ci	or	or_lci95	or_uci95
MR Egger	6	-0.615444980564192	0.847933904542667	0.508141975955673	-2.27739543346782	1.04650547233944	0.540400374136289	0.102550959974626	2.84768240530268
Weighted median	6	-0.771034291009844	0.33791435278915	0.0225044160517647	-1.43334642247658	-0.10872215954311	0.462534425627815	0.238509431949751	0.896979600102041
Inverse variance weighted	6	-0.605637362008483	0.275911683836431	0.0281606818773954	-1.14642426232789	-0.0648504616890782	0.545726490438802	0.317771006061596	0.937207601340833
Simple mode	6	-0.997946843588886	0.546603273964976	0.127466898432245	-2.06928926056024	0.0733955733824672	0.368635531124463	0.126275498795794	1.07615615145716
Weighted mode	6	-0.997946843588886	0.451068029164345	0.0778681361486491	-1.882040180751	-0.113853506426771	0.368635531124463	0.152279111710231	0.892388675513167
