# Supplementary material for: Integrative Mendelian randomization and experimental validation prioritize KLF4 in the gut microbiota–pyroptosis–barrier axis of ulcerative colitis
Source: Front Immunol. 2026 Mar 16;17:1773990. doi: 10.3389/fimmu.2026.1773990 (PMC13033518; doi:10.3389/fimmu.2026.1773990)
Supplement: Supplementary Data Sheet 2 — Full GCST identifiers, taxonomic labels, and Mendelian randomization statistics for the gut microbial traits associated with ulcerative colitis. [file DataSheet2.zip › GM_result/GCST90032385/harmonise.txt]

SNP	effect_allele.exposure	other_allele.exposure	effect_allele.outcome	other_allele.outcome	beta.exposure	beta.outcome	eaf.exposure	eaf.outcome	remove	palindromic	ambiguous	id.outcome	se.outcome	pval.outcome	outcome	mr_keep.outcome	pval_origin.outcome	data_source.outcome	se.exposure	pval.exposure	exposure	mr_keep.exposure	pval_origin.exposure	id.exposure	data_source.exposure	samplesize.exposure	action	SNP_index	mr_keep	samplesize.outcome	R2	f	meanf	units.outcome	units.exposure	rsq.exposure	effective_n.exposure	rsq.outcome	steiger_dir	steiger_pval
rs11247130	T	C	T	C	-0.0786417	0.0961329	0.0664424	0.112386	FALSE	FALSE	FALSE	NBPGRF	0.0443189	0.0300737	outcome	TRUE	reported	textfile	0.0170419	3.9e-06	exposure	TRUE	reported	ZCl9Ws	textfile	5959	2	1	TRUE	NA	0.00356079672124577	21.287466409054	23.4818909980204	NA	NA	0.00356198796287954	5959	NA	NA	NA
rs138693397	T	C	T	C	0.0965194	0.00023484	0.044176	0.0428996	FALSE	FALSE	FALSE	NBPGRF	0.069288	0.997296	outcome	TRUE	reported	textfile	0.0210612	4.6e-06	exposure	TRUE	reported	ZCl9Ws	textfile	5959	2	1	TRUE	NA	0.00351205788303263	20.9950646916806	23.4818909980204	NA	NA	0.00351323287689055	5959	NA	NA	NA
rs149083947	C	T	C	T	0.107598	0.0570323	0.0373636	0.0433313	FALSE	FALSE	FALSE	NBPGRF	0.0687861	0.407033	outcome	TRUE	reported	textfile	0.0223333	1.5e-06	exposure	TRUE	reported	ZCl9Ws	textfile	5959	2	1	TRUE	NA	0.00388008140391977	23.2036770790872	23.4818909980204	NA	NA	0.0038813790441203	5959	NA	NA	NA
rs721930	C	G	C	G	0.0600753	-0.0648027	0.184932	0.190517	FALSE	TRUE	FALSE	NBPGRF	0.0356331	0.0689709	outcome	TRUE	reported	textfile	0.010959	4.2e-08	exposure	TRUE	reported	ZCl9Ws	textfile	5959	2	1	TRUE	NA	0.00501755423891463	30.0402994329726	23.4818909980204	NA	NA	0.00501923037454608	5959	NA	NA	NA
rs77145836	C	T	C	T	0.119158	-0.110365	0.0294566	0.0779066	FALSE	FALSE	FALSE	NBPGRF	0.05248	0.0354664	outcome	TRUE	reported	textfile	0.0251819	2.2e-06	exposure	TRUE	reported	ZCl9Ws	textfile	5959	2	1	TRUE	NA	0.0037434086781093	22.3832752422836	23.4818909980204	NA	NA	0.00374466078181333	5959	NA	NA	NA
rs7796250	T	C	T	C	-0.0422117	0.00558458	0.44597	0.489503	FALSE	FALSE	FALSE	NBPGRF	0.0293291	0.848987	outcome	TRUE	reported	textfile	0.0088038	1.6e-06	exposure	TRUE	reported	ZCl9Ws	textfile	5959	2	1	TRUE	NA	0.00384308260659647	22.9815631330442	23.4818909980204	NA	NA	0.00384436792080937	5959	NA	NA	NA
