# Supplementary material for: Integrative Mendelian randomization and experimental validation prioritize KLF4 in the gut microbiota–pyroptosis–barrier axis of ulcerative colitis
Source: Front Immunol. 2026 Mar 16;17:1773990. doi: 10.3389/fimmu.2026.1773990 (PMC13033518; doi:10.3389/fimmu.2026.1773990)
Supplement: Supplementary Data Sheet 2 — Full GCST identifiers, taxonomic labels, and Mendelian randomization statistics for the gut microbial traits associated with ulcerative colitis. [file DataSheet2.zip › GM_result/GCST90032385/pleiotropy.txt]

id.exposure	id.outcome	outcome	exposure	egger_intercept	se	pval
1	ZCl9Ws	NBPGRF	outcome	exposure	0.000775902006173263	0.062485420930898	0.990687302677414
