# Supplementary material for: Integrative Mendelian randomization and experimental validation prioritize KLF4 in the gut microbiota–pyroptosis–barrier axis of ulcerative colitis
Source: Front Immunol. 2026 Mar 16;17:1773990. doi: 10.3389/fimmu.2026.1773990 (PMC13033518; doi:10.3389/fimmu.2026.1773990)
Supplement: Supplementary Data Sheet 2 — Full GCST identifiers, taxonomic labels, and Mendelian randomization statistics for the gut microbial traits associated with ulcerative colitis. [file DataSheet2.zip › GM_result/GCST90032385/singlesnpOR.txt]

exposure	outcome	id.exposure	id.outcome	samplesize	SNP	b	se	p	lo_ci	up_ci	or	or_lci95	or_uci95
exposure	outcome	ZCl9Ws	NBPGRF	NA	rs11247130	-1.22241635163024	0.563554704437976	0.030073767104791	-2.32698357232868	-0.117849130931808	0.294517648223418	0.0975896757577726	0.888830139474506
exposure	outcome	ZCl9Ws	NBPGRF	NA	rs138693397	0.00243308599100284	0.717866045582546	0.997295709913521	-1.40458436335079	1.40945053533279	1.00243604834679	0.245469061191083	4.09370543949281
exposure	outcome	ZCl9Ws	NBPGRF	NA	rs149083947	0.530049815052324	0.639287904979646	0.407033474322951	-0.722954478707783	1.78305410881243	1.69901694312842	0.485316279109834	5.9479945291185
exposure	outcome	ZCl9Ws	NBPGRF	NA	rs721930	-1.07869124249067	0.593140608536287	0.0689710024783443	-2.2412468352218	0.0838643502404484	0.340040264803636	0.106325850882044	1.0874813672171
exposure	outcome	ZCl9Ws	NBPGRF	NA	rs77145836	-0.926207220664999	0.440423639201732	0.0354665023918794	-1.78943755350039	-0.0629768878296044	0.396053006984148	0.167054102243592	0.93896517496147
exposure	outcome	ZCl9Ws	NBPGRF	NA	rs7796250	-0.132299338808908	0.694809732846581	0.848987165702061	-1.49412641518821	1.22952773757039	0.876078711467499	0.224444590498325	3.41961419957805
exposure	outcome	ZCl9Ws	NBPGRF	NA	All - Inverse variance weighted	-0.605637362008483	0.275911683836431	0.0281606818773954	-1.14642426232789	-0.0648504616890782	0.545726490438802	0.317771006061596	0.937207601340833
exposure	outcome	ZCl9Ws	NBPGRF	NA	All - MR Egger	-0.615444980564192	0.847933904542667	0.508141975955673	-2.27739543346782	1.04650547233944	0.540400374136289	0.102550959974626	2.84768240530268
