# Supplementary material for: Integrative Mendelian randomization and experimental validation prioritize KLF4 in the gut microbiota–pyroptosis–barrier axis of ulcerative colitis
Source: Front Immunol. 2026 Mar 16;17:1773990. doi: 10.3389/fimmu.2026.1773990 (PMC13033518; doi:10.3389/fimmu.2026.1773990)
Supplement: Supplementary Data Sheet 2 — Full GCST identifiers, taxonomic labels, and Mendelian randomization statistics for the gut microbial traits associated with ulcerative colitis. [file DataSheet2.zip › GM_result/GCST90032431/OR.txt]

method	nsnp	b	se	pval	lo_ci	up_ci	or	or_lci95	or_uci95
MR Egger	9	0.74120846086645	0.484848244159799	0.17017416452977	-0.209094097686756	1.69151101941966	2.09846990158761	0.811318888820779	5.42767583566255
Weighted median	9	0.442745791788785	0.180337139178684	0.0140845225178059	0.0892849989985652	0.796206584579005	1.55697648782232	1.09339222761538	2.21711451975336
Inverse variance weighted	9	0.303325414738064	0.138945235723762	0.0290315886718027	0.0309927527194901	0.575658076756639	1.35435511985709	1.03147802844882	1.77830040009827
Simple mode	9	0.558106228386794	0.298193318733865	0.0981614279444822	-0.0263526763315821	1.14256513310517	1.74736026371074	0.973991525270681	3.13479923795717
Weighted mode	9	0.528057107298018	0.297510311060871	0.113829012445204	-0.0550631023812899	1.11117731697733	1.69563466995136	0.946425424371163	3.03793289983881
