# Supplementary material for: Integrative Mendelian randomization and experimental validation prioritize KLF4 in the gut microbiota–pyroptosis–barrier axis of ulcerative colitis
Source: Front Immunol. 2026 Mar 16;17:1773990. doi: 10.3389/fimmu.2026.1773990 (PMC13033518; doi:10.3389/fimmu.2026.1773990)
Supplement: Supplementary Data Sheet 2 — Full GCST identifiers, taxonomic labels, and Mendelian randomization statistics for the gut microbial traits associated with ulcerative colitis. [file DataSheet2.zip › GM_result/GCST90032431/harmonise.txt]

SNP	effect_allele.exposure	other_allele.exposure	effect_allele.outcome	other_allele.outcome	beta.exposure	beta.outcome	eaf.exposure	eaf.outcome	remove	palindromic	ambiguous	id.outcome	se.outcome	pval.outcome	outcome	mr_keep.outcome	pval_origin.outcome	data_source.outcome	se.exposure	pval.exposure	exposure	mr_keep.exposure	pval_origin.exposure	id.exposure	data_source.exposure	samplesize.exposure	action	SNP_index	mr_keep	samplesize.outcome	R2	f	meanf	units.outcome	units.exposure	rsq.exposure	effective_n.exposure	rsq.outcome	steiger_dir	steiger_pval
rs10946857	T	C	T	C	-0.0789042	-0.0496395	0.501186	0.459223	FALSE	FALSE	FALSE	wrCNKn	0.0282234	0.0786099	outcome	TRUE	reported	textfile	0.0144181	4.4e-08	exposure	TRUE	reported	1FqKA6	textfile	5959	2	1	TRUE	NA	0.00500073166312658	29.9390758015707	25.2368450415392	NA	NA	0.00500240220735757	5959	NA	NA	NA
rs111739744	A	C	A	C	0.281094	0.201685	0.0147433	0.0129385	FALSE	FALSE	FALSE	wrCNKn	0.125171	0.10712	outcome	TRUE	reported	textfile	0.0606472	3.6e-06	exposure	TRUE	reported	1FqKA6	textfile	5959	2	1	TRUE	NA	0.00359207527428132	21.4751327020849	25.2368450415392	NA	NA	0.00359327694221921	5959	NA	NA	NA
rs12571910	T	C	T	C	0.0673968	0.00596401	0.411532	0.379205	FALSE	FALSE	FALSE	wrCNKn	0.028856	0.836259	outcome	TRUE	reported	textfile	0.0146674	4.3e-06	exposure	TRUE	reported	1FqKA6	textfile	5959	2	1	TRUE	NA	0.00353071621602385	21.1069993236376	25.2368450415392	NA	NA	0.00353189743008747	5959	NA	NA	NA
rs1446585	G	A	G	A	-0.08429	-0.0681642	0.352023	0.236964	FALSE	FALSE	FALSE	wrCNKn	0.0320343	0.0333494	outcome	TRUE	reported	textfile	0.0152349	3.2e-08	exposure	TRUE	reported	1FqKA6	textfile	5959	2	1	TRUE	NA	0.00511062832651409	30.6004002131766	25.2368450415392	NA	NA	0.0051123353941926	5959	NA	NA	NA
rs17239352	G	C	G	C	-0.0881463	-0.0389493	0.195774	0.194154	FALSE	TRUE	FALSE	wrCNKn	0.0356548	0.274658	outcome	TRUE	reported	textfile	0.0182066	1.3e-06	exposure	TRUE	reported	1FqKA6	textfile	5959	2	1	TRUE	NA	0.003918069623632	23.4317479679175	25.2368450415392	NA	NA	0.00391937991848519	5959	NA	NA	NA
rs58709766	C	T	C	T	0.0798978	0.015871	0.330488	0.349895	FALSE	FALSE	FALSE	wrCNKn	0.0293955	0.589258	outcome	TRUE	reported	textfile	0.0162882	9.3e-07	exposure	TRUE	reported	1FqKA6	textfile	5959	2	1	TRUE	NA	0.00402161030944992	24.0534662813683	25.2368450415392	NA	NA	0.00402295509090091	5959	NA	NA	NA
rs62193051	T	G	T	G	0.0868645	-0.0285362	0.247172	0.298503	FALSE	FALSE	FALSE	wrCNKn	0.0310335	0.357819	outcome	TRUE	reported	textfile	0.0174665	6.6e-07	exposure	TRUE	reported	1FqKA6	textfile	5959	2	1	TRUE	NA	0.00413333572244511	24.7244754562275	25.2368450415392	NA	NA	0.00413471770852738	5959	NA	NA	NA
rs78511209	G	C	G	C	0.161627	0.0807921	0.048914	0.0932892	FALSE	TRUE	FALSE	wrCNKn	0.0483294	0.094584	outcome	TRUE	reported	textfile	0.03375	1.7e-06	exposure	TRUE	reported	1FqKA6	textfile	5959	2	1	TRUE	NA	0.00383388119498419	22.9263270928321	25.2368450415392	NA	NA	0.00383516344364425	5959	NA	NA	NA
rs8139756	T	C	T	C	-0.0902886	0.0264937	0.241274	0.226581	FALSE	FALSE	FALSE	wrCNKn	0.0337014	0.431792	outcome	TRUE	reported	textfile	0.0167999	7.7e-08	exposure	TRUE	reported	1FqKA6	textfile	5959	2	1	TRUE	NA	0.00482368667114113	28.8739805350374	25.2368450415392	NA	NA	0.00482529835854881	5959	NA	NA	NA
