# Supplementary material for: Integrative Mendelian randomization and experimental validation prioritize KLF4 in the gut microbiota–pyroptosis–barrier axis of ulcerative colitis
Source: Front Immunol. 2026 Mar 16;17:1773990. doi: 10.3389/fimmu.2026.1773990 (PMC13033518; doi:10.3389/fimmu.2026.1773990)
Supplement: Supplementary Data Sheet 2 — Full GCST identifiers, taxonomic labels, and Mendelian randomization statistics for the gut microbial traits associated with ulcerative colitis. [file DataSheet2.zip › GM_result/GCST90032431/presso.txt]

[[1]]
[[1]]$`Main MR results`
       Exposure       MR Analysis Causal Estimate        Sd   T-stat
1 beta.exposure               Raw       0.3033254 0.1389452 2.183057
2 beta.exposure Outlier-corrected              NA        NA       NA
     P-value
1 0.06057308
2         NA

[[1]]$`MR-PRESSO results`
[[1]]$`MR-PRESSO results`$`Global Test`
[[1]]$`MR-PRESSO results`$`Global Test`$RSSobs
[1] 12.75694

[[1]]$`MR-PRESSO results`$`Global Test`$Pvalue
[1] 0.296


attr(,"id.exposure")
[1] "1FqKA6"
attr(,"id.outcome")
[1] "wrCNKn"
attr(,"exposure")
[1] "exposure"
attr(,"outcome")
[1] "outcome"
