# Supplementary material for: Integrative Mendelian randomization and experimental validation prioritize KLF4 in the gut microbiota–pyroptosis–barrier axis of ulcerative colitis
Source: Front Immunol. 2026 Mar 16;17:1773990. doi: 10.3389/fimmu.2026.1773990 (PMC13033518; doi:10.3389/fimmu.2026.1773990)
Supplement: Supplementary Data Sheet 2 — Full GCST identifiers, taxonomic labels, and Mendelian randomization statistics for the gut microbial traits associated with ulcerative colitis. [file DataSheet2.zip › GM_result/GCST90032431/singlesnpOR.txt]

exposure	outcome	id.exposure	id.outcome	samplesize	SNP	b	se	p	lo_ci	up_ci	or	or_lci95	or_uci95
exposure	outcome	1FqKA6	wrCNKn	NA	rs10946857	0.629110997893648	0.357691985977933	0.0786103766060243	-0.0719652946230998	1.3301872904104	1.8759421212457	0.930563190797064	3.78175160705585
exposure	outcome	1FqKA6	wrCNKn	NA	rs111739744	0.717500195664084	0.445299437198944	0.107119628423028	-0.155286701245847	1.59028709257401	2.04930394334946	0.856169677379542	4.90515696033687
exposure	outcome	1FqKA6	wrCNKn	NA	rs12571910	0.08849099660518	0.428150891436982	0.836258372564288	-0.750684750611305	0.927666743821665	1.09252441613753	0.47204321017241	2.52860241209845
exposure	outcome	1FqKA6	wrCNKn	NA	rs1446585	0.80868667694863	0.380048641594495	0.0333494840918648	0.0637913394234191	1.55358201447384	2.24495769506726	1.0658699705137	4.72837699913126
exposure	outcome	1FqKA6	wrCNKn	NA	rs17239352	0.441871071162374	0.404495707704124	0.274657366388824	-0.350940515937708	1.23468265826246	1.55561516384946	0.704025630914584	3.43728755280501
exposure	outcome	1FqKA6	wrCNKn	NA	rs58709766	0.198641264215035	0.36791375982818	0.589257327590983	-0.522469705048199	0.919752233478268	1.21974432146859	0.593054069202015	2.50866874879848
exposure	outcome	1FqKA6	wrCNKn	NA	rs62193051	-0.328513949887468	0.35726332391253	0.357818998520308	-1.02875006475603	0.371722164981091	0.71999288433605	0.357453475150528	1.45023000063503
exposure	outcome	1FqKA6	wrCNKn	NA	rs78511209	0.499867596379318	0.299018109598025	0.0945841390655621	-0.0862078984328113	1.08594309119145	1.64850298848539	0.917403484646168	2.96223215687195
exposure	outcome	1FqKA6	wrCNKn	NA	rs8139756	-0.293433501017847	0.373263069756315	0.431791010227787	-1.02502911774022	0.43816211570453	0.745698809427173	0.358786018215779	1.54985614307489
exposure	outcome	1FqKA6	wrCNKn	NA	All - Inverse variance weighted	0.303325414738064	0.138945235723762	0.0290315886718027	0.0309927527194901	0.575658076756639	1.35435511985709	1.03147802844882	1.77830040009827
exposure	outcome	1FqKA6	wrCNKn	NA	All - MR Egger	0.74120846086645	0.484848244159799	0.17017416452977	-0.209094097686756	1.69151101941966	2.09846990158761	0.811318888820779	5.42767583566255
