# Supplementary material for: Integrative Mendelian randomization and experimental validation prioritize KLF4 in the gut microbiota–pyroptosis–barrier axis of ulcerative colitis
Source: Front Immunol. 2026 Mar 16;17:1773990. doi: 10.3389/fimmu.2026.1773990 (PMC13033518; doi:10.3389/fimmu.2026.1773990)
Supplement: Supplementary Data Sheet 2 — Full GCST identifiers, taxonomic labels, and Mendelian randomization statistics for the gut microbial traits associated with ulcerative colitis. [file DataSheet2.zip › GM_result/GCST90032455/OR.txt]

method	nsnp	b	se	pval	lo_ci	up_ci	or	or_lci95	or_uci95
MR Egger	14	-0.608700948344536	0.482390558731095	0.23098088250509	-1.55418644345748	0.336784546768411	0.544057168580915	0.211361267054293	1.40043730248952
Weighted median	14	-0.412697631635273	0.246166023517018	0.0936400631038742	-0.895183037728629	0.069787774458083	0.661862378820133	0.408532814878427	1.07228059177524
Inverse variance weighted	14	-0.448515129355303	0.184188323257062	0.0148880894241903	-0.809524242939144	-0.0875060157714622	0.638575650228692	0.445069760942661	0.916213359904115
Simple mode	14	0.0995599977135861	0.453285885240213	0.829562259518975	-0.788880337357231	0.988000332784403	1.10468474731078	0.454353232931453	2.68585827609858
Weighted mode	14	-0.0167580573120536	0.403132656057444	0.967473492294616	-0.806898063184644	0.773381948560537	0.983381577837708	0.446240130265648	2.16708283733894
