# Supplementary material for: Integrative Mendelian randomization and experimental validation prioritize KLF4 in the gut microbiota–pyroptosis–barrier axis of ulcerative colitis
Source: Front Immunol. 2026 Mar 16;17:1773990. doi: 10.3389/fimmu.2026.1773990 (PMC13033518; doi:10.3389/fimmu.2026.1773990)
Supplement: Supplementary Data Sheet 2 — Full GCST identifiers, taxonomic labels, and Mendelian randomization statistics for the gut microbial traits associated with ulcerative colitis. [file DataSheet2.zip › GM_result/GCST90032455/harmonise.txt]

SNP	effect_allele.exposure	other_allele.exposure	effect_allele.outcome	other_allele.outcome	beta.exposure	beta.outcome	eaf.exposure	eaf.outcome	remove	palindromic	ambiguous	id.outcome	se.outcome	pval.outcome	outcome	mr_keep.outcome	pval_origin.outcome	data_source.outcome	se.exposure	pval.exposure	exposure	mr_keep.exposure	pval_origin.exposure	id.exposure	data_source.exposure	samplesize.exposure	action	SNP_index	mr_keep	samplesize.outcome	R2	f	meanf	units.outcome	units.exposure	rsq.exposure	effective_n.exposure	rsq.outcome	steiger_dir	steiger_pval
rs10019778	G	A	G	A	-0.0473776	-0.0152347	0.185383	0.131204	FALSE	FALSE	FALSE	OgtsCe	0.0418306	0.715708	outcome	TRUE	reported	textfile	0.0102803	4.1e-06	exposure	TRUE	reported	07utTg	textfile	5959	2	1	TRUE	NA	0.00355153414545552	21.2318947034907	23.6266816860567	NA	NA	0.00355272229940244	5959	NA	NA	NA
rs11217766	A	C	A	C	0.0616595	0.00994013	0.095597	0.0615232	FALSE	FALSE	FALSE	OgtsCe	0.0584758	0.86502	outcome	TRUE	reported	textfile	0.013461	4.6e-06	exposure	TRUE	reported	07utTg	textfile	5959	2	1	TRUE	NA	0.00350869386511628	20.9748838006104	23.6266816860567	NA	NA	0.00350986773747274	5959	NA	NA	NA
rs12126166	A	G	A	G	0.0980721	-0.0036211	0.0400202	0.0680924	FALSE	FALSE	FALSE	OgtsCe	0.0558254	0.948282	outcome	TRUE	reported	textfile	0.0200746	1e-06	exposure	TRUE	reported	07utTg	textfile	5959	2	1	TRUE	NA	0.00398921830418072	23.8589520060657	23.6266816860567	NA	NA	0.00399055229750619	5959	NA	NA	NA
rs140419138	A	G	A	G	0.184749	-0.314399	0.0115573	0.0176379	FALSE	FALSE	FALSE	OgtsCe	0.107559	0.00346626	outcome	TRUE	reported	textfile	0.0368941	5.5e-07	exposure	TRUE	reported	07utTg	textfile	5959	2	1	TRUE	NA	0.00419037880199771	25.067127282291	23.6266816860567	NA	NA	0.00419177978022731	5959	NA	NA	NA
rs17188819	T	C	T	C	-0.0410157	0.027322	0.325941	0.340222	FALSE	FALSE	FALSE	OgtsCe	0.02991	0.360993	outcome	TRUE	reported	textfile	0.00852254	1.5e-06	exposure	TRUE	reported	07utTg	textfile	5959	2	1	TRUE	NA	0.00387172090437168	23.1534852602332	23.6266816860567	NA	NA	0.00387301575938874	5959	NA	NA	NA
rs1883268	T	C	T	C	0.0414363	-0.0543818	0.33131	0.402625	FALSE	FALSE	FALSE	OgtsCe	0.0286989	0.058104	outcome	TRUE	reported	textfile	0.00843146	8.9e-07	exposure	TRUE	reported	07utTg	textfile	5959	2	1	TRUE	NA	0.00403669856376887	24.1440757000732	23.6266816860567	NA	NA	0.00403804837010753	5959	NA	NA	NA
rs35778179	T	C	T	C	0.10339	-0.0444704	0.050584	0.0766439	FALSE	FALSE	FALSE	OgtsCe	0.0527758	0.399436	outcome	TRUE	reported	textfile	0.0184757	2.2e-08	exposure	TRUE	reported	07utTg	textfile	5959	2	1	TRUE	NA	0.00522763903168328	31.3046953590713	23.6266816860567	NA	NA	0.00522938497819819	5959	NA	NA	NA
rs4516896	T	G	T	G	0.0370294	-0.0177562	0.411445	0.309183	FALSE	FALSE	FALSE	OgtsCe	0.0303253	0.558197	outcome	TRUE	reported	textfile	0.00806559	4.4e-06	exposure	TRUE	reported	07utTg	textfile	5959	2	1	TRUE	NA	0.00352463579614274	21.0705213514209	23.6266816860567	NA	NA	0.0035258149831773	5959	NA	NA	NA
rs56208276	T	C	T	C	0.0487314	0.0177296	0.172602	0.182607	FALSE	FALSE	FALSE	OgtsCe	0.0362713	0.62498	outcome	TRUE	reported	textfile	0.0105417	3.8e-06	exposure	TRUE	reported	07utTg	textfile	5959	2	1	TRUE	NA	0.00357329149629529	21.362431638746	23.6266816860567	NA	NA	0.00357448690298075	5959	NA	NA	NA
rs72732384	A	G	A	G	0.103229	-0.0627416	0.0441774	0.0408077	FALSE	FALSE	FALSE	OgtsCe	0.0704494	0.373148	outcome	TRUE	reported	textfile	0.019281	8.6e-08	exposure	TRUE	reported	07utTg	textfile	5959	2	1	TRUE	NA	0.00478725843936746	28.6548768242177	23.6266816860567	NA	NA	0.00478885801396488	5959	NA	NA	NA
rs76652104	T	C	T	C	0.06296	-0.0853624	0.10065	0.0970302	FALSE	FALSE	FALSE	OgtsCe	0.0476532	0.0732411	outcome	TRUE	reported	textfile	0.013445	2.8e-06	exposure	TRUE	reported	07utTg	textfile	5959	2	1	TRUE	NA	0.00366639472177504	21.9210847068788	23.6266816860567	NA	NA	0.00366762116051095	5959	NA	NA	NA
rs76812178	A	G	A	G	0.0811765	0.0267024	0.0656966	0.0652245	FALSE	FALSE	FALSE	OgtsCe	0.0569916	0.639404	outcome	TRUE	reported	textfile	0.0162927	6.3e-07	exposure	TRUE	reported	07utTg	textfile	5959	2	1	TRUE	NA	0.004148543996692	24.8158261348289	23.6266816860567	NA	NA	0.00414993104649061	5959	NA	NA	NA
rs7908438	C	T	C	T	0.0797264	0.0156979	0.0594059	0.126898	FALSE	FALSE	FALSE	OgtsCe	0.0428486	0.714099	outcome	TRUE	reported	textfile	0.0170648	3e-06	exposure	TRUE	reported	07utTg	textfile	5959	2	1	TRUE	NA	0.00364956105953209	21.8200689054262	23.6266816860567	NA	NA	0.0036507818879048	5959	NA	NA	NA
rs7992271	C	A	C	A	0.060972	-0.043283	0.103201	0.0913055	FALSE	FALSE	FALSE	OgtsCe	0.0489788	0.376853	outcome	TRUE	reported	textfile	0.01318	3.7e-06	exposure	TRUE	reported	07utTg	textfile	5959	2	1	TRUE	NA	0.00357848968995885	21.3936199314404	23.6266816860567	NA	NA	0.00357968682939734	5959	NA	NA	NA
