# Supplementary material for: Integrative Mendelian randomization and experimental validation prioritize KLF4 in the gut microbiota–pyroptosis–barrier axis of ulcerative colitis
Source: Front Immunol. 2026 Mar 16;17:1773990. doi: 10.3389/fimmu.2026.1773990 (PMC13033518; doi:10.3389/fimmu.2026.1773990)
Supplement: Supplementary Data Sheet 2 — Full GCST identifiers, taxonomic labels, and Mendelian randomization statistics for the gut microbial traits associated with ulcerative colitis. [file DataSheet2.zip › GM_result/GCST90032455/singlesnpOR.txt]

exposure	outcome	id.exposure	id.outcome	samplesize	SNP	b	se	p	lo_ci	up_ci	or	or_lci95	or_uci95
exposure	outcome	07utTg	OgtsCe	NA	rs10019778	0.321559133430144	0.882919354294012	0.715708747671039	-1.40896280098612	2.05208106784641	1.37927656496907	0.244396639693833	7.78408346798921
exposure	outcome	07utTg	OgtsCe	NA	rs11217766	0.161210032517293	0.948366431774504	0.865020304066247	-1.69758817376073	2.02000823879532	1.17493171676654	0.183124656723366	7.53838704063394
exposure	outcome	07utTg	OgtsCe	NA	rs12126166	-0.0369228353425694	0.569228149494097	0.948281695655082	-1.152610008351	1.07876433766586	0.963750499957035	0.315811422316635	2.94104316859128
exposure	outcome	07utTg	OgtsCe	NA	rs140419138	-1.701762932411	0.582189890067064	0.00346634667643717	-2.84285511694245	-0.560670747879555	0.182361749064342	0.058259091763299	0.570826055045986
exposure	outcome	07utTg	OgtsCe	NA	rs17188819	-0.666135162876655	0.729232952259744	0.360993430857143	-2.09543174930575	0.763161423552444	0.513690074709278	0.123017119630667	2.14504691417797
exposure	outcome	07utTg	OgtsCe	NA	rs1883268	-1.31241930384711	0.692602862707336	0.0581044766352006	-2.66992091475349	0.0450823070592692	0.269168068680437	0.0692577023552299	1.04611395892901
exposure	outcome	07utTg	OgtsCe	NA	rs35778179	-0.430122835864204	0.510453622207177	0.399436174413668	-1.43061193539027	0.570366263661863	0.650429193783945	0.239162525442287	1.76891482201932
exposure	outcome	07utTg	OgtsCe	NA	rs4516896	-0.479516276256164	0.81895196789578	0.558195233429929	-2.08466213333189	1.12562958081957	0.619082784430872	0.124349126494161	3.08215670495021
exposure	outcome	07utTg	OgtsCe	NA	rs56208276	0.363822914999364	0.744310649806901	0.624979617204312	-1.09502595862216	1.82267178862089	1.43881939826262	0.334530922874067	6.1883703994567
exposure	outcome	07utTg	OgtsCe	NA	rs72732384	-0.607790446483062	0.682457448972672	0.37314864140167	-1.9454070464695	0.729826153503376	0.544552759229523	0.142929032737592	2.07471989353562
exposure	outcome	07utTg	OgtsCe	NA	rs76652104	-1.35581956797967	0.756880559085133	0.0732410505226755	-2.83930546378653	0.127666327827192	0.257735975715714	0.0584662588002746	1.13617382985037
exposure	outcome	07utTg	OgtsCe	NA	rs76812178	0.328942489513591	0.702070180409355	0.639404046264321	-1.04711506408874	1.70500004311593	1.38949794258717	0.350948754732277	5.50138590440884
exposure	outcome	07utTg	OgtsCe	NA	rs7908438	0.196897138212687	0.537445563828293	0.714098432622608	-0.856496166890766	1.25029044331614	1.21761878781937	0.424647372216752	3.49135685147712
exposure	outcome	07utTg	OgtsCe	NA	rs7992271	-0.709883225086925	0.803299875352621	0.376853390904334	-2.28435098077806	0.864584530604212	0.491701612521641	0.101840136868461	2.37401954858582
exposure	outcome	07utTg	OgtsCe	NA	All - Inverse variance weighted	-0.448515129355303	0.184188323257062	0.0148880894241903	-0.809524242939144	-0.0875060157714622	0.638575650228692	0.445069760942661	0.916213359904115
exposure	outcome	07utTg	OgtsCe	NA	All - MR Egger	-0.608700948344536	0.482390558731095	0.23098088250509	-1.55418644345748	0.336784546768411	0.544057168580915	0.211361267054293	1.40043730248952
