# Supplementary material for: Integrative Mendelian randomization and experimental validation prioritize KLF4 in the gut microbiota–pyroptosis–barrier axis of ulcerative colitis
Source: Front Immunol. 2026 Mar 16;17:1773990. doi: 10.3389/fimmu.2026.1773990 (PMC13033518; doi:10.3389/fimmu.2026.1773990)
Supplement: Supplementary Data Sheet 2 — Full GCST identifiers, taxonomic labels, and Mendelian randomization statistics for the gut microbial traits associated with ulcerative colitis. [file DataSheet2.zip › GM_result/GCST90032466/OR.txt]

method	nsnp	b	se	pval	lo_ci	up_ci	or	or_lci95	or_uci95
MR Egger	6	1.96461364594832	0.774851749827443	0.0642895918448056	0.445904216286531	3.48332307561011	7.13215652021452	1.56190185460896	32.5677676089154
Weighted median	6	0.762119606911334	0.281194356645824	0.0067223426805653	0.210978667885519	1.31326054593715	2.14281333230022	1.23488601205064	3.7182775837413
Inverse variance weighted	6	0.765786429824508	0.228102143169246	0.000787337457166661	0.318706229212786	1.21286663043623	2.15068507264467	1.37534722871505	3.36311164564462
Simple mode	6	0.292953476090409	0.468440716769387	0.559153180306688	-0.62519032877759	1.21109728095841	1.34038042924314	0.535159562559929	3.35716638698171
Weighted mode	6	0.893553508959499	0.425119231021662	0.0895383542680612	0.0603198161570427	1.72678720176196	2.4437982992605	1.06217619333845	5.62256070595769
