# Supplementary material for: Integrative Mendelian randomization and experimental validation prioritize KLF4 in the gut microbiota–pyroptosis–barrier axis of ulcerative colitis
Source: Front Immunol. 2026 Mar 16;17:1773990. doi: 10.3389/fimmu.2026.1773990 (PMC13033518; doi:10.3389/fimmu.2026.1773990)
Supplement: Supplementary Data Sheet 2 — Full GCST identifiers, taxonomic labels, and Mendelian randomization statistics for the gut microbial traits associated with ulcerative colitis. [file DataSheet2.zip › GM_result/GCST90032466/harmonise.txt]

SNP	effect_allele.exposure	other_allele.exposure	effect_allele.outcome	other_allele.outcome	beta.exposure	beta.outcome	eaf.exposure	eaf.outcome	remove	palindromic	ambiguous	id.outcome	se.outcome	pval.outcome	outcome	mr_keep.outcome	pval_origin.outcome	data_source.outcome	se.exposure	pval.exposure	exposure	mr_keep.exposure	pval_origin.exposure	id.exposure	data_source.exposure	samplesize.exposure	action	SNP_index	mr_keep	samplesize.outcome	R2	f	meanf	units.outcome	units.exposure	rsq.exposure	effective_n.exposure	rsq.outcome	steiger_dir	steiger_pval
rs10410545	G	A	G	A	0.0561933	0.0246345	0.443797	0.537951	FALSE	FALSE	FALSE	2uPJu6	0.0284448	0.386464	outcome	TRUE	reported	textfile	0.0122296	4.3e-06	exposure	TRUE	reported	WdQZRy	textfile	5959	2	1	TRUE	NA	0.00353049172330551	21.1056525272935	23.2300538416384	NA	NA	0.00353167286253046	5959	NA	NA	NA
rs12298070	T	C	T	C	0.0984981	0.116731	0.0911988	0.140323	FALSE	FALSE	FALSE	2uPJu6	0.0409218	0.00433713	outcome	TRUE	reported	textfile	0.0212092	3.4e-06	exposure	TRUE	reported	WdQZRy	textfile	5959	2	1	TRUE	NA	0.0036063237213963	21.5606250017497	23.2300538416384	NA	NA	0.00360753013865327	5959	NA	NA	NA
rs1375131	C	T	C	T	-0.06828	-0.0633273	0.41852	0.269724	FALSE	FALSE	FALSE	2uPJu6	0.0319194	0.0472584	outcome	TRUE	reported	textfile	0.0124021	3.7e-08	exposure	TRUE	reported	WdQZRy	textfile	5959	2	1	TRUE	NA	0.00506080636991301	30.3005688574576	23.2300538416384	NA	NA	0.00506249688059069	5959	NA	NA	NA
rs143857827	C	T	C	T	0.126866	0.0125556	0.0512626	0.0113733	FALSE	FALSE	FALSE	2uPJu6	0.133515	0.925078	outcome	TRUE	reported	textfile	0.0272193	3.1e-06	exposure	TRUE	reported	WdQZRy	textfile	5959	2	1	TRUE	NA	0.00363230944802289	21.7165486065544	23.2300538416384	NA	NA	0.00363352452653978	5959	NA	NA	NA
rs1575937	T	C	T	C	0.0628494	2.9617e-05	0.313801	0.253076	FALSE	FALSE	FALSE	2uPJu6	0.0330586	0.999285	outcome	TRUE	reported	textfile	0.013288	2.2e-06	exposure	TRUE	reported	WdQZRy	textfile	5959	2	1	TRUE	NA	0.00374009213722906	22.3633699254938	23.2300538416384	NA	NA	0.00374134313577504	5959	NA	NA	NA
rs78156822	T	A	T	A	0.19603	0.317702	0.0215488	0.0090144	FALSE	TRUE	FALSE	2uPJu6	0.149152	0.0331675	outcome	TRUE	reported	textfile	0.0414735	2.3e-06	exposure	TRUE	reported	WdQZRy	textfile	5959	2	1	TRUE	NA	0.003735124979089	22.3335581312812	23.2300538416384	NA	NA	0.00373637432243431	5959	NA	NA	NA
