# Supplementary material for: Integrative Mendelian randomization and experimental validation prioritize KLF4 in the gut microbiota–pyroptosis–barrier axis of ulcerative colitis
Source: Front Immunol. 2026 Mar 16;17:1773990. doi: 10.3389/fimmu.2026.1773990 (PMC13033518; doi:10.3389/fimmu.2026.1773990)
Supplement: Supplementary Data Sheet 2 — Full GCST identifiers, taxonomic labels, and Mendelian randomization statistics for the gut microbial traits associated with ulcerative colitis. [file DataSheet2.zip › GM_result/GCST90032466/singlesnpOR.txt]

exposure	outcome	id.exposure	id.outcome	samplesize	SNP	b	se	p	lo_ci	up_ci	or	or_lci95	or_uci95
exposure	outcome	WdQZRy	2uPJu6	NA	rs10410545	0.438388562337503	0.506195578476438	0.386465037790024	-0.553754771476315	1.43053189615132	1.5502071425199	0.574787557612056	4.18092241715101
exposure	outcome	WdQZRy	2uPJu6	NA	rs12298070	1.18510915438978	0.415457760098926	0.00433715915871549	0.370811944595886	1.99940636418367	3.27104385077541	1.4489105723016	7.38467099228845
exposure	outcome	WdQZRy	2uPJu6	NA	rs1375131	0.927464850615114	0.467478031634446	0.0472585976886825	0.0112079086115994	1.84372179261863	2.52809195597992	1.01127095252933	6.32001633380744
exposure	outcome	WdQZRy	2uPJu6	NA	rs143857827	0.0989674144372803	1.05240962905743	0.925078278119549	-1.96375545851528	2.16169028738984	1.10403032352338	0.140330425018649	8.68580676711529
exposure	outcome	WdQZRy	2uPJu6	NA	rs1575937	0.000471237593358091	0.525997066002221	0.999285180138416	-1.030483011771	1.03142548695771	1.00047134864324	0.356834563643089	2.80506156476807
exposure	outcome	WdQZRy	2uPJu6	NA	rs78156822	1.6206805080855	0.760863133193899	0.0331670526061282	0.129388767025455	3.11197224914554	5.05653015566745	1.13813250655746	22.4653079214053
exposure	outcome	WdQZRy	2uPJu6	NA	All - Inverse variance weighted	0.765786429824508	0.228102143169246	0.000787337457166661	0.318706229212786	1.21286663043623	2.15068507264467	1.37534722871505	3.36311164564462
exposure	outcome	WdQZRy	2uPJu6	NA	All - MR Egger	1.96461364594832	0.774851749827443	0.0642895918448056	0.445904216286531	3.48332307561011	7.13215652021452	1.56190185460896	32.5677676089154
