# Supplementary material for: Integrative Mendelian randomization and experimental validation prioritize KLF4 in the gut microbiota–pyroptosis–barrier axis of ulcerative colitis
Source: Front Immunol. 2026 Mar 16;17:1773990. doi: 10.3389/fimmu.2026.1773990 (PMC13033518; doi:10.3389/fimmu.2026.1773990)
Supplement: Supplementary Data Sheet 2 — Full GCST identifiers, taxonomic labels, and Mendelian randomization statistics for the gut microbial traits associated with ulcerative colitis. [file DataSheet2.zip › GM_result/GCST90032474/OR.txt]

method	nsnp	b	se	pval	lo_ci	up_ci	or	or_lci95	or_uci95
MR Egger	10	-0.166537497250508	0.480896307172815	0.738044303144277	-1.10909425930923	0.77601926480821	0.846591071502774	0.329857591256582	2.17280566324973
Weighted median	10	-0.409577547649598	0.322645935228369	0.204286506734634	-1.0419635806972	0.222808485398006	0.663930669972173	0.352761326120798	1.24958123776514
Inverse variance weighted	10	-0.489028260202682	0.236537876791537	0.0386925563023046	-0.952642498714094	-0.0254140216912697	0.61322199697113	0.385720409876264	0.974906196148375
Simple mode	10	-0.346433824787601	0.519502541514904	0.521590953605053	-1.36465880615681	0.671791156581611	0.707205617220752	0.25546782516893	1.95774080238035
Weighted mode	10	-0.383644114670227	0.453468981108579	0.419465752954616	-1.27244331764304	0.505155088302587	0.68137387500138	0.280146298494337	1.65724251946088
