# Supplementary material for: Integrative Mendelian randomization and experimental validation prioritize KLF4 in the gut microbiota–pyroptosis–barrier axis of ulcerative colitis
Source: Front Immunol. 2026 Mar 16;17:1773990. doi: 10.3389/fimmu.2026.1773990 (PMC13033518; doi:10.3389/fimmu.2026.1773990)
Supplement: Supplementary Data Sheet 2 — Full GCST identifiers, taxonomic labels, and Mendelian randomization statistics for the gut microbial traits associated with ulcerative colitis. [file DataSheet2.zip › GM_result/GCST90032474/harmonise.txt]

SNP	effect_allele.exposure	other_allele.exposure	effect_allele.outcome	other_allele.outcome	beta.exposure	beta.outcome	eaf.exposure	eaf.outcome	remove	palindromic	ambiguous	id.outcome	se.outcome	pval.outcome	outcome	mr_keep.outcome	pval_origin.outcome	data_source.outcome	se.exposure	pval.exposure	exposure	mr_keep.exposure	pval_origin.exposure	id.exposure	data_source.exposure	samplesize.exposure	action	SNP_index	mr_keep	samplesize.outcome	R2	f	meanf	units.outcome	units.exposure	rsq.exposure	effective_n.exposure	rsq.outcome	steiger_dir	steiger_pval
rs143611672	T	C	T	C	0.14139	-0.0566198	0.0187584	0.0144128	FALSE	FALSE	FALSE	uh33jH	0.117337	0.629422	outcome	TRUE	reported	textfile	0.0249016	1.4e-08	exposure	TRUE	reported	2npj55	textfile	5959	2	1	TRUE	NA	0.0053810401423033	32.2282777841747	23.6429509811112	NA	NA	0.00538283704506647	5959	NA	NA	NA
rs240105	C	T	C	T	-0.0423652	-0.00867054	0.174419	0.188149	FALSE	FALSE	FALSE	uh33jH	0.0360038	0.809692	outcome	TRUE	reported	textfile	0.00905631	2.9e-06	exposure	TRUE	reported	2npj55	textfile	5959	2	1	TRUE	NA	0.00365890068784622	21.8761139257904	23.6429509811112	NA	NA	0.00366012462897609	5959	NA	NA	NA
rs3781443	A	G	A	G	0.110956	-0.0305529	0.021461	0.0293592	FALSE	FALSE	FALSE	uh33jH	0.0830898	0.713089	outcome	TRUE	reported	textfile	0.0236762	2.8e-06	exposure	TRUE	reported	2npj55	textfile	5959	2	1	TRUE	NA	0.00367203252971175	21.9549169487157	23.6429509811112	NA	NA	0.00367326084738722	5959	NA	NA	NA
rs3936585	T	C	T	C	0.0528978	-0.0647038	0.105388	0.146065	FALSE	FALSE	FALSE	uh33jH	0.0396415	0.102633	outcome	TRUE	reported	textfile	0.0114405	3.8e-06	exposure	TRUE	reported	2npj55	textfile	5959	2	1	TRUE	NA	0.00357483918407736	21.3717174726009	23.6429509811112	NA	NA	0.00357603510666714	5959	NA	NA	NA
rs4799280	G	A	G	A	0.144145	-0.0532293	0.0137699	0.0117847	FALSE	FALSE	FALSE	uh33jH	0.130524	0.683412	outcome	TRUE	reported	textfile	0.0290045	6.7e-07	exposure	TRUE	reported	2npj55	textfile	5959	2	1	TRUE	NA	0.00412761046542692	24.6900866024005	23.6429509811112	NA	NA	0.0041289905451989	5959	NA	NA	NA
rs6900636	G	A	G	A	0.145796	-0.0653093	0.0130077	0.04088	FALSE	FALSE	FALSE	uh33jH	0.0708377	0.356551	outcome	TRUE	reported	textfile	0.0303094	1.5e-06	exposure	TRUE	reported	2npj55	textfile	5959	2	1	TRUE	NA	0.00386794304651289	23.1308053658524	23.6429509811112	NA	NA	0.00386923664297404	5959	NA	NA	NA
rs7075934	C	T	C	T	0.0380627	-0.0608822	0.241223	0.245698	FALSE	FALSE	FALSE	uh33jH	0.0329514	0.0646545	outcome	TRUE	reported	textfile	0.00793045	1.6e-06	exposure	TRUE	reported	2npj55	textfile	5959	2	1	TRUE	NA	0.00385083147312215	23.0280803419349	23.6429509811112	NA	NA	0.00385211936891218	5959	NA	NA	NA
rs75156192	C	T	C	T	0.141643	-0.0476503	0.0132646	0.00936168	FALSE	FALSE	FALSE	uh33jH	0.146687	0.7453	outcome	TRUE	reported	textfile	0.0301111	2.6e-06	exposure	TRUE	reported	2npj55	textfile	5959	2	1	TRUE	NA	0.00369959269440101	22.1203098171442	23.6429509811112	NA	NA	0.00370083019687878	5959	NA	NA	NA
rs77161624	T	A	T	A	0.0910877	0.0398788	0.0326362	0.0517631	FALSE	TRUE	FALSE	uh33jH	0.0634088	0.529405	outcome	TRUE	reported	textfile	0.0193665	2.6e-06	exposure	TRUE	reported	2npj55	textfile	5959	2	1	TRUE	NA	0.00369857608716164	22.1142088352063	23.6429509811112	NA	NA	0.00369981325085019	5959	NA	NA	NA
rs78612197	T	C	T	C	0.11612	-0.129493	0.0217685	0.024993	FALSE	FALSE	FALSE	uh33jH	0.0894118	0.147539	outcome	TRUE	reported	textfile	0.023741	1e-06	exposure	TRUE	reported	2npj55	textfile	5959	2	1	TRUE	NA	0.00399855084822504	23.9149927172916	23.6429509811112	NA	NA	0.00399988794981741	5959	NA	NA	NA
