# Supplementary material for: Integrative Mendelian randomization and experimental validation prioritize KLF4 in the gut microbiota–pyroptosis–barrier axis of ulcerative colitis
Source: Front Immunol. 2026 Mar 16;17:1773990. doi: 10.3389/fimmu.2026.1773990 (PMC13033518; doi:10.3389/fimmu.2026.1773990)
Supplement: Supplementary Data Sheet 2 — Full GCST identifiers, taxonomic labels, and Mendelian randomization statistics for the gut microbial traits associated with ulcerative colitis. [file DataSheet2.zip › GM_result/GCST90032474/singlesnpOR.txt]

exposure	outcome	id.exposure	id.outcome	samplesize	SNP	b	se	p	lo_ci	up_ci	or	or_lci95	or_uci95
exposure	outcome	2npj55	uh33jH	NA	rs143611672	-0.400451234174977	0.829881886979277	0.629422365950814	-2.02701973265436	1.22611726430441	0.670017642955129	0.13172751995397	3.4079715615083
exposure	outcome	2npj55	uh33jH	NA	rs240105	0.20466184509928	0.849843739673128	0.809692370060136	-1.46103188466005	1.87035557485861	1.22711004152176	0.231996757278802	6.49060388457908
exposure	outcome	2npj55	uh33jH	NA	rs3781443	-0.275360503262555	0.748853599625077	0.713089935235566	-1.7431135585277	1.1923925520026	0.759298344348455	0.174974757463616	3.29495513574401
exposure	outcome	2npj55	uh33jH	NA	rs3936585	-1.22318508520203	0.749397895564655	0.102632347551959	-2.69200496050875	0.245634790104692	0.294291329620243	0.0677449771140484	1.2784325920407
exposure	outcome	2npj55	uh33jH	NA	rs4799280	-0.369276076173298	0.905504873564813	0.683411441318414	-2.14406562836033	1.40551347601374	0.691234550715995	0.117177473216918	4.07761996385631
exposure	outcome	2npj55	uh33jH	NA	rs6900636	-0.447949875168043	0.485868610935828	0.356551103896374	-1.40025235260227	0.50435260226618	0.638936709824477	0.246534742407258	1.65591313895607
exposure	outcome	2npj55	uh33jH	NA	rs7075934	-1.59952394338815	0.865713677694961	0.0646549869107448	-3.29632275167027	0.0972748648939774	0.201992655048481	0.037019045642866	1.10216327798276
exposure	outcome	2npj55	uh33jH	NA	rs75156192	-0.336411259292729	1.03561065495648	0.745299615489258	-2.36620814300742	1.69338562442196	0.714329270848314	0.0938358647152303	5.43786012671404
exposure	outcome	2npj55	uh33jH	NA	rs77161624	0.437806641291854	0.696129115127509	0.529404142103518	-0.926606424358064	1.80221970694177	1.5493053067826	0.395894932715126	6.06309082352402
exposure	outcome	2npj55	uh33jH	NA	rs78612197	-1.11516534619359	0.76999483293145	0.147539764591006	-2.62435521873924	0.394024526352049	0.327861063838652	0.0724864798935148	1.48293691926168
exposure	outcome	2npj55	uh33jH	NA	All - Inverse variance weighted	-0.489028260202682	0.236537876791537	0.0386925563023046	-0.952642498714094	-0.0254140216912697	0.61322199697113	0.385720409876264	0.974906196148375
exposure	outcome	2npj55	uh33jH	NA	All - MR Egger	-0.166537497250508	0.480896307172815	0.738044303144277	-1.10909425930923	0.77601926480821	0.846591071502774	0.329857591256582	2.17280566324973
