# Supplementary material for: Integrative Mendelian randomization and experimental validation prioritize KLF4 in the gut microbiota–pyroptosis–barrier axis of ulcerative colitis
Source: Front Immunol. 2026 Mar 16;17:1773990. doi: 10.3389/fimmu.2026.1773990 (PMC13033518; doi:10.3389/fimmu.2026.1773990)
Supplement: Supplementary Data Sheet 2 — Full GCST identifiers, taxonomic labels, and Mendelian randomization statistics for the gut microbial traits associated with ulcerative colitis. [file DataSheet2.zip › GM_result/GCST90032519/OR.txt]

method	nsnp	b	se	pval	lo_ci	up_ci	or	or_lci95	or_uci95
MR Egger	10	-0.363067551555573	0.28963287513494	0.245400343974685	-0.930747986820055	0.204612883708909	0.695539447140496	0.394258699742225	1.22704996197879
Weighted median	10	-0.330930305448977	0.153375221937038	0.0309549233239189	-0.631545740445571	-0.030314870452383	0.718255225771689	0.531769188255791	0.970140017025934
Inverse variance weighted	10	-0.22904452604374	0.112749111448952	0.0422090578810859	-0.450032784483685	-0.00805626760379538	0.795293121460408	0.637607247654704	0.991976097148703
Simple mode	10	-0.37674381610511	0.224115906597033	0.127057404363391	-0.816010993035295	0.0625233608250757	0.686091817057721	0.442192048220386	1.06451932667717
Weighted mode	10	-0.368418587078792	0.219547734699819	0.127641638062929	-0.798732147090437	0.0618949729328533	0.691827531005712	0.449899008441546	1.06385060575132
