# Supplementary material for: Integrative Mendelian randomization and experimental validation prioritize KLF4 in the gut microbiota–pyroptosis–barrier axis of ulcerative colitis
Source: Front Immunol. 2026 Mar 16;17:1773990. doi: 10.3389/fimmu.2026.1773990 (PMC13033518; doi:10.3389/fimmu.2026.1773990)
Supplement: Supplementary Data Sheet 2 — Full GCST identifiers, taxonomic labels, and Mendelian randomization statistics for the gut microbial traits associated with ulcerative colitis. [file DataSheet2.zip › GM_result/GCST90032519/harmonise.txt]

SNP	effect_allele.exposure	other_allele.exposure	effect_allele.outcome	other_allele.outcome	beta.exposure	beta.outcome	eaf.exposure	eaf.outcome	remove	palindromic	ambiguous	id.outcome	se.outcome	pval.outcome	outcome	mr_keep.outcome	pval_origin.outcome	data_source.outcome	se.exposure	pval.exposure	exposure	mr_keep.exposure	pval_origin.exposure	id.exposure	data_source.exposure	samplesize.exposure	action	SNP_index	mr_keep	samplesize.outcome	R2	f	meanf	units.outcome	units.exposure	rsq.exposure	effective_n.exposure	rsq.outcome	steiger_dir	steiger_pval
rs10230347	C	G	C	G	-0.0838849	0.0290503	0.247305	0.277436	FALSE	TRUE	FALSE	PWE9yP	0.0315516	0.357194	outcome	TRUE	reported	textfile	0.018064	3.4e-06	exposure	TRUE	reported	tBkG9x	textfile	5959	2	1	TRUE	NA	0.00360576611631674	21.5572792620218	22.2140477584366	NA	NA	0.0036069723477143	5959	NA	NA	NA
rs12785979	C	A	C	A	-0.0741938	0.0346618	0.498963	0.382242	FALSE	FALSE	FALSE	PWE9yP	0.0289147	0.230622	outcome	TRUE	reported	textfile	0.0158855	3e-06	exposure	TRUE	reported	tBkG9x	textfile	5959	2	1	TRUE	NA	0.0036473140756706	21.8065854146951	22.2140477584366	NA	NA	0.00364853415514876	5959	NA	NA	NA
rs141726850	T	C	T	C	0.103632	-0.0404499	0.158958	0.168701	FALSE	FALSE	FALSE	PWE9yP	0.0380267	0.287454	outcome	TRUE	reported	textfile	0.0213873	1.3e-06	exposure	TRUE	reported	tBkG9x	textfile	5959	2	1	TRUE	NA	0.00392459339586809	23.4709166637196	22.2140477584366	NA	NA	0.00392590586382566	5959	NA	NA	NA
rs180940821	T	A	T	A	0.319999	-0.123479	0.0143915	0.0307504	FALSE	TRUE	FALSE	PWE9yP	0.0816876	0.130635	outcome	TRUE	reported	textfile	0.0659118	1.2e-06	exposure	TRUE	reported	tBkG9x	textfile	5959	2	1	TRUE	NA	0.00393988063859721	23.5627032022632	22.2140477584366	NA	NA	0.00394119819870738	5959	NA	NA	NA
rs2810569	T	C	T	C	-0.113014	0.0220203	0.122183	0.0868369	FALSE	FALSE	FALSE	PWE9yP	0.0501709	0.66073	outcome	TRUE	reported	textfile	0.0240139	2.5e-06	exposure	TRUE	reported	tBkG9x	textfile	5959	2	1	TRUE	NA	0.00370300698821432	22.1408001665341	22.2140477584366	NA	NA	0.00370424562851675	5959	NA	NA	NA
rs56058304	C	A	C	A	0.150898	0.0056693	0.0609072	0.0778462	FALSE	FALSE	FALSE	PWE9yP	0.0533789	0.915417	outcome	TRUE	reported	textfile	0.032742	4.1e-06	exposure	TRUE	reported	tBkG9x	textfile	5959	2	1	TRUE	NA	0.00355171359987323	21.2329713475457	22.2140477584366	NA	NA	0.00355290181364197	5959	NA	NA	NA
rs72778715	C	G	C	G	0.101938	-0.0130309	0.157561	0.150653	FALSE	TRUE	FALSE	PWE9yP	0.0396118	0.742181	outcome	TRUE	reported	textfile	0.0214789	2.1e-06	exposure	TRUE	reported	tBkG9x	textfile	5959	2	1	TRUE	NA	0.00376561821048329	22.5165765103943	22.2140477584366	NA	NA	0.00376687771479323	5959	NA	NA	NA
rs73206280	A	T	A	T	0.146653	-0.061578	0.0700751	0.0484863	FALSE	TRUE	FALSE	PWE9yP	0.0656482	0.348244	outcome	TRUE	reported	textfile	0.0303945	1.4e-06	exposure	TRUE	reported	tBkG9x	textfile	5959	2	1	TRUE	NA	0.00389157249402354	23.2726646083507	22.2140477584366	NA	NA	0.00389287396224337	5959	NA	NA	NA
rs931908	A	C	A	C	0.186261	-0.0536655	0.0391071	0.0610785	FALSE	FALSE	FALSE	PWE9yP	0.0586688	0.360339	outcome	TRUE	reported	textfile	0.0404194	4.1e-06	exposure	TRUE	reported	tBkG9x	textfile	5959	2	1	TRUE	NA	0.0035509605149223	21.2284531864501	22.2140477584366	NA	NA	0.00355214847764714	5959	NA	NA	NA
rs9394172	T	A	T	A	-0.0869276	-0.0332485	0.227788	0.266939	FALSE	TRUE	FALSE	PWE9yP	0.0317826	0.295504	outcome	TRUE	reported	textfile	0.0188092	3.8e-06	exposure	TRUE	reported	tBkG9x	textfile	5959	2	1	TRUE	NA	0.00357147403011805	21.3515272223913	22.2140477584366	NA	NA	0.00357266883096954	5959	NA	NA	NA
