# Supplementary material for: Integrative Mendelian randomization and experimental validation prioritize KLF4 in the gut microbiota–pyroptosis–barrier axis of ulcerative colitis
Source: Front Immunol. 2026 Mar 16;17:1773990. doi: 10.3389/fimmu.2026.1773990 (PMC13033518; doi:10.3389/fimmu.2026.1773990)
Supplement: Supplementary Data Sheet 2 — Full GCST identifiers, taxonomic labels, and Mendelian randomization statistics for the gut microbial traits associated with ulcerative colitis. [file DataSheet2.zip › GM_result/GCST90032519/singlesnpOR.txt]

exposure	outcome	id.exposure	id.outcome	samplesize	SNP	b	se	p	lo_ci	up_ci	or	or_lci95	or_uci95
exposure	outcome	tBkG9x	PWE9yP	NA	rs10230347	-0.346311433881426	0.376129672920871	0.357194796876545	-1.08352559280633	0.390902725043482	0.707292178054117	0.33840035817755	1.47831470342021
exposure	outcome	tBkG9x	PWE9yP	NA	rs12785979	-0.467179198261849	0.389718547911011	0.2306210888207	-1.23102755216743	0.296669155643733	0.626767764654378	0.291992386066825	1.34537011769869
exposure	outcome	tBkG9x	PWE9yP	NA	rs141726850	-0.390322487262622	0.366939748340281	0.287453908925939	-1.10952439400957	0.328879419484329	0.676838567482577	0.329715738570478	1.38941030967481
exposure	outcome	tBkG9x	PWE9yP	NA	rs180940821	-0.385873080853378	0.255274547732962	0.130635577408881	-0.886211194409983	0.114465032703227	0.679856807050602	0.412214598781446	1.12127343247758
exposure	outcome	tBkG9x	PWE9yP	NA	rs2810569	-0.194845771320367	0.443935264657476	0.660729779517709	-1.06495889004902	0.675267347408286	0.822961572545562	0.344742026803735	1.96455812529129
exposure	outcome	tBkG9x	PWE9yP	NA	rs56058304	0.0375704118013493	0.353741600286286	0.915416821548426	-0.655763124759771	0.73090394836247	1.03828510203242	0.519045814700338	2.07695722144461
exposure	outcome	tBkG9x	PWE9yP	NA	rs72778715	-0.127831623143479	0.388587180443014	0.742182062557752	-0.889462496811788	0.633799250524829	0.880001538563782	0.410876540860548	1.88475766042203
exposure	outcome	tBkG9x	PWE9yP	NA	rs73206280	-0.419889126032198	0.447643075832066	0.348244500913779	-1.29726955466305	0.457491302598651	0.657119673241701	0.273276943030195	1.58010500327343
exposure	outcome	tBkG9x	PWE9yP	NA	rs931908	-0.288119896274582	0.314981665512372	0.360338863469114	-0.905483960678832	0.329244168129667	0.749671704006047	0.40434615010553	1.38991718763899
exposure	outcome	tBkG9x	PWE9yP	NA	rs9394172	0.382484964499192	0.3656215057128	0.295504376164197	-0.334133186697896	1.09910311569628	1.46592283330792	0.715958419739086	3.0014728425104
exposure	outcome	tBkG9x	PWE9yP	NA	All - Inverse variance weighted	-0.22904452604374	0.112749111448952	0.0422090578810859	-0.450032784483685	-0.00805626760379538	0.795293121460408	0.637607247654704	0.991976097148703
exposure	outcome	tBkG9x	PWE9yP	NA	All - MR Egger	-0.363067551555573	0.28963287513494	0.245400343974685	-0.930747986820055	0.204612883708909	0.695539447140496	0.394258699742225	1.22704996197879
