# Supplementary material for: Integrative Mendelian randomization and experimental validation prioritize KLF4 in the gut microbiota–pyroptosis–barrier axis of ulcerative colitis
Source: Front Immunol. 2026 Mar 16;17:1773990. doi: 10.3389/fimmu.2026.1773990 (PMC13033518; doi:10.3389/fimmu.2026.1773990)
Supplement: Supplementary Data Sheet 2 — Full GCST identifiers, taxonomic labels, and Mendelian randomization statistics for the gut microbial traits associated with ulcerative colitis. [file DataSheet2.zip › GM_result/GCST90032527/OR.txt]

method	nsnp	b	se	pval	lo_ci	up_ci	or	or_lci95	or_uci95
MR Egger	10	0.539509389223811	0.779404734794015	0.508396800271163	-0.988123890972458	2.06714266942008	1.715165177213	0.372274463750686	7.90221159809184
Weighted median	10	0.491556520162189	0.297144681276072	0.0980733571054155	-0.0908470551389124	1.07396009546329	1.63485893144029	0.913157362945489	2.92694757132418
Inverse variance weighted	10	0.507733498141008	0.221271754904205	0.0217551952135046	0.074040858528766	0.94142613775325	1.66152108345306	1.07685080313689	2.56363490904886
Simple mode	10	0.0695424314975437	0.505747305487331	0.89365929366529	-0.921722287257624	1.06080715025271	1.07201754754967	0.397833267537171	2.88870166481751
Weighted mode	10	0.289735868870538	0.412524811288882	0.500222491112851	-0.518812761255671	1.09828449899675	1.33607454253761	0.59522680496392	2.99901679213741
