# Supplementary material for: Integrative Mendelian randomization and experimental validation prioritize KLF4 in the gut microbiota–pyroptosis–barrier axis of ulcerative colitis
Source: Front Immunol. 2026 Mar 16;17:1773990. doi: 10.3389/fimmu.2026.1773990 (PMC13033518; doi:10.3389/fimmu.2026.1773990)
Supplement: Supplementary Data Sheet 2 — Full GCST identifiers, taxonomic labels, and Mendelian randomization statistics for the gut microbial traits associated with ulcerative colitis. [file DataSheet2.zip › GM_result/GCST90032527/harmonise.txt]

SNP	effect_allele.exposure	other_allele.exposure	effect_allele.outcome	other_allele.outcome	beta.exposure	beta.outcome	eaf.exposure	eaf.outcome	remove	palindromic	ambiguous	id.outcome	se.outcome	pval.outcome	outcome	mr_keep.outcome	pval_origin.outcome	data_source.outcome	se.exposure	pval.exposure	exposure	mr_keep.exposure	pval_origin.exposure	id.exposure	data_source.exposure	samplesize.exposure	action	SNP_index	mr_keep	samplesize.outcome	R2	f	meanf	units.outcome	units.exposure	rsq.exposure	effective_n.exposure	rsq.outcome	steiger_dir	steiger_pval
rs116526749	A	G	A	G	-0.0680061	-0.00210071	0.083965	0.111563	FALSE	FALSE	FALSE	p1yjkc	0.0443394	0.962212	outcome	TRUE	reported	textfile	0.0144115	2.4e-06	exposure	TRUE	reported	rxCY3L	textfile	5959	2	1	TRUE	NA	0.00372292356230263	22.2603291645882	23.5504972741776	NA	NA	0.00372416883971287	5959	NA	NA	NA
rs17151564	T	C	T	C	0.0632311	-0.0227987	0.153123	0.0817184	FALSE	FALSE	FALSE	p1yjkc	0.0510137	0.654938	outcome	TRUE	reported	textfile	0.0113115	2.3e-08	exposure	TRUE	reported	rxCY3L	textfile	5959	2	1	TRUE	NA	0.00521646475790885	31.2374295130455	23.5504972741776	NA	NA	0.00521820699197467	5959	NA	NA	NA
rs28470376	C	T	C	T	0.0519214	0.0130935	0.166077	0.182929	FALSE	FALSE	FALSE	p1yjkc	0.0363577	0.71875	outcome	TRUE	reported	textfile	0.0108121	1.6e-06	exposure	TRUE	reported	rxCY3L	textfile	5959	2	1	TRUE	NA	0.00385497765058551	23.0529705507908	23.5504972741776	NA	NA	0.00385626692768061	5959	NA	NA	NA
rs4748994	C	T	C	T	0.0379285	-0.00792323	0.365417	0.352693	FALSE	FALSE	FALSE	p1yjkc	0.0293769	0.787384	outcome	TRUE	reported	textfile	0.00820121	3.8e-06	exposure	TRUE	reported	rxCY3L	textfile	5959	2	1	TRUE	NA	0.00357640002779767	21.3810822688113	23.5504972741776	NA	NA	0.00357759647067552	5959	NA	NA	NA
rs4782346	G	C	G	C	0.0415051	0.0398198	0.276014	0.308904	FALSE	TRUE	FALSE	p1yjkc	0.0308806	0.197232	outcome	TRUE	reported	textfile	0.00887824	2.9e-06	exposure	TRUE	reported	rxCY3L	textfile	5959	2	1	TRUE	NA	0.00365414603766529	21.8475822023093	23.5504972741776	NA	NA	0.00365536839414934	5959	NA	NA	NA
rs6474491	C	T	C	T	0.0477716	0.0776776	0.204136	0.242016	FALSE	FALSE	FALSE	p1yjkc	0.0327012	0.0175311	outcome	TRUE	reported	textfile	0.0104325	4.7e-06	exposure	TRUE	reported	rxCY3L	textfile	5959	2	1	TRUE	NA	0.00350641977895514	20.9612415351461	23.5504972741776	NA	NA	0.00350759289316896	5959	NA	NA	NA
rs6834102	C	T	C	T	-0.0563206	-0.0329448	0.128339	0.149148	FALSE	FALSE	FALSE	p1yjkc	0.0393611	0.402599	outcome	TRUE	reported	textfile	0.0120378	2.9e-06	exposure	TRUE	reported	rxCY3L	textfile	5959	2	1	TRUE	NA	0.00365994453255511	21.8823778696742	23.5504972741776	NA	NA	0.00366116882157903	5959	NA	NA	NA
rs732409	A	G	A	G	0.109528	0.0741213	0.037979	0.0700395	FALSE	FALSE	FALSE	p1yjkc	0.0555093	0.18178	outcome	TRUE	reported	textfile	0.0212642	2.6e-07	exposure	TRUE	reported	rxCY3L	textfile	5959	2	1	TRUE	NA	0.00443250812093142	26.5220099006566	23.5504972741776	NA	NA	0.00443398969032059	5959	NA	NA	NA
rs78323281	C	G	C	G	0.0476483	-0.00406806	0.209345	0.178609	FALSE	TRUE	FALSE	p1yjkc	0.0366165	0.911538	outcome	TRUE	reported	textfile	0.00974569	1e-06	exposure	TRUE	reported	rxCY3L	textfile	5959	2	1	TRUE	NA	0.00399537552358295	23.8959251885955	23.5504972741776	NA	NA	0.00399671156761854	5959	NA	NA	NA
rs7861839	C	G	C	G	0.0557203	0.0796885	0.132941	0.087284	FALSE	TRUE	FALSE	p1yjkc	0.0497451	0.10917	outcome	TRUE	reported	textfile	0.0117543	2.1e-06	exposure	TRUE	reported	rxCY3L	textfile	5959	2	1	TRUE	NA	0.003756862564259	22.4640245481584	23.5504972741776	NA	NA	0.00375811915107354	5959	NA	NA	NA
