# Supplementary material for: Integrative Mendelian randomization and experimental validation prioritize KLF4 in the gut microbiota–pyroptosis–barrier axis of ulcerative colitis
Source: Front Immunol. 2026 Mar 16;17:1773990. doi: 10.3389/fimmu.2026.1773990 (PMC13033518; doi:10.3389/fimmu.2026.1773990)
Supplement: Supplementary Data Sheet 2 — Full GCST identifiers, taxonomic labels, and Mendelian randomization statistics for the gut microbial traits associated with ulcerative colitis. [file DataSheet2.zip › GM_result/GCST90032527/singlesnpOR.txt]

exposure	outcome	id.exposure	id.outcome	samplesize	SNP	b	se	p	lo_ci	up_ci	or	or_lci95	or_uci95
exposure	outcome	rxCY3L	p1yjkc	NA	rs116526749	0.0308900231008689	0.651991512526082	0.962212000407939	-1.24701334145025	1.30879338765199	1.03137207054694	0.287361767964289	3.70170449409429
exposure	outcome	rxCY3L	p1yjkc	NA	rs17151564	-0.36056149584619	0.806781789341005	0.65493767498028	-1.94185380295456	1.22073081126218	0.697284693672229	0.143437797743958	3.38966403330782
exposure	outcome	rxCY3L	p1yjkc	NA	rs28470376	0.252179255567069	0.700244985689908	0.718749888251081	-1.12030091638515	1.62465942751929	1.28682668745914	0.326181626457639	5.076689761899
exposure	outcome	rxCY3L	p1yjkc	NA	rs4748994	-0.208899112804356	0.774533662021962	0.78738372545805	-1.7269850903674	1.30918686475869	0.811477099162716	0.177819712984836	3.70316131666286
exposure	outcome	rxCY3L	p1yjkc	NA	rs4782346	0.959395351414645	0.744019409662909	0.197232571105534	-0.498882691524656	2.41767339435395	2.61011779216688	0.607208720290162	11.2197250489594
exposure	outcome	rxCY3L	p1yjkc	NA	rs6474491	1.62602048078775	0.684532232539835	0.017531148014423	0.284337305009671	2.96770365656583	5.08360411142401	1.32888109341486	19.4472108074604
exposure	outcome	rxCY3L	p1yjkc	NA	rs6834102	0.584951154639688	0.698875722204664	0.402598861525051	-0.784845260881454	1.95474757016083	1.79490331079972	0.456190286807236	7.06213610479858
exposure	outcome	rxCY3L	p1yjkc	NA	rs732409	0.676733803228398	0.506804652691549	0.181779759891951	-0.316603316047038	1.67007092250383	1.96744117640495	0.72861972956068	5.31254456278255
exposure	outcome	rxCY3L	p1yjkc	NA	rs78323281	-0.0853768130237595	0.76847442616001	0.911537766646985	-1.59158668829738	1.42083306224986	0.918166242210908	0.203602301916321	4.14056835507773
exposure	outcome	rxCY3L	p1yjkc	NA	rs7861839	1.4301520271786	0.892764396458741	0.109169613823046	-0.319666189880528	3.17997024423774	4.17933451606368	0.726391473432114	24.0460380332281
exposure	outcome	rxCY3L	p1yjkc	NA	All - Inverse variance weighted	0.507733498141008	0.221271754904205	0.0217551952135046	0.074040858528766	0.94142613775325	1.66152108345306	1.07685080313689	2.56363490904886
exposure	outcome	rxCY3L	p1yjkc	NA	All - MR Egger	0.539509389223811	0.779404734794015	0.508396800271163	-0.988123890972458	2.06714266942008	1.715165177213	0.372274463750686	7.90221159809184
