# Supplementary material for: Integrative Mendelian randomization and experimental validation prioritize KLF4 in the gut microbiota–pyroptosis–barrier axis of ulcerative colitis
Source: Front Immunol. 2026 Mar 16;17:1773990. doi: 10.3389/fimmu.2026.1773990 (PMC13033518; doi:10.3389/fimmu.2026.1773990)
Supplement: Supplementary Data Sheet 2 — Full GCST identifiers, taxonomic labels, and Mendelian randomization statistics for the gut microbial traits associated with ulcerative colitis. [file DataSheet2.zip › GM_result/GCST90032528/OR.txt]

method	nsnp	b	se	pval	lo_ci	up_ci	or	or_lci95	or_uci95
MR Egger	11	1.08364130265686	0.779458834161823	0.197872053825597	-0.444098012300317	2.61138061761403	2.95542156613331	0.641402552406841	13.617838907547
Weighted median	11	0.241358883944074	0.266789294650055	0.365635049101288	-0.281548133570034	0.764265901458182	1.27297780463498	0.75461459250677	2.147417379924
Inverse variance weighted	11	0.537941380202822	0.215751574930019	0.0126548680516574	0.115068293339984	0.960814467065661	1.71247789013842	1.12195005667229	2.61382448066449
Simple mode	11	0.0520470110261746	0.413193415891783	0.902257882920029	-0.757812084121721	0.86190610617407	1.05342526395199	0.468690761982055	2.36766942458916
Weighted mode	11	0.123494860351731	0.392280235276198	0.759374256891166	-0.645374400789617	0.892364121493079	1.13144418930197	0.524466144804492	2.44089340405832
