# Supplementary material for: Integrative Mendelian randomization and experimental validation prioritize KLF4 in the gut microbiota–pyroptosis–barrier axis of ulcerative colitis
Source: Front Immunol. 2026 Mar 16;17:1773990. doi: 10.3389/fimmu.2026.1773990 (PMC13033518; doi:10.3389/fimmu.2026.1773990)
Supplement: Supplementary Data Sheet 2 — Full GCST identifiers, taxonomic labels, and Mendelian randomization statistics for the gut microbial traits associated with ulcerative colitis. [file DataSheet2.zip › GM_result/GCST90032528/harmonise.txt]

SNP	effect_allele.exposure	other_allele.exposure	effect_allele.outcome	other_allele.outcome	beta.exposure	beta.outcome	eaf.exposure	eaf.outcome	remove	palindromic	ambiguous	id.outcome	se.outcome	pval.outcome	outcome	mr_keep.outcome	pval_origin.outcome	data_source.outcome	se.exposure	pval.exposure	exposure	mr_keep.exposure	pval_origin.exposure	id.exposure	data_source.exposure	samplesize.exposure	action	SNP_index	mr_keep	samplesize.outcome	R2	f	meanf	units.outcome	units.exposure	rsq.exposure	effective_n.exposure	rsq.outcome	steiger_dir	steiger_pval
rs11083269	A	G	A	G	-0.0423358	-0.00261465	0.369416	0.312214	FALSE	FALSE	FALSE	hUzvHS	0.0302974	0.931228	outcome	TRUE	reported	textfile	0.00921297	4.3e-06	exposure	TRUE	reported	ufAayu	textfile	5959	2	1	TRUE	NA	0.00353107224502133	21.1091352451727	23.7562304618497	NA	NA	0.00353225357777354	5959	NA	NA	NA
rs113888016	C	G	C	G	-0.0787606	-0.167397	0.0688638	0.0641927	FALSE	TRUE	FALSE	hUzvHS	0.0576421	0.00368346	outcome	TRUE	reported	textfile	0.0171717	4.5e-06	exposure	TRUE	reported	ufAayu	textfile	5959	2	1	TRUE	NA	0.00351793287857356	21.0303093744577	23.7562304618497	NA	NA	0.00351910983102829	5959	NA	NA	NA
rs116526749	A	G	A	G	-0.0795421	-0.00210071	0.083965	0.111563	FALSE	FALSE	FALSE	hUzvHS	0.0443394	0.962212	outcome	TRUE	reported	textfile	0.0156676	3.8e-07	exposure	TRUE	reported	ufAayu	textfile	5959	2	1	TRUE	NA	0.00430666774938665	25.7657844560508	23.7562304618497	NA	NA	0.0043081074385463	5959	NA	NA	NA
rs17151564	T	C	T	C	0.0683946	-0.0227987	0.153123	0.0817184	FALSE	FALSE	FALSE	hUzvHS	0.0510137	0.654938	outcome	TRUE	reported	textfile	0.0122975	2.7e-08	exposure	TRUE	reported	ufAayu	textfile	5959	2	1	TRUE	NA	0.00516402175477134	30.9217582253444	23.7562304618497	NA	NA	0.00516574656448332	5959	NA	NA	NA
rs28470376	C	T	C	T	0.0608353	0.0130935	0.166077	0.182929	FALSE	FALSE	FALSE	hUzvHS	0.0363577	0.71875	outcome	TRUE	reported	textfile	0.0117544	2.3e-07	exposure	TRUE	reported	ufAayu	textfile	5959	2	1	TRUE	NA	0.00447496022510651	26.7771648084183	23.7562304618497	NA	NA	0.00447645592034335	5959	NA	NA	NA
rs4234793	A	G	A	G	-0.0603263	-0.042033	0.130318	0.169364	FALSE	FALSE	FALSE	hUzvHS	0.0374663	0.261909	outcome	TRUE	reported	textfile	0.0130334	3.7e-06	exposure	TRUE	reported	ufAayu	textfile	5959	2	1	TRUE	NA	0.00358233308854985	21.4166798895065	23.7562304618497	NA	NA	0.00358353150912566	5959	NA	NA	NA
rs4748994	C	T	C	T	0.0417299	-0.00792323	0.365417	0.352693	FALSE	FALSE	FALSE	hUzvHS	0.0293769	0.787384	outcome	TRUE	reported	textfile	0.00891595	2.9e-06	exposure	TRUE	reported	ufAayu	textfile	5959	2	1	TRUE	NA	0.00366262517227849	21.8984640168052	23.7562304618497	NA	NA	0.00366385035470648	5959	NA	NA	NA
rs59312570	A	G	A	G	0.0506369	0.00325645	0.209296	0.177095	FALSE	FALSE	FALSE	hUzvHS	0.0367398	0.929372	outcome	TRUE	reported	textfile	0.0106014	1.8e-06	exposure	TRUE	reported	ufAayu	textfile	5959	2	1	TRUE	NA	0.00381394871737345	22.8066760020793	23.7562304618497	NA	NA	0.00381522432511139	5959	NA	NA	NA
rs6474491	C	T	C	T	0.0532252	0.0776776	0.204136	0.242016	FALSE	FALSE	FALSE	hUzvHS	0.0327012	0.0175311	outcome	TRUE	reported	textfile	0.0113418	2.7e-06	exposure	TRUE	reported	ufAayu	textfile	5959	2	1	TRUE	NA	0.00368209664735738	22.0153122356814	23.7562304618497	NA	NA	0.00368332831909701	5959	NA	NA	NA
rs732409	A	G	A	G	0.115822	0.0741213	0.037979	0.0700395	FALSE	FALSE	FALSE	hUzvHS	0.0555093	0.18178	outcome	TRUE	reported	textfile	0.0231174	5.4e-07	exposure	TRUE	reported	ufAayu	textfile	5959	2	1	TRUE	NA	0.00419474122958572	25.093333545453	23.7562304618497	NA	NA	0.00419614366016916	5959	NA	NA	NA
rs7861839	C	G	C	G	0.0606032	0.0796885	0.132941	0.087284	FALSE	TRUE	FALSE	hUzvHS	0.0497451	0.10917	outcome	TRUE	reported	textfile	0.0127787	2.1e-06	exposure	TRUE	reported	ufAayu	textfile	5959	2	1	TRUE	NA	0.00376017689693868	22.4839172813779	23.7562304618497	NA	NA	0.00376143458813811	5959	NA	NA	NA
