# Supplementary material for: Integrative Mendelian randomization and experimental validation prioritize KLF4 in the gut microbiota–pyroptosis–barrier axis of ulcerative colitis
Source: Front Immunol. 2026 Mar 16;17:1773990. doi: 10.3389/fimmu.2026.1773990 (PMC13033518; doi:10.3389/fimmu.2026.1773990)
Supplement: Supplementary Data Sheet 2 — Full GCST identifiers, taxonomic labels, and Mendelian randomization statistics for the gut microbial traits associated with ulcerative colitis. [file DataSheet2.zip › GM_result/GCST90032528/singlesnpOR.txt]

exposure	outcome	id.exposure	id.outcome	samplesize	SNP	b	se	p	lo_ci	up_ci	or	or_lci95	or_uci95
exposure	outcome	ufAayu	hUzvHS	NA	rs11083269	0.0617597872249963	0.715644915178171	0.931228348302501	-1.34090424652422	1.46442382097421	1.06370679807472	0.261609002562969	4.32505051884839
exposure	outcome	ufAayu	hUzvHS	NA	rs113888016	2.12539010622062	0.731864663296115	0.00368339535657088	0.690935366160237	3.55984484628101	8.37616444471063	1.99558125971869	35.1577418675122
exposure	outcome	ufAayu	hUzvHS	NA	rs116526749	0.0264100394633785	0.557433107750487	0.962212000407939	-1.06615885172758	1.11897893065433	1.02676187505756	0.344328597681743	3.06172637175528
exposure	outcome	ufAayu	hUzvHS	NA	rs17151564	-0.333340643852	0.74587321221266	0.65493767498028	-1.79525213978881	1.12857085208481	0.716526072377415	0.166085570286371	3.09123550896905
exposure	outcome	ufAayu	hUzvHS	NA	rs28470376	0.215228658361182	0.597641500904902	0.718749888251081	-0.956148683412426	1.38660600013479	1.24014543417085	0.38437037100318	4.00124675031753
exposure	outcome	ufAayu	hUzvHS	NA	rs4234793	0.69676078261057	0.621060797695201	0.26190997694936	-0.520518380872024	1.91403994609316	2.0072402779642	0.594212439755703	6.78042609666372
exposure	outcome	ufAayu	hUzvHS	NA	rs4748994	-0.189869374237657	0.703977244134302	0.78738372545805	-1.56966477274089	1.18992602426557	0.827067163166206	0.208114936464359	3.28683805213059
exposure	outcome	ufAayu	hUzvHS	NA	rs59312570	0.0643098214938118	0.725553894491962	0.929371605929821	-1.35777581171043	1.48639545469806	1.06642274827308	0.257232274171156	4.42113059762322
exposure	outcome	ufAayu	hUzvHS	NA	rs6474491	1.45941396180756	0.614393182176864	0.017531148014423	0.255203324740912	2.66362459887422	4.30343681088311	1.29072403032387	14.3482014359156
exposure	outcome	ufAayu	hUzvHS	NA	rs732409	0.639958729775	0.479263870421854	0.181779759891951	-0.299398456251835	1.57931591580183	1.8964026127274	0.74126398931212	4.8516357484149
exposure	outcome	ufAayu	hUzvHS	NA	rs7861839	1.31492231433324	0.820832893312564	0.109169613823046	-0.29391015655939	2.92375478522586	3.72446163672666	0.745343452655454	18.6110368770637
exposure	outcome	ufAayu	hUzvHS	NA	All - Inverse variance weighted	0.537941380202822	0.215751574930019	0.0126548680516574	0.115068293339984	0.960814467065661	1.71247789013842	1.12195005667229	2.61382448066449
exposure	outcome	ufAayu	hUzvHS	NA	All - MR Egger	1.08364130265686	0.779458834161823	0.197872053825597	-0.444098012300317	2.61138061761403	2.95542156613331	0.641402552406841	13.617838907547
