# Supplementary material for: Integrative Mendelian randomization and experimental validation prioritize KLF4 in the gut microbiota–pyroptosis–barrier axis of ulcerative colitis
Source: Front Immunol. 2026 Mar 16;17:1773990. doi: 10.3389/fimmu.2026.1773990 (PMC13033518; doi:10.3389/fimmu.2026.1773990)
Supplement: Supplementary Data Sheet 2 — Full GCST identifiers, taxonomic labels, and Mendelian randomization statistics for the gut microbial traits associated with ulcerative colitis. [file DataSheet2.zip › GM_result/GCST90032583/OR.txt]

method	nsnp	b	se	pval	lo_ci	up_ci	or	or_lci95	or_uci95
MR Egger	5	-2.05984839608489	1.06760999206222	0.149253871485959	-4.15236398052683	0.0326671883570611	0.127473293880413	0.0157271937255412	1.03320661882181
Weighted median	5	-2.1201371565002	0.735998122907921	0.00396883153598405	-3.56269347739972	-0.677580835600674	0.120015166522337	0.0283623284492697	0.507844065805365
Inverse variance weighted	5	-1.99455357865146	0.57441404574557	0.000515966844634899	-3.12040510831278	-0.86870204899014	0.136074387120997	0.0441392836065852	0.419495680885781
Simple mode	5	-2.29318486840111	0.92062752853281	0.0674199475163787	-4.09761482432542	-0.488754912476804	0.100944454547068	0.0166122513229921	0.613389642721209
Weighted mode	5	-2.29318486840111	0.941912956369425	0.0716241257899323	-4.13933426288518	-0.447035473917039	0.100944454547068	0.015933455467066	0.639521221549652
