# Supplementary material for: Integrative Mendelian randomization and experimental validation prioritize KLF4 in the gut microbiota–pyroptosis–barrier axis of ulcerative colitis
Source: Front Immunol. 2026 Mar 16;17:1773990. doi: 10.3389/fimmu.2026.1773990 (PMC13033518; doi:10.3389/fimmu.2026.1773990)
Supplement: Supplementary Data Sheet 2 — Full GCST identifiers, taxonomic labels, and Mendelian randomization statistics for the gut microbial traits associated with ulcerative colitis. [file DataSheet2.zip › GM_result/GCST90032583/harmonise.txt]

SNP	effect_allele.exposure	other_allele.exposure	effect_allele.outcome	other_allele.outcome	beta.exposure	beta.outcome	eaf.exposure	eaf.outcome	remove	palindromic	ambiguous	id.outcome	se.outcome	pval.outcome	outcome	mr_keep.outcome	pval_origin.outcome	data_source.outcome	se.exposure	pval.exposure	exposure	mr_keep.exposure	pval_origin.exposure	id.exposure	data_source.exposure	samplesize.exposure	action	SNP_index	mr_keep	samplesize.outcome	R2	f	meanf	units.outcome	units.exposure	rsq.exposure	effective_n.exposure	rsq.outcome	steiger_dir	steiger_pval
rs11745876	A	G	A	G	0.0208087	-0.03179	0.392729	0.417401	FALSE	FALSE	FALSE	07KaqS	0.0286963	0.267944	outcome	TRUE	reported	textfile	0.0043466	1.7e-06	exposure	TRUE	reported	XJzjnS	textfile	5959	2	1	TRUE	NA	0.00383133421697555	22.9110377734913	25.0977864220704	NA	NA	0.00383261561707144	5959	NA	NA	NA
rs142151474	T	C	T	C	-0.0867038	0.187387	0.0136095	0.0161469	FALSE	FALSE	FALSE	07KaqS	0.111645	0.0932653	outcome	TRUE	reported	textfile	0.0180393	1.5e-06	exposure	TRUE	reported	XJzjnS	textfile	5959	2	1	TRUE	NA	0.00386174094308265	23.0935721911961	25.0977864220704	NA	NA	0.00386303247335373	5959	NA	NA	NA
rs17715451	C	T	C	T	-0.0217278	0.0519004	0.312616	0.374714	FALSE	FALSE	FALSE	07KaqS	0.0289633	0.073143	outcome	TRUE	reported	textfile	0.00443282	9.5e-07	exposure	TRUE	reported	XJzjnS	textfile	5959	2	1	TRUE	NA	0.00401560020280438	24.0173745823494	25.0977864220704	NA	NA	0.00401694298264851	5959	NA	NA	NA
rs2298247	A	T	A	T	-0.0660284	0.103634	0.0313506	0.0321363	FALSE	TRUE	FALSE	07KaqS	0.0797144	0.193578	outcome	TRUE	reported	textfile	0.0118591	2.6e-08	exposure	TRUE	reported	XJzjnS	textfile	5959	2	1	TRUE	NA	0.0051752493686201	30.9893380410006	25.0977864220704	NA	NA	0.00517697790889774	5959	NA	NA	NA
rs77540379	G	A	G	A	-0.0767939	0.178427	0.0178571	0.0220577	FALSE	FALSE	FALSE	07KaqS	0.0950365	0.060456	outcome	TRUE	reported	textfile	0.0155192	7.5e-07	exposure	TRUE	reported	XJzjnS	textfile	5959	2	1	TRUE	NA	0.00409223458152664	24.4776095223145	25.0977864220704	NA	NA	0.00409360288187858	5959	NA	NA	NA
