# Supplementary material for: Integrative Mendelian randomization and experimental validation prioritize KLF4 in the gut microbiota–pyroptosis–barrier axis of ulcerative colitis
Source: Front Immunol. 2026 Mar 16;17:1773990. doi: 10.3389/fimmu.2026.1773990 (PMC13033518; doi:10.3389/fimmu.2026.1773990)
Supplement: Supplementary Data Sheet 2 — Full GCST identifiers, taxonomic labels, and Mendelian randomization statistics for the gut microbial traits associated with ulcerative colitis. [file DataSheet2.zip › GM_result/GCST90032583/singlesnpOR.txt]

exposure	outcome	id.exposure	id.outcome	samplesize	SNP	b	se	p	lo_ci	up_ci	or	or_lci95	or_uci95
exposure	outcome	XJzjnS	07KaqS	NA	rs11745876	-1.52772638367606	1.37905299225805	0.267944604529596	-4.23067024850183	1.17521748114971	0.217028546440623	0.0145426400984303	3.23884725547279
exposure	outcome	XJzjnS	07KaqS	NA	rs142151474	-2.16123168765383	1.28765982575158	0.0932654869692949	-4.68504494612693	0.362581570819272	0.115183163951645	0.00923231964589546	1.43703443628167
exposure	outcome	XJzjnS	07KaqS	NA	rs17715451	-2.38866337134915	1.33300656302065	0.073143107555738	-5.00135623486961	0.22402949217132	0.0917522406264287	0.00672881495441417	1.25110791677329
exposure	outcome	XJzjnS	07KaqS	NA	rs2298247	-1.56953674479466	1.20727444554162	0.193578268449385	-3.93579465805623	0.796721168466902	0.208141582697948	0.0195301733497782	2.21825570475538
exposure	outcome	XJzjnS	07KaqS	NA	rs77540379	-2.32345277424379	1.23755272228654	0.060455402200827	-4.7490561099254	0.102150561437822	0.0979348542171664	0.00865986530758502	1.10755021352778
exposure	outcome	XJzjnS	07KaqS	NA	All - Inverse variance weighted	-1.99455357865146	0.57441404574557	0.000515966844634899	-3.12040510831278	-0.86870204899014	0.136074387120997	0.0441392836065852	0.419495680885781
exposure	outcome	XJzjnS	07KaqS	NA	All - MR Egger	-2.05984839608489	1.06760999206222	0.149253871485959	-4.15236398052683	0.0326671883570611	0.127473293880413	0.0157271937255412	1.03320661882181
