# Supplementary material for: Integrative Mendelian randomization and experimental validation prioritize KLF4 in the gut microbiota–pyroptosis–barrier axis of ulcerative colitis
Source: Front Immunol. 2026 Mar 16;17:1773990. doi: 10.3389/fimmu.2026.1773990 (PMC13033518; doi:10.3389/fimmu.2026.1773990)
Supplement: Supplementary Data Sheet 3 — Full results of the pairwise Mendelian randomization analyses between ulcerative colitis-associated microbial taxa and ulcerative colitis-associated pyroptosis proteins, used for the downstream mediation analysis. [file DataSheet3.zip]

Archive with 392 entries (352 files):
- GM_bd_fer_result/
- GM_bd_fer_result/GCST90032466+11067_13_BGLAP_Osteocalcin/
- GM_bd_fer_result/GCST90032466+11067_13_BGLAP_Osteocalcin/OR.txt
- GM_bd_fer_result/GCST90032466+11067_13_BGLAP_Osteocalcin/forest.pdf
- GM_bd_fer_result/GCST90032466+11067_13_BGLAP_Osteocalcin/funnelplot.pdf
- GM_bd_fer_result/GCST90032466+11067_13_BGLAP_Osteocalcin/harmonise.txt
- GM_bd_fer_result/GCST90032466+11067_13_BGLAP_Osteocalcin/heterogeneity.txt
- GM_bd_fer_result/GCST90032466+11067_13_BGLAP_Osteocalcin/pleiotropy.txt
- GM_bd_fer_result/GCST90032466+11067_13_BGLAP_Osteocalcin/scatter.pdf
- GM_bd_fer_result/GCST90032466+11067_13_BGLAP_Osteocalcin/sensitivity-analysis.pdf
- GM_bd_fer_result/GCST90032466+11067_13_BGLAP_Osteocalcin/singlesnpOR.txt
- GM_bd_fer_result/GCST90032466+12332_7_EEF2K_EF2K/
- GM_bd_fer_result/GCST90032466+12332_7_EEF2K_EF2K/OR.txt
- GM_bd_fer_result/GCST90032466+12332_7_EEF2K_EF2K/forest.pdf
- GM_bd_fer_result/GCST90032466+12332_7_EEF2K_EF2K/funnelplot.pdf
- GM_bd_fer_result/GCST90032466+12332_7_EEF2K_EF2K/harmonise.txt
- GM_bd_fer_result/GCST90032466+12332_7_EEF2K_EF2K/heterogeneity.txt
- GM_bd_fer_result/GCST90032466+12332_7_EEF2K_EF2K/pleiotropy.txt
- GM_bd_fer_result/GCST90032466+12332_7_EEF2K_EF2K/scatter.pdf
- GM_bd_fer_result/GCST90032466+12332_7_EEF2K_EF2K/sensitivity-analysis.pdf
- GM_bd_fer_result/GCST90032466+12332_7_EEF2K_EF2K/singlesnpOR.txt
- GM_bd_fer_result/GCST90032466+12439_67_IRF9_ISGF3/
- GM_bd_fer_result/GCST90032466+12439_67_IRF9_ISGF3/OR.txt
- GM_bd_fer_result/GCST90032466+12439_67_IRF9_ISGF3/forest.pdf
- GM_bd_fer_result/GCST90032466+12439_67_IRF9_ISGF3/funnelplot.pdf
- GM_bd_fer_result/GCST90032466+12439_67_IRF9_ISGF3/harmonise.txt
- GM_bd_fer_result/GCST90032466+12439_67_IRF9_ISGF3/heterogeneity.txt
- GM_bd_fer_result/GCST90032466+12439_67_IRF9_ISGF3/pleiotropy.txt
- GM_bd_fer_result/GCST90032466+12439_67_IRF9_ISGF3/scatter.pdf
- GM_bd_fer_result/GCST90032466+12439_67_IRF9_ISGF3/sensitivity-analysis.pdf
- GM_bd_fer_result/GCST90032466+12439_67_IRF9_ISGF3/singlesnpOR.txt
- GM_bd_fer_result/GCST90032466+13032_1_BECN1_BECN1/
- GM_bd_fer_result/GCST90032466+13032_1_BECN1_BECN1/OR.txt
- GM_bd_fer_result/GCST90032466+13032_1_BECN1_BECN1/forest.pdf
- GM_bd_fer_result/GCST90032466+13032_1_BECN1_BECN1/funnelplot.pdf
- GM_bd_fer_result/GCST90032466+13032_1_BECN1_BECN1/harmonise.txt
- GM_bd_fer_result/GCST90032466+13032_1_BECN1_BECN1/heterogeneity.txt
- GM_bd_fer_result/GCST90032466+13032_1_BECN1_BECN1/pleiotropy.txt
- GM_bd_fer_result/GCST90032466+13032_1_BECN1_BECN1/scatter.pdf
- GM_bd_fer_result/GCST90032466+13032_1_BECN1_BECN1/sensitivity-analysis.pdf
- GM_bd_fer_result/GCST90032466+13032_1_BECN1_BECN1/singlesnpOR.txt
- GM_bd_fer_result/GCST90032583+11067_13_BGLAP_Osteocalcin/
- GM_bd_fer_result/GCST90032583+11067_13_BGLAP_Osteocalcin/OR.txt
- GM_bd_fer_result/GCST90032583+11067_13_BGLAP_Osteocalcin/forest.pdf
- GM_bd_fer_result/GCST90032583+11067_13_BGLAP_Osteocalcin/funnelplot.pdf
- GM_bd_fer_result/GCST90032583+11067_13_BGLAP_Osteocalcin/harmonise.txt
- GM_bd_fer_result/GCST90032583+11067_13_BGLAP_Osteocalcin/heterogeneity.txt
- GM_bd_fer_result/GCST90032583+11067_13_BGLAP_Osteocalcin/pleiotropy.txt
- GM_bd_fer_result/GCST90032583+11067_13_BGLAP_Osteocalcin/scatter.pdf
- GM_bd_fer_result/GCST90032583+11067_13_BGLAP_Osteocalcin/sensitivity-analysis.pdf
- GM_bd_fer_result/GCST90032583+11067_13_BGLAP_Osteocalcin/singlesnpOR.txt
- GM_bd_fer_result/GCST90032583+12332_7_EEF2K_EF2K/
- GM_bd_fer_result/GCST90032583+12332_7_EEF2K_EF2K/OR.txt
- GM_bd_fer_result/GCST90032583+12332_7_EEF2K_EF2K/forest.pdf
- GM_bd_fer_result/GCST90032583+12332_7_EEF2K_EF2K/funnelplot.pdf
- GM_bd_fer_result/GCST90032583+12332_7_EEF2K_EF2K/harmonise.txt
- GM_bd_fer_result/GCST90032583+12332_7_EEF2K_EF2K/heterogeneity.txt
- GM_bd_fer_result/GCST90032583+12332_7_EEF2K_EF2K/pleiotropy.txt
- GM_bd_fer_result/GCST90032583+12332_7_EEF2K_EF2K/scatter.pdf
- GM_bd_fer_result/GCST90032583+12332_7_EEF2K_EF2K/sensitivity-analysis.pdf
- GM_bd_fer_result/GCST90032583+12332_7_EEF2K_EF2K/singlesnpOR.txt
- GM_bd_fer_result/GCST90032583+12439_67_IRF9_ISGF3/
- GM_bd_fer_result/GCST90032583+12439_67_IRF9_ISGF3/OR.txt
- GM_bd_fer_result/GCST90032583+12439_67_IRF9_ISGF3/forest.pdf
- GM_bd_fer_result/GCST90032583+12439_67_IRF9_ISGF3/funnelplot.pdf
- GM_bd_fer_result/GCST90032583+12439_67_IRF9_ISGF3/harmonise.txt
- GM_bd_fer_result/GCST90032583+12439_67_IRF9_ISGF3/heterogeneity.txt
- GM_bd_fer_result/GCST90032583+12439_67_IRF9_ISGF3/pleiotropy.txt
- GM_bd_fer_result/GCST90032583+12439_67_IRF9_ISGF3/scatter.pdf
- GM_bd_fer_result/GCST90032583+12439_67_IRF9_ISGF3/sensitivity-analysis.pdf
- GM_bd_fer_result/GCST90032583+12439_67_IRF9_ISGF3/singlesnpOR.txt
- GM_bd_fer_result/GCST90032583+13032_1_BECN1_BECN1/
- GM_bd_fer_result/GCST90032583+13032_1_BECN1_BECN1/OR.txt
- GM_bd_fer_result/GCST90032583+13032_1_BECN1_BECN1/forest.pdf
- GM_bd_fer_result/GCST90032583+13032_1_BECN1_BECN1/funnelplot.pdf
- GM_bd_fer_result/GCST90032583+13032_1_BECN1_BECN1/harmonise.txt
- GM_bd_fer_result/GCST90032583+13032_1_BECN1_BECN1/heterogeneity.txt
- GM_bd_fer_result/GCST90032583+13032_1_BECN1_BECN1/pleiotropy.txt
- GM_bd_fer_result/GCST90032583+13032_1_BECN1_BECN1/scatter.pdf
- GM_bd_fer_result/GCST90032583+13032_1_BECN1_BECN1/sensitivity-analysis.pdf
- GM_bd_fer_result/GCST90032583+13032_1_BECN1_BECN1/singlesnpOR.txt
- GM_bd_fer_result/GCST90032583+13105_7_SNAP25_SNP25/
- GM_bd_fer_result/GCST90032583+13105_7_SNAP25_SNP25/OR.txt
- GM_bd_fer_result/GCST90032583+13105_7_SNAP25_SNP25/forest.pdf
- GM_bd_fer_result/GCST90032583+13105_7_SNAP25_SNP25/funnelplot.pdf
- GM_bd_fer_result/GCST90032583+13105_7_SNAP25_SNP25/harmonise.txt
- GM_bd_fer_result/GCST90032583+13105_7_SNAP25_SNP25/heterogeneity.txt
- GM_bd_fer_result/GCST90032583+13105_7_SNAP25_SNP25/pleiotropy.txt
- GM_bd_fer_result/GCST90032583+13105_7_SNAP25_SNP25/scatter.pdf
- GM_bd_fer_result/GCST90032583+13105_7_SNAP25_SNP25/sensitivity-analysis.pdf
- GM_bd_fer_result/GCST90032583+13105_7_SNAP25_SNP25/singlesnpOR.txt
- GM_bd_fer_result/GCST90032583+13985_12_SMURF2_SMUF2/
- GM_bd_fer_result/GCST90032583+13985_12_SMURF2_SMUF2/OR.txt
- GM_bd_fer_result/GCST90032583+13985_12_SMURF2_SMUF2/forest.pdf
- GM_bd_fer_result/GCST90032583+13985_12_SMURF2_SMUF2/funnelplot.pdf
- GM_bd_fer_result/GCST90032583+13985_12_SMURF2_SMUF2/harmonise.txt
- GM_bd_fer_result/GCST90032583+13985_12_SMURF2_SMUF2/heterogeneity.txt
- GM_bd_fer_result/GCST90032583+13985_12_SMURF2_SMUF2/pleiotropy.txt
- GM_bd_fer_result/GCST90032583+13985_12_SMURF2_SMUF2/scatter.pdf
- GM_bd_fer_result/GCST90032583+13985_12_SMURF2_SMUF2/sensitivity-analysis.pdf
- GM_bd_fer_result/GCST90032583+13985_12_SMURF2_SMUF2/singlesnpOR.txt
- GM_bd_fer_result/GCST90032583+15346_31_IFNG_IFN_g/
- GM_bd_fer_result/GCST90032583+15346_31_IFNG_IFN_g/OR.txt
- GM_bd_fer_result/GCST90032583+15346_31_IFNG_IFN_g/forest.pdf
- GM_bd_fer_result/GCST90032583+15346_31_IFNG_IFN_g/funnelplot.pdf
- GM_bd_fer_result/GCST90032583+15346_31_IFNG_IFN_g/harmonise.txt
- GM_bd_fer_result/GCST90032583+15346_31_IFNG_IFN_g/heterogeneity.txt
- GM_bd_fer_result/GCST90032583+15346_31_IFNG_IFN_g/pleiotropy.txt
- GM_bd_fer_result/GCST90032583+15346_31_IFNG_IFN_g/scatter.pdf
- GM_bd_fer_result/GCST90032583+15346_31_IFNG_IFN_g/sensitivity-analysis.pdf
- GM_bd_fer_result/GCST90032583+15346_31_IFNG_IFN_g/singlesnpOR.txt
- GM_bd_fer_result/GCST90032583+15675_3_CEBPB_CEBPB/
- GM_bd_fer_result/GCST90032583+15675_3_CEBPB_CEBPB/OR.txt
- GM_bd_fer_result/GCST90032583+15675_3_CEBPB_CEBPB/forest.pdf
- GM_bd_fer_result/GCST90032583+15675_3_CEBPB_CEBPB/funnelplot.pdf
- GM_bd_fer_result/GCST90032583+15675_3_CEBPB_CEBPB/harmonise.txt
- GM_bd_fer_result/GCST90032583+15675_3_CEBPB_CEBPB/heterogeneity.txt
- GM_bd_fer_result/GCST90032583+15675_3_CEBPB_CEBPB/pleiotropy.txt
- GM_bd_fer_result/GCST90032583+15675_3_CEBPB_CEBPB/scatter.pdf
- GM_bd_fer_result/GCST90032583+15675_3_CEBPB_CEBPB/sensitivity-analysis.pdf
- GM_bd_fer_result/GCST90032583+15675_3_CEBPB_CEBPB/singlesnpOR.txt
- GM_bd_fer_result/GCST90032583+16914_104_CD14_sCD14/
- GM_bd_fer_result/GCST90032583+16914_104_CD14_sCD14/OR.txt
- GM_bd_fer_result/GCST90032583+16914_104_CD14_sCD14/forest.pdf
- GM_bd_fer_result/GCST90032583+16914_104_CD14_sCD14/funnelplot.pdf
- GM_bd_fer_result/GCST90032583+16914_104_CD14_sCD14/harmonise.txt
- GM_bd_fer_result/GCST90032583+16914_104_CD14_sCD14/heterogeneity.txt
- GM_bd_fer_result/GCST90032583+16914_104_CD14_sCD14/pleiotropy.txt
- GM_bd_fer_result/GCST90032583+16914_104_CD14_sCD14/scatter.pdf
- GM_bd_fer_result/GCST90032583+16914_104_CD14_sCD14/sensitivity-analysis.pdf
- GM_bd_fer_result/GCST90032583+16914_104_CD14_sCD14/singlesnpOR.txt
- GM_bd_fer_result/GCST90032583+17155_1_VPS28_VPS28_protein_homolog/
- GM_bd_fer_result/GCST90032583+17155_1_VPS28_VPS28_protein_homolog/OR.txt
- GM_bd_fer_result/GCST90032583+17155_1_VPS28_VPS28_protein_homolog/forest.pdf
- GM_bd_fer_result/GCST90032583+17155_1_VPS28_VPS28_protein_homolog/funnelplot.pdf
- GM_bd_fer_result/GCST90032583+17155_1_VPS28_VPS28_protein_homolog/harmonise.txt
- GM_bd_fer_result/GCST90032583+17155_1_VPS28_VPS28_protein_homolog/heterogeneity.txt
- GM_bd_fer_result/GCST90032583+17155_1_VPS28_VPS28_protein_homolog/pleiotropy.txt
- GM_bd_fer_result/GCST90032583+17155_1_VPS28_VPS28_protein_homolog/scatter.pdf
- GM_bd_fer_result/GCST90032583+17155_1_VPS28_VPS28_protein_homolog/sensitivity-analysis.pdf
- GM_bd_fer_result/GCST90032583+17155_1_VPS28_VPS28_protein_homolog/singlesnpOR.txt
- GM_bd_fer_result/GCST90032583+17175_5_MAP2K6_MP2K6/
- GM_bd_fer_result/GCST90032583+17175_5_MAP2K6_MP2K6/OR.txt
- GM_bd_fer_result/GCST90032583+17175_5_MAP2K6_MP2K6/forest.pdf
- GM_bd_fer_result/GCST90032583+17175_5_MAP2K6_MP2K6/funnelplot.pdf
- GM_bd_fer_result/GCST90032583+17175_5_MAP2K6_MP2K6/harmonise.txt
- GM_bd_fer_result/GCST90032583+17175_5_MAP2K6_MP2K6/heterogeneity.txt
- GM_bd_fer_result/GCST90032583+17175_5_MAP2K6_MP2K6/pleiotropy.txt
- GM_bd_fer_result/GCST90032583+17175_5_MAP2K6_MP2K6/scatter.pdf
- GM_bd_fer_result/GCST90032583+17175_5_MAP2K6_MP2K6/sensitivity-analysis.pdf
- GM_bd_fer_result/GCST90032583+17175_5_MAP2K6_MP2K6/singlesnpOR.txt
- GM_bd_fer_result/GCST90032583+17350_13_CHMP2B_CHM2B/
- GM_bd_fer_result/GCST90032583+17350_13_CHMP2B_CHM2B/OR.txt
- GM_bd_fer_result/GCST90032583+17350_13_CHMP2B_CHM2B/forest.pdf
- GM_bd_fer_result/GCST90032583+17350_13_CHMP2B_CHM2B/funnelplot.pdf
- GM_bd_fer_result/GCST90032583+17350_13_CHMP2B_CHM2B/harmonise.txt
- GM_bd_fer_result/GCST90032583+17350_13_CHMP2B_CHM2B/heterogeneity.txt
- GM_bd_fer_result/GCST90032583+17350_13_CHMP2B_CHM2B/pleiotropy.txt
- GM_bd_fer_result/GCST90032583+17350_13_CHMP2B_CHM2B/scatter.pdf
- GM_bd_fer_result/GCST90032583+17350_13_CHMP2B_CHM2B/sensitivity-analysis.pdf
- GM_bd_fer_result/GCST90032583+17350_13_CHMP2B_CHM2B/singlesnpOR.txt
- GM_bd_fer_result/GCST90032583+17850_42_KLF4_KLF4/
- GM_bd_fer_result/GCST90032583+17850_42_KLF4_KLF4/OR.txt
- GM_bd_fer_result/GCST90032583+17850_42_KLF4_KLF4/forest.pdf
- GM_bd_fer_result/GCST90032583+17850_42_KLF4_KLF4/funnelplot.pdf
- GM_bd_fer_result/GCST90032583+17850_42_KLF4_KLF4/harmonise.txt
- GM_bd_fer_result/GCST90032583+17850_42_KLF4_KLF4/heterogeneity.txt
- GM_bd_fer_result/GCST90032583+17850_42_KLF4_KLF4/pleiotropy.txt
- GM_bd_fer_result/GCST90032583+17850_42_KLF4_KLF4/scatter.pdf
- GM_bd_fer_result/GCST90032583+17850_42_KLF4_KLF4/sensitivity-analysis.pdf
- GM_bd_fer_result/GCST90032583+17850_42_KLF4_KLF4/singlesnpOR.txt
- GM_bd_fer_result/GCST90032583+18819_21_PPIC_PPIC/
- GM_bd_fer_result/GCST90032583+18819_21_PPIC_PPIC/OR.txt
- GM_bd_fer_result/GCST90032583+18819_21_PPIC_PPIC/forest.pdf
- GM_bd_fer_result/GCST90032583+18819_21_PPIC_PPIC/funnelplot.pdf
- GM_bd_fer_result/GCST90032583+18819_21_PPIC_PPIC/harmonise.txt
- GM_bd_fer_result/GCST90032583+18819_21_PPIC_PPIC/heterogeneity.txt
- GM_bd_fer_result/GCST90032583+18819_21_PPIC_PPIC/pleiotropy.txt
- GM_bd_fer_result/GCST90032583+18819_21_PPIC_PPIC/scatter.pdf
- GM_bd_fer_result/GCST90032583+18819_21_PPIC_PPIC/sensitivity-analysis.pdf
- GM_bd_fer_result/GCST90032583+18819_21_PPIC_PPIC/singlesnpOR.txt
- GM_bd_fer_result/GCST90032583+19437_61_VEGFA_L_VEGF165/
- GM_bd_fer_result/GCST90032583+19437_61_VEGFA_L_VEGF165/OR.txt
- GM_bd_fer_result/GCST90032583+19437_61_VEGFA_L_VEGF165/forest.pdf
- GM_bd_fer_result/GCST90032583+19437_61_VEGFA_L_VEGF165/funnelplot.pdf
- GM_bd_fer_result/GCST90032583+19437_61_VEGFA_L_VEGF165/harmonise.txt
- GM_bd_fer_result/GCST90032583+19437_61_VEGFA_L_VEGF165/heterogeneity.txt
- GM_bd_fer_result/GCST90032583+19437_61_VEGFA_L_VEGF165/pleiotropy.txt
- GM_bd_fer_result/GCST90032583+19437_61_VEGFA_L_VEGF165/scatter.pdf
- GM_bd_fer_result/GCST90032583+19437_61_VEGFA_L_VEGF165/sensitivity-analysis.pdf
- GM_bd_fer_result/GCST90032583+19437_61_VEGFA_L_VEGF165/singlesnpOR.txt
- GM_bd_fer_result/GCST90032583+2597_8_VEGFA_VEGF/
- GM_bd_fer_result/GCST90032583+2597_8_VEGFA_VEGF/OR.txt
- GM_bd_fer_result/GCST90032583+2597_8_VEGFA_VEGF/forest.pdf
- GM_bd_fer_result/GCST90032583+2597_8_VEGFA_VEGF/funnelplot.pdf
- GM_bd_fer_result/GCST90032583+2597_8_VEGFA_VEGF/harmonise.txt
- GM_bd_fer_result/GCST90032583+2597_8_VEGFA_VEGF/heterogeneity.txt
- GM_bd_fer_result/GCST90032583+2597_8_VEGFA_VEGF/pleiotropy.txt
- GM_bd_fer_result/GCST90032583+2597_8_VEGFA_VEGF/scatter.pdf
- GM_bd_fer_result/GCST90032583+2597_8_VEGFA_VEGF/sensitivity-analysis.pdf
- GM_bd_fer_result/GCST90032583+2597_8_VEGFA_VEGF/singlesnpOR.txt
- GM_bd_fer_result/GCST90032583+2693_20_OSM_OSM/
- GM_bd_fer_result/GCST90032583+2693_20_OSM_OSM/OR.txt
- GM_bd_fer_result/GCST90032583+2693_20_OSM_OSM/forest.pdf
- GM_bd_fer_result/GCST90032583+2693_20_OSM_OSM/funnelplot.pdf
- GM_bd_fer_result/GCST90032583+2693_20_OSM_OSM/harmonise.txt
- GM_bd_fer_result/GCST90032583+2693_20_OSM_OSM/heterogeneity.txt
- GM_bd_fer_result/GCST90032583+2693_20_OSM_OSM/pleiotropy.txt
- GM_bd_fer_result/GCST90032583+2693_20_OSM_OSM/scatter.pdf
- GM_bd_fer_result/GCST90032583+2693_20_OSM_OSM/sensitivity-analysis.pdf
- GM_bd_fer_result/GCST90032583+2693_20_OSM_OSM/singlesnpOR.txt
- GM_bd_fer_result/GCST90032583+3072_4_IL13_IL_13/
- GM_bd_fer_result/GCST90032583+3072_4_IL13_IL_13/OR.txt
- GM_bd_fer_result/GCST90032583+3072_4_IL13_IL_13/forest.pdf
- GM_bd_fer_result/GCST90032583+3072_4_IL13_IL_13/funnelplot.pdf
- GM_bd_fer_result/GCST90032583+3072_4_IL13_IL_13/harmonise.txt
- GM_bd_fer_result/GCST90032583+3072_4_IL13_IL_13/heterogeneity.txt
- GM_bd_fer_result/GCST90032583+3072_4_IL13_IL_13/pleiotropy.txt
- GM_bd_fer_result/GCST90032583+3072_4_IL13_IL_13/scatter.pdf
- GM_bd_fer_result/GCST90032583+3072_4_IL13_IL_13/sensitivity-analysis.pdf
- GM_bd_fer_result/GCST90032583+3072_4_IL13_IL_13/singlesnpOR.txt
- GM_bd_fer_result/GCST90032583+3440_7_GZMA_granzyme_A/
- GM_bd_fer_result/GCST90032583+3440_7_GZMA_granzyme_A/OR.txt
- GM_bd_fer_result/GCST90032583+3440_7_GZMA_granzyme_A/forest.pdf
- GM_bd_fer_result/GCST90032583+3440_7_GZMA_granzyme_A/funnelplot.pdf
- GM_bd_fer_result/GCST90032583+3440_7_GZMA_granzyme_A/harmonise.txt
- GM_bd_fer_result/GCST90032583+3440_7_GZMA_granzyme_A/heterogeneity.txt
- GM_bd_fer_result/GCST90032583+3440_7_GZMA_granzyme_A/pleiotropy.txt
- GM_bd_fer_result/GCST90032583+3440_7_GZMA_granzyme_A/scatter.pdf
- GM_bd_fer_result/GCST90032583+3440_7_GZMA_granzyme_A/sensitivity-analysis.pdf
- GM_bd_fer_result/GCST90032583+3440_7_GZMA_granzyme_A/singlesnpOR.txt
- GM_bd_fer_result/GCST90032583+3447_64_CXCL8_IL_8/
- GM_bd_fer_result/GCST90032583+3447_64_CXCL8_IL_8/OR.txt
- GM_bd_fer_result/GCST90032583+3447_64_CXCL8_IL_8/forest.pdf
- GM_bd_fer_result/GCST90032583+3447_64_CXCL8_IL_8/funnelplot.pdf
- GM_bd_fer_result/GCST90032583+3447_64_CXCL8_IL_8/harmonise.txt
- GM_bd_fer_result/GCST90032583+3447_64_CXCL8_IL_8/heterogeneity.txt
- GM_bd_fer_result/GCST90032583+3447_64_CXCL8_IL_8/pleiotropy.txt
- GM_bd_fer_result/GCST90032583+3447_64_CXCL8_IL_8/scatter.pdf
- GM_bd_fer_result/GCST90032583+3447_64_CXCL8_IL_8/sensitivity-analysis.pdf
- GM_bd_fer_result/GCST90032583+3447_64_CXCL8_IL_8/singlesnpOR.txt
- GM_bd_fer_result/GCST90032583+3719_2_CDKN1B_p27Kip1/
- GM_bd_fer_result/GCST90032583+3719_2_CDKN1B_p27Kip1/OR.txt
- GM_bd_fer_result/GCST90032583+3719_2_CDKN1B_p27Kip1/forest.pdf
- GM_bd_fer_result/GCST90032583+3719_2_CDKN1B_p27Kip1/funnelplot.pdf
- GM_bd_fer_result/GCST90032583+3719_2_CDKN1B_p27Kip1/harmonise.txt
- GM_bd_fer_result/GCST90032583+3719_2_CDKN1B_p27Kip1/heterogeneity.txt
- GM_bd_fer_result/GCST90032583+3719_2_CDKN1B_p27Kip1/pleiotropy.txt
- GM_bd_fer_result/GCST90032583+3719_2_CDKN1B_p27Kip1/scatter.pdf
- GM_bd_fer_result/GCST90032583+3719_2_CDKN1B_p27Kip1/sensitivity-analysis.pdf
- GM_bd_fer_result/GCST90032583+3719_2_CDKN1B_p27Kip1/singlesnpOR.txt
- GM_bd_fer_result/GCST90032583+3831_21_PTEN_pTEN/
- GM_bd_fer_result/GCST90032583+3831_21_PTEN_pTEN/OR.txt
- GM_bd_fer_result/GCST90032583+3831_21_PTEN_pTEN/forest.pdf
- GM_bd_fer_result/GCST90032583+3831_21_PTEN_pTEN/funnelplot.pdf
- GM_bd_fer_result/GCST90032583+3831_21_PTEN_pTEN/harmonise.txt
- GM_bd_fer_result/GCST90032583+3831_21_PTEN_pTEN/heterogeneity.txt
- GM_bd_fer_result/GCST90032583+3831_21_PTEN_pTEN/pleiotropy.txt
- GM_bd_fer_result/GCST90032583+3831_21_PTEN_pTEN/scatter.pdf
- GM_bd_fer_result/GCST90032583+3831_21_PTEN_pTEN/sensitivity-analysis.pdf
- GM_bd_fer_result/GCST90032583+3831_21_PTEN_pTEN/singlesnpOR.txt
- GM_bd_fer_result/GCST90032583+4125_52_AGER_sRAGE/
- GM_bd_fer_result/GCST90032583+4125_52_AGER_sRAGE/OR.txt
- GM_bd_fer_result/GCST90032583+4125_52_AGER_sRAGE/forest.pdf
- GM_bd_fer_result/GCST90032583+4125_52_AGER_sRAGE/funnelplot.pdf
- GM_bd_fer_result/GCST90032583+4125_52_AGER_sRAGE/harmonise.txt
- GM_bd_fer_result/GCST90032583+4125_52_AGER_sRAGE/heterogeneity.txt
- GM_bd_fer_result/GCST90032583+4125_52_AGER_sRAGE/pleiotropy.txt
- GM_bd_fer_result/GCST90032583+4125_52_AGER_sRAGE/scatter.pdf
- GM_bd_fer_result/GCST90032583+4125_52_AGER_sRAGE/sensitivity-analysis.pdf
- GM_bd_fer_result/GCST90032583+4125_52_AGER_sRAGE/singlesnpOR.txt
- GM_bd_fer_result/GCST90032583+4407_10_MST1_MSP/
- GM_bd_fer_result/GCST90032583+4407_10_MST1_MSP/OR.txt
- GM_bd_fer_result/GCST90032583+4407_10_MST1_MSP/forest.pdf
- GM_bd_fer_result/GCST90032583+4407_10_MST1_MSP/funnelplot.pdf
- GM_bd_fer_result/GCST90032583+4407_10_MST1_MSP/harmonise.txt
- GM_bd_fer_result/GCST90032583+4407_10_MST1_MSP/heterogeneity.txt
- GM_bd_fer_result/GCST90032583+4407_10_MST1_MSP/pleiotropy.txt
- GM_bd_fer_result/GCST90032583+4407_10_MST1_MSP/scatter.pdf
- GM_bd_fer_result/GCST90032583+4407_10_MST1_MSP/sensitivity-analysis.pdf
- GM_bd_fer_result/GCST90032583+4407_10_MST1_MSP/singlesnpOR.txt
- GM_bd_fer_result/GCST90032583+4867_15_VEGFA_VEGF121/
- GM_bd_fer_result/GCST90032583+4867_15_VEGFA_VEGF121/OR.txt
- GM_bd_fer_result/GCST90032583+4867_15_VEGFA_VEGF121/forest.pdf
- GM_bd_fer_result/GCST90032583+4867_15_VEGFA_VEGF121/funnelplot.pdf
- GM_bd_fer_result/GCST90032583+4867_15_VEGFA_VEGF121/harmonise.txt
- GM_bd_fer_result/GCST90032583+4867_15_VEGFA_VEGF121/heterogeneity.txt
- GM_bd_fer_result/GCST90032583+4867_15_VEGFA_VEGF121/pleiotropy.txt
- GM_bd_fer_result/GCST90032583+4867_15_VEGFA_VEGF121/scatter.pdf
- GM_bd_fer_result/GCST90032583+4867_15_VEGFA_VEGF121/sensitivity-analysis.pdf
- GM_bd_fer_result/GCST90032583+4867_15_VEGFA_VEGF121/singlesnpOR.txt
- GM_bd_fer_result/GCST90032583+4911_49_GSTP1_Glutathione_S_transferase_Pi/
- GM_bd_fer_result/GCST90032583+4911_49_GSTP1_Glutathione_S_transferase_Pi/OR.txt
- GM_bd_fer_result/GCST90032583+4911_49_GSTP1_Glutathione_S_transferase_Pi/forest.pdf
- GM_bd_fer_result/GCST90032583+4911_49_GSTP1_Glutathione_S_transferase_Pi/funnelplot.pdf
- GM_bd_fer_result/GCST90032583+4911_49_GSTP1_Glutathione_S_transferase_Pi/harmonise.txt
- GM_bd_fer_result/GCST90032583+4911_49_GSTP1_Glutathione_S_transferase_Pi/heterogeneity.txt
- GM_bd_fer_result/GCST90032583+4911_49_GSTP1_Glutathione_S_transferase_Pi/pleiotropy.txt
- GM_bd_fer_result/GCST90032583+4911_49_GSTP1_Glutathione_S_transferase_Pi/scatter.pdf
- GM_bd_fer_result/GCST90032583+4911_49_GSTP1_Glutathione_S_transferase_Pi/sensitivity-analysis.pdf
[truncated: 92 more entries]
