# Supplementary material for: Integrative Mendelian randomization and experimental validation prioritize KLF4 in the gut microbiota–pyroptosis–barrier axis of ulcerative colitis
Source: Front Immunol. 2026 Mar 16;17:1773990. doi: 10.3389/fimmu.2026.1773990 (PMC13033518; doi:10.3389/fimmu.2026.1773990)
Supplement: Supplementary Data Sheet 3 — Full results of the pairwise Mendelian randomization analyses between ulcerative colitis-associated microbial taxa and ulcerative colitis-associated pyroptosis proteins, used for the downstream mediation analysis. [file DataSheet3.zip › GM_bd_fer_result/GCST90032466+11067_13_BGLAP_Osteocalcin/OR.txt]

method	nsnp	b	se	pval	lo_ci	up_ci	or	or_lci95	or_uci95
MR Egger	5	-0.158058064125559	0.186066052308037	0.458031890234889	-0.52274752664931	0.206631398398193	0.853800205366858	0.592889328856236	1.22952928178144
Weighted median	5	-0.0423152350080637	0.0852734448445844	0.619732201224364	-0.209451186903449	0.124820716887322	0.958567558887404	0.811029227314859	1.13294531689502
Inverse variance weighted	5	-0.0235483344738077	0.0666604052910441	0.723894882963082	-0.154202728844254	0.107106059896639	0.976726763953711	0.857098244860741	1.11305229843108
Simple mode	5	-0.079902064855413	0.103266831103173	0.482268628311346	-0.282305053817633	0.122500924106807	0.923206756346574	0.75404362555805	1.13032016461009
Weighted mode	5	-0.0511350128892621	0.0963772231141476	0.623805111803758	-0.240034370192991	0.137764344414467	0.950150379324192	0.786600824979777	1.14770505529678
