# Supplementary material for: Integrative Mendelian randomization and experimental validation prioritize KLF4 in the gut microbiota–pyroptosis–barrier axis of ulcerative colitis
Source: Front Immunol. 2026 Mar 16;17:1773990. doi: 10.3389/fimmu.2026.1773990 (PMC13033518; doi:10.3389/fimmu.2026.1773990)
Supplement: Supplementary Data Sheet 3 — Full results of the pairwise Mendelian randomization analyses between ulcerative colitis-associated microbial taxa and ulcerative colitis-associated pyroptosis proteins, used for the downstream mediation analysis. [file DataSheet3.zip › GM_bd_fer_result/GCST90032466+11067_13_BGLAP_Osteocalcin/singlesnpOR.txt]

exposure	outcome	id.exposure	id.outcome	samplesize	SNP	b	se	p	lo_ci	up_ci	or	or_lci95	or_uci95
exposure	outcome	R1ovQG	ND5zbT	35160	rs10410545	0.117451724671803	0.139731960927726	0.400599979645334	-0.156422918746541	0.391326368090146	1.12462733687945	0.855197434852622	1.47894111384294
exposure	outcome	R1ovQG	ND5zbT	35160	rs12298070	-0.0131982241281812	0.112530089412892	0.906633277572153	-0.23375719937745	0.207360751121088	0.986888490519553	0.791553982365271	1.23042636941788
exposure	outcome	R1ovQG	ND5zbT	35160	rs143857827	-0.234105276433402	0.356817429413712	0.511764542839197	-0.933467438084278	0.465256885217474	0.791278508531304	0.393187988955544	1.59242320633125
exposure	outcome	R1ovQG	ND5zbT	35160	rs1575937	-0.100239620425971	0.148577392942494	0.49989010753191	-0.391451310593259	0.190972069741318	0.904620626483295	0.676074967382415	1.21042564410781
exposure	outcome	R1ovQG	ND5zbT	35160	rs78156822	-0.0933530582053767	0.154853848900678	0.546610992550169	-0.396866602050707	0.210160485639953	0.910871852737671	0.672423719595279	1.23387606345763
exposure	outcome	R1ovQG	ND5zbT	35160	All - Inverse variance weighted	-0.0235483344738077	0.0666604052910441	0.723894882963082	-0.154202728844254	0.107106059896639	0.976726763953711	0.857098244860741	1.11305229843108
exposure	outcome	R1ovQG	ND5zbT	35160	All - MR Egger	-0.158058064125559	0.186066052308037	0.458031890234889	-0.52274752664931	0.206631398398193	0.853800205366858	0.592889328856236	1.22952928178144
