# Supplementary material for: Integrative Mendelian randomization and experimental validation prioritize KLF4 in the gut microbiota–pyroptosis–barrier axis of ulcerative colitis
Source: Front Immunol. 2026 Mar 16;17:1773990. doi: 10.3389/fimmu.2026.1773990 (PMC13033518; doi:10.3389/fimmu.2026.1773990)
Supplement: Supplementary Data Sheet 3 — Full results of the pairwise Mendelian randomization analyses between ulcerative colitis-associated microbial taxa and ulcerative colitis-associated pyroptosis proteins, used for the downstream mediation analysis. [file DataSheet3.zip › GM_bd_fer_result/GCST90032466+12332_7_EEF2K_EF2K/OR.txt]

method	nsnp	b	se	pval	lo_ci	up_ci	or	or_lci95	or_uci95
MR Egger	5	-0.246690192239836	0.192023221244445	0.289111875498605	-0.623055705878948	0.129675321399276	0.781382734471157	0.536303146542635	1.13845869013764
Weighted median	5	-0.138058285428186	0.0849172593474581	0.103992696581609	-0.304496113749204	0.028379542892832	0.871047920865173	0.737494894319155	1.02878607877548
Inverse variance weighted	5	-0.0992038153080459	0.0690583236958802	0.150853803005937	-0.234558129751971	0.0361504991358793	0.905558122605808	0.790920256556723	1.03681187404074
Simple mode	5	-0.15923644008743	0.116189605729722	0.242411119000231	-0.386968067317684	0.068495187142824	0.852794700276478	0.679112780473072	1.07089547087162
Weighted mode	5	-0.15581099281922	0.104209922145429	0.209191786373671	-0.36006244022426	0.0484404545858206	0.85572091248442	0.697632764364786	1.04963286913554
