# Supplementary material for: Integrative Mendelian randomization and experimental validation prioritize KLF4 in the gut microbiota–pyroptosis–barrier axis of ulcerative colitis
Source: Front Immunol. 2026 Mar 16;17:1773990. doi: 10.3389/fimmu.2026.1773990 (PMC13033518; doi:10.3389/fimmu.2026.1773990)
Supplement: Supplementary Data Sheet 3 — Full results of the pairwise Mendelian randomization analyses between ulcerative colitis-associated microbial taxa and ulcerative colitis-associated pyroptosis proteins, used for the downstream mediation analysis. [file DataSheet3.zip › GM_bd_fer_result/GCST90032466+12332_7_EEF2K_EF2K/singlesnpOR.txt]

exposure	outcome	id.exposure	id.outcome	samplesize	SNP	b	se	p	lo_ci	up_ci	or	or_lci95	or_uci95
exposure	outcome	bqSDyK	rdhkLH	35160	rs10410545	-0.126349582601485	0.142864006918974	0.376477849343861	-0.406363036162674	0.153663870959705	0.881306703435685	0.6660683166415	1.16609886120543
exposure	outcome	bqSDyK	rdhkLH	35160	rs12298070	-0.152287201479013	0.119850027563983	0.203853891689356	-0.387193255504421	0.0826188525463943	0.858741613459739	0.678959869514964	1.08612775481745
exposure	outcome	bqSDyK	rdhkLH	35160	rs143857827	0.130058486907446	0.365551053867861	0.721999728696051	-0.586421578673561	0.846538552488452	1.13889499182272	0.556314454657151	2.3315622873726
exposure	outcome	bqSDyK	rdhkLH	35160	rs1575937	0.082737464478579	0.150868584266516	0.583412121627415	-0.212964960683793	0.378439889640951	1.0862565901696	0.808184454951039	1.46000504273294
exposure	outcome	bqSDyK	rdhkLH	35160	rs78156822	-0.21731367647809	0.158802224149365	0.171169740189657	-0.528566035810845	0.0939386828546651	0.804677521302691	0.58944961357625	1.09849238743471
exposure	outcome	bqSDyK	rdhkLH	35160	All - Inverse variance weighted	-0.0992038153080459	0.0690583236958802	0.150853803005937	-0.234558129751971	0.0361504991358793	0.905558122605808	0.790920256556723	1.03681187404074
exposure	outcome	bqSDyK	rdhkLH	35160	All - MR Egger	-0.246690192239836	0.192023221244445	0.289111875498605	-0.623055705878948	0.129675321399276	0.781382734471157	0.536303146542635	1.13845869013764
