# Supplementary material for: Integrative Mendelian randomization and experimental validation prioritize KLF4 in the gut microbiota–pyroptosis–barrier axis of ulcerative colitis
Source: Front Immunol. 2026 Mar 16;17:1773990. doi: 10.3389/fimmu.2026.1773990 (PMC13033518; doi:10.3389/fimmu.2026.1773990)
Supplement: Supplementary Data Sheet 3 — Full results of the pairwise Mendelian randomization analyses between ulcerative colitis-associated microbial taxa and ulcerative colitis-associated pyroptosis proteins, used for the downstream mediation analysis. [file DataSheet3.zip › GM_bd_fer_result/GCST90032466+12439_67_IRF9_ISGF3/OR.txt]

method	nsnp	b	se	pval	lo_ci	up_ci	or	or_lci95	or_uci95
MR Egger	5	-0.0926563345160276	0.190165759505672	0.659471675456325	-0.465381223147144	0.280068554115089	0.911506699866271	0.627895691185988	1.32322052144008
Weighted median	5	-0.0181118549220063	0.0851307658948192	0.831519358453115	-0.184968156075852	0.148744446231839	0.982051178956565	0.831130749895289	1.16037641275032
Inverse variance weighted	5	0.0138083240629861	0.068976665349433	0.841333286751802	-0.121385940021903	0.149002588147875	1.01390409929378	0.885692069605862	1.1606759932063
Simple mode	5	-0.033935273715746	0.101080086864667	0.753947826016985	-0.232052243970493	0.164181696539001	0.966634069244233	0.792904697734943	1.17842841200572
Weighted mode	5	-0.0297305909265519	0.0993064990424299	0.779559808784695	-0.224371329049714	0.164910147196611	0.970707015601771	0.799018380540166	1.17928715169416
