# Supplementary material for: Integrative Mendelian randomization and experimental validation prioritize KLF4 in the gut microbiota–pyroptosis–barrier axis of ulcerative colitis
Source: Front Immunol. 2026 Mar 16;17:1773990. doi: 10.3389/fimmu.2026.1773990 (PMC13033518; doi:10.3389/fimmu.2026.1773990)
Supplement: Supplementary Data Sheet 3 — Full results of the pairwise Mendelian randomization analyses between ulcerative colitis-associated microbial taxa and ulcerative colitis-associated pyroptosis proteins, used for the downstream mediation analysis. [file DataSheet3.zip › GM_bd_fer_result/GCST90032466+12439_67_IRF9_ISGF3/singlesnpOR.txt]

exposure	outcome	id.exposure	id.outcome	samplesize	SNP	b	se	p	lo_ci	up_ci	or	or_lci95	or_uci95
exposure	outcome	5oioE3	Ra5CH5	35160	rs10410545	0.117451724671803	0.140248036687648	0.402335638956502	-0.157434427235987	0.392337876579592	1.12462733687945	0.854332832737024	1.48043783217902
exposure	outcome	5oioE3	Ra5CH5	35160	rs12298070	-0.0142134721380412	0.121575949180746	0.906931191662734	-0.252502332532303	0.22407538825622	0.985887062378579	0.776854400799216	1.25116533904618
exposure	outcome	5oioE3	Ra5CH5	35160	rs143857827	0.213611211829805	0.361081771317768	0.554127311097739	-0.494109059953021	0.921331483612631	1.23814118655857	0.610114240431777	2.51263369425335
exposure	outcome	5oioE3	Ra5CH5	35160	rs1575937	-0.0302309966364038	0.152364223047475	0.842722183047404	-0.328864873809456	0.268402880536648	0.97022138978367	0.719740265936789	1.30787395084608
exposure	outcome	5oioE3	Ra5CH5	35160	rs78156822	-0.0596847421313064	0.156287302963832	0.702542084690036	-0.366007855940417	0.246638371677804	0.942061479068659	0.69349735311447	1.27971624745126
exposure	outcome	5oioE3	Ra5CH5	35160	All - Inverse variance weighted	0.0138083240629861	0.068976665349433	0.841333286751802	-0.121385940021903	0.149002588147875	1.01390409929378	0.885692069605862	1.1606759932063
exposure	outcome	5oioE3	Ra5CH5	35160	All - MR Egger	-0.0926563345160276	0.190165759505672	0.659471675456325	-0.465381223147144	0.280068554115089	0.911506699866271	0.627895691185988	1.32322052144008
