# Supplementary material for: Integrative Mendelian randomization and experimental validation prioritize KLF4 in the gut microbiota–pyroptosis–barrier axis of ulcerative colitis
Source: Front Immunol. 2026 Mar 16;17:1773990. doi: 10.3389/fimmu.2026.1773990 (PMC13033518; doi:10.3389/fimmu.2026.1773990)
Supplement: Supplementary Data Sheet 3 — Full results of the pairwise Mendelian randomization analyses between ulcerative colitis-associated microbial taxa and ulcerative colitis-associated pyroptosis proteins, used for the downstream mediation analysis. [file DataSheet3.zip › GM_bd_fer_result/GCST90032466+13032_1_BECN1_BECN1/OR.txt]

method	nsnp	b	se	pval	lo_ci	up_ci	or	or_lci95	or_uci95
MR Egger	5	-0.0433369864658811	0.192700256224905	0.836510145714498	-0.421029488666695	0.334355515734933	0.957588641277106	0.656370745625638	1.39703972490257
Weighted median	5	-0.0781462032686741	0.0818882531285931	0.339930304487497	-0.238647179400716	0.0823547728633684	0.92482920360623	0.787692747578773	1.08584096841313
Inverse variance weighted	5	-0.0573716224115851	0.069750091944321	0.41077467312721	-0.194081802622454	0.0793385577992841	0.944243102258157	0.82359052964775	1.08257077281285
Simple mode	5	-0.0910325227325649	0.10400706372202	0.430846084087674	-0.294886367627723	0.112821322162594	0.912988017551284	0.744616195163424	1.11943189740761
Weighted mode	5	-0.0831688039820565	0.0948162096312903	0.429925038546195	-0.269008574859385	0.102670966895272	0.92019580139345	0.764136703255324	1.10812673870372
