# Supplementary material for: Integrative Mendelian randomization and experimental validation prioritize KLF4 in the gut microbiota–pyroptosis–barrier axis of ulcerative colitis
Source: Front Immunol. 2026 Mar 16;17:1773990. doi: 10.3389/fimmu.2026.1773990 (PMC13033518; doi:10.3389/fimmu.2026.1773990)
Supplement: Supplementary Data Sheet 3 — Full results of the pairwise Mendelian randomization analyses between ulcerative colitis-associated microbial taxa and ulcerative colitis-associated pyroptosis proteins, used for the downstream mediation analysis. [file DataSheet3.zip › GM_bd_fer_result/GCST90032466+13032_1_BECN1_BECN1/harmonise.txt]

SNP	effect_allele.exposure	other_allele.exposure	effect_allele.outcome	other_allele.outcome	beta.exposure	beta.outcome	eaf.exposure	eaf.outcome	remove	palindromic	ambiguous	id.outcome	pval.outcome	se.outcome	samplesize.outcome	outcome	mr_keep.outcome	pval_origin.outcome	data_source.outcome	se.exposure	pval.exposure	exposure	mr_keep.exposure	pval_origin.exposure	id.exposure	data_source.exposure	samplesize.exposure	action	SNP_index	mr_keep	R2	f	meanf	units.outcome	units.exposure	rsq.exposure	effective_n.exposure	rsq.outcome	effective_n.outcome	steiger_dir	steiger_pval
rs10410545	G	A	G	A	0.0561933	-0.0044	0.443797	0.5532	FALSE	FALSE	FALSE	Iu5tiC	0.582274	0.007999	35160	outcome	TRUE	reported	textfile	0.0122296	4.3e-06	exposure	TRUE	reported	ttUsRo	textfile	5959	2	1	TRUE	0.00353049172330551	21.1056525272935	23.2300538416384	NA	NA	0.00353167286253046	5959	8.60609349757695e-06	35160	TRUE	5.41866192542597e-05
rs12298070	T	C	T	C	0.0984981	-0.0089	0.0911988	0.13333	FALSE	FALSE	FALSE	Iu5tiC	0.445397	0.011663	35356	outcome	TRUE	reported	textfile	0.0212092	3.4e-06	exposure	TRUE	reported	ttUsRo	textfile	5959	2	1	TRUE	0.0036063237213963	21.5606250017497	23.2300538416384	NA	NA	0.00360753013865327	5959	1.64707642559926e-05	35356	TRUE	6.23867913027316e-05
rs1375131	C	T	GTTA	ATTA	-0.06828	-0.0201	0.41852	0.17515	TRUE	FALSE	FALSE	Iu5tiC	0.056272	0.010529	35380	outcome	TRUE	reported	textfile	0.0124021	3.7e-08	exposure	TRUE	reported	ttUsRo	textfile	5959	2	1	FALSE	0.00506080636991301	30.3005688574576	23.2300538416384	NA	NA	0.00506249688059069	5959	0.000103000622861857	35380	TRUE	1.2767649538383e-05
rs143857827	C	T	C	T	0.126866	-0.015	0.0512626	0.00805	FALSE	FALSE	FALSE	Iu5tiC	0.743998	0.045933	35356	outcome	TRUE	reported	textfile	0.0272193	3.1e-06	exposure	TRUE	reported	ttUsRo	textfile	5959	2	1	TRUE	0.00363230944802289	21.7165486065544	23.2300538416384	NA	NA	0.00363352452653978	5959	3.01642844874179e-06	35356	TRUE	2.85381400635935e-05
rs1575937	T	C	T	C	0.0628494	-4e-04	0.313801	0.22957	FALSE	FALSE	FALSE	Iu5tiC	0.968623	0.010169	35354	outcome	TRUE	reported	textfile	0.013288	2.2e-06	exposure	TRUE	reported	ttUsRo	textfile	5959	2	1	TRUE	0.00374009213722906	22.3633699254938	23.2300538416384	NA	NA	0.00374134313577504	5959	4.37672722422826e-08	35354	TRUE	1.31561641354207e-05
rs78156822	T	A	T	A	0.19603	-0.0017	0.0215488	0.01754	FALSE	TRUE	FALSE	Iu5tiC	0.956785	0.031372	35350	outcome	TRUE	reported	textfile	0.0414735	2.3e-06	exposure	TRUE	reported	ttUsRo	textfile	5959	2	1	TRUE	0.003735124979089	22.3335581312812	23.2300538416384	NA	NA	0.00373637432243431	5959	8.30708296084662e-08	35350	TRUE	1.36820151707657e-05
