# Supplementary material for: Integrative Mendelian randomization and experimental validation prioritize KLF4 in the gut microbiota–pyroptosis–barrier axis of ulcerative colitis
Source: Front Immunol. 2026 Mar 16;17:1773990. doi: 10.3389/fimmu.2026.1773990 (PMC13033518; doi:10.3389/fimmu.2026.1773990)
Supplement: Supplementary Data Sheet 3 — Full results of the pairwise Mendelian randomization analyses between ulcerative colitis-associated microbial taxa and ulcerative colitis-associated pyroptosis proteins, used for the downstream mediation analysis. [file DataSheet3.zip › GM_bd_fer_result/GCST90032466+13032_1_BECN1_BECN1/singlesnpOR.txt]

exposure	outcome	id.exposure	id.outcome	samplesize	SNP	b	se	p	lo_ci	up_ci	or	or_lci95	or_uci95
exposure	outcome	ttUsRo	Iu5tiC	35160	rs10410545	-0.0783011497812017	0.142347931159053	0.582272213793312	-0.357303094852945	0.200700795290542	0.924685915647719	0.699560432431889	1.22225901145504
exposure	outcome	ttUsRo	Iu5tiC	35160	rs12298070	-0.0903570728775479	0.118408375389982	0.445405564962927	-0.322437488641913	0.141723342886817	0.913604903489677	0.724381212444987	1.15225782411325
exposure	outcome	ttUsRo	Iu5tiC	35160	rs143857827	-0.118234988097678	0.362059180552709	0.743998733211903	-0.827870981980988	0.591401005785632	0.888487244154512	0.43697863205516	1.80651758488189
exposure	outcome	ttUsRo	Iu5tiC	35160	rs1575937	-0.00636442034450607	0.161799476208206	0.968623115246457	-0.323491393712589	0.310762553023577	0.993655789680893	0.723618185561664	1.36446519458323
exposure	outcome	ttUsRo	Iu5tiC	35160	rs78156822	-0.00867214201907871	0.160036729072081	0.956785024085803	-0.322344131000357	0.3049998469622	0.99136535254019	0.724448842123392	1.35662479539133
exposure	outcome	ttUsRo	Iu5tiC	35160	All - Inverse variance weighted	-0.0573716224115851	0.069750091944321	0.41077467312721	-0.194081802622454	0.0793385577992841	0.944243102258157	0.82359052964775	1.08257077281285
exposure	outcome	ttUsRo	Iu5tiC	35160	All - MR Egger	-0.0433369864658811	0.192700256224905	0.836510145714498	-0.421029488666695	0.334355515734933	0.957588641277106	0.656370745625638	1.39703972490257
