# Supplementary material for: Integrative Mendelian randomization and experimental validation prioritize KLF4 in the gut microbiota–pyroptosis–barrier axis of ulcerative colitis
Source: Front Immunol. 2026 Mar 16;17:1773990. doi: 10.3389/fimmu.2026.1773990 (PMC13033518; doi:10.3389/fimmu.2026.1773990)
Supplement: Supplementary Data Sheet 3 — Full results of the pairwise Mendelian randomization analyses between ulcerative colitis-associated microbial taxa and ulcerative colitis-associated pyroptosis proteins, used for the downstream mediation analysis. [file DataSheet3.zip › GM_bd_fer_result/GCST90032583+11067_13_BGLAP_Osteocalcin/OR.txt]

method	nsnp	b	se	pval	lo_ci	up_ci	or	or_lci95	or_uci95
MR Egger	5	-0.265459027031465	0.276974731467189	0.408553846622431	-0.808329500707155	0.277411446644226	0.766853862521128	0.445601822357072	1.31970924928656
Weighted median	5	-0.422092878287514	0.195479262501826	0.0308290789377464	-0.805232232791092	-0.0389535237839354	0.655673138767015	0.446984110137563	0.961795408718851
Inverse variance weighted	5	-0.38898422235847	0.153705822216488	0.0113833269698012	-0.690247633902787	-0.0877208108141531	0.677744963146692	0.501451877204221	0.916016582950474
Simple mode	5	-0.45740260898242	0.258424033190554	0.151445009976084	-0.963913714035906	0.0491084960710657	0.632925467280837	0.381397281306548	1.05033430170334
Weighted mode	5	-0.445747088064416	0.262445374519005	0.164656157394153	-0.960140022121667	0.0686458459928345	0.640345702654795	0.382839276254208	1.071056822906
