# Supplementary material for: Integrative Mendelian randomization and experimental validation prioritize KLF4 in the gut microbiota–pyroptosis–barrier axis of ulcerative colitis
Source: Front Immunol. 2026 Mar 16;17:1773990. doi: 10.3389/fimmu.2026.1773990 (PMC13033518; doi:10.3389/fimmu.2026.1773990)
Supplement: Supplementary Data Sheet 3 — Full results of the pairwise Mendelian randomization analyses between ulcerative colitis-associated microbial taxa and ulcerative colitis-associated pyroptosis proteins, used for the downstream mediation analysis. [file DataSheet3.zip › GM_bd_fer_result/GCST90032583+11067_13_BGLAP_Osteocalcin/singlesnpOR.txt]

exposure	outcome	id.exposure	id.outcome	samplesize	SNP	b	se	p	lo_ci	up_ci	or	or_lci95	or_uci95
exposure	outcome	AbegaB	eUGRVQ	35355	rs11745876	-0.639155737744309	0.383301215357038	0.0954145262270545	-1.3904261198441	0.112114644355486	0.527737785108695	0.24896919131179	1.11864109918183
exposure	outcome	AbegaB	eUGRVQ	35355	rs142151474	-0.424433531171644	0.277773292520051	0.126516166790274	-0.968869184510944	0.120002122167656	0.654140230246944	0.379511953540928	1.12749924431927
exposure	outcome	AbegaB	eUGRVQ	35355	rs17715451	-0.405011091781036	0.38255138578227	0.289731736320709	-1.15481180791428	0.344789624352212	0.66696941293876	0.315116833817833	1.41169290261731
exposure	outcome	AbegaB	eUGRVQ	35355	rs2298247	-0.00757249910644511	0.343670299446905	0.982420676833935	-0.681166286022378	0.666021287809488	0.992456100030403	0.506026476470847	1.94647742022705
exposure	outcome	AbegaB	eUGRVQ	35355	rs77540379	-0.520874704891925	0.371123227235497	0.160465178051431	-1.2482762302735	0.206526820489648	0.594000745308642	0.286999091057807	1.22940070690382
exposure	outcome	AbegaB	eUGRVQ	35355	All - Inverse variance weighted	-0.38898422235847	0.153705822216488	0.0113833269698012	-0.690247633902787	-0.0877208108141531	0.677744963146692	0.501451877204221	0.916016582950474
exposure	outcome	AbegaB	eUGRVQ	35355	All - MR Egger	-0.265459027031465	0.276974731467189	0.408553846622431	-0.808329500707155	0.277411446644226	0.766853862521128	0.445601822357072	1.31970924928656
