# Supplementary material for: Integrative Mendelian randomization and experimental validation prioritize KLF4 in the gut microbiota–pyroptosis–barrier axis of ulcerative colitis
Source: Front Immunol. 2026 Mar 16;17:1773990. doi: 10.3389/fimmu.2026.1773990 (PMC13033518; doi:10.3389/fimmu.2026.1773990)
Supplement: Supplementary Data Sheet 3 — Full results of the pairwise Mendelian randomization analyses between ulcerative colitis-associated microbial taxa and ulcerative colitis-associated pyroptosis proteins, used for the downstream mediation analysis. [file DataSheet3.zip › GM_bd_fer_result/GCST90032583+12332_7_EEF2K_EF2K/OR.txt]

method	nsnp	b	se	pval	lo_ci	up_ci	or	or_lci95	or_uci95
MR Egger	5	-0.291017489571455	0.318141808335376	0.42777911188377	-0.914575433908791	0.332540454765882	0.747502604403553	0.400686707972167	1.39450631247021
Weighted median	5	-0.270494173873787	0.214064538198044	0.206369903716597	-0.690060668741952	0.149072320994379	0.763002345331235	0.501545640000008	1.16075693326924
Inverse variance weighted	5	-0.259912490721416	0.158820187404069	0.101730701202882	-0.57120005803339	0.0513750765905586	0.771119062923985	0.564847182408593	1.05271766899712
Simple mode	5	-0.10598920390093	0.312902040068906	0.751847973366327	-0.719277202435985	0.507298794634125	0.899434358405947	0.487104206484026	1.66079897137502
Weighted mode	5	-0.346912738276945	0.297134811987972	0.307846453331406	-0.929296969773369	0.235471493219479	0.706867007999659	0.394831191083257	1.26550530526102
