# Supplementary material for: Integrative Mendelian randomization and experimental validation prioritize KLF4 in the gut microbiota–pyroptosis–barrier axis of ulcerative colitis
Source: Front Immunol. 2026 Mar 16;17:1773990. doi: 10.3389/fimmu.2026.1773990 (PMC13033518; doi:10.3389/fimmu.2026.1773990)
Supplement: Supplementary Data Sheet 3 — Full results of the pairwise Mendelian randomization analyses between ulcerative colitis-associated microbial taxa and ulcerative colitis-associated pyroptosis proteins, used for the downstream mediation analysis. [file DataSheet3.zip › GM_bd_fer_result/GCST90032583+12332_7_EEF2K_EF2K/heterogeneity.txt]

id.exposure	id.outcome	outcome	exposure	method	Q	Q_df	Q_pval
1	PeFfym	rNigbe	outcome	exposure	MR Egger	3.71436980252669	3	0.294004700371327
2	PeFfym	rNigbe	outcome	exposure	Inverse variance weighted	3.7314867246715	4	0.443562934765344
