# Supplementary material for: Integrative Mendelian randomization and experimental validation prioritize KLF4 in the gut microbiota–pyroptosis–barrier axis of ulcerative colitis
Source: Front Immunol. 2026 Mar 16;17:1773990. doi: 10.3389/fimmu.2026.1773990 (PMC13033518; doi:10.3389/fimmu.2026.1773990)
Supplement: Supplementary Data Sheet 3 — Full results of the pairwise Mendelian randomization analyses between ulcerative colitis-associated microbial taxa and ulcerative colitis-associated pyroptosis proteins, used for the downstream mediation analysis. [file DataSheet3.zip › GM_bd_fer_result/GCST90032583+12332_7_EEF2K_EF2K/singlesnpOR.txt]

exposure	outcome	id.exposure	id.outcome	samplesize	SNP	b	se	p	lo_ci	up_ci	or	or_lci95	or_uci95
exposure	outcome	PeFfym	rNigbe	35355	rs11745876	0.192227289547161	0.397237693849207	0.628449748254026	-0.586358590397286	0.970813169491607	1.21194594830816	0.556349497049335	2.6400904277088
exposure	outcome	PeFfym	rNigbe	35355	rs142151474	-0.45442068283051	0.284947141878441	0.110767187771805	-1.01291708091226	0.104075715251235	0.634815621032798	0.363158071468027	1.10968447177344
exposure	outcome	PeFfym	rNigbe	35355	rs17715451	-0.708769410616814	0.393689190806248	0.0718089675857077	-1.48040022459706	0.062861403363433	0.492249582004165	0.227546600410743	1.06487924032213
exposure	outcome	PeFfym	rNigbe	35355	rs2298247	0.0348334958896475	0.36114762738458	0.923161407794304	-0.673015853784129	0.742682845563424	1.03544728821611	0.510167664288687	2.10156613545661
exposure	outcome	PeFfym	rNigbe	35355	rs77540379	-0.235695803963596	0.381449568259979	0.536644515407196	-0.983336957753155	0.511945349825963	0.790020958628415	0.374060788846288	1.66853392197874
exposure	outcome	PeFfym	rNigbe	35355	All - Inverse variance weighted	-0.259912490721416	0.158820187404069	0.101730701202882	-0.57120005803339	0.0513750765905586	0.771119062923985	0.564847182408593	1.05271766899712
exposure	outcome	PeFfym	rNigbe	35355	All - MR Egger	-0.291017489571455	0.318141808335376	0.42777911188377	-0.914575433908791	0.332540454765882	0.747502604403553	0.400686707972167	1.39450631247021
