# Supplementary material for: Integrative Mendelian randomization and experimental validation prioritize KLF4 in the gut microbiota–pyroptosis–barrier axis of ulcerative colitis
Source: Front Immunol. 2026 Mar 16;17:1773990. doi: 10.3389/fimmu.2026.1773990 (PMC13033518; doi:10.3389/fimmu.2026.1773990)
Supplement: Supplementary Data Sheet 3 — Full results of the pairwise Mendelian randomization analyses between ulcerative colitis-associated microbial taxa and ulcerative colitis-associated pyroptosis proteins, used for the downstream mediation analysis. [file DataSheet3.zip › GM_bd_fer_result/GCST90032583+12439_67_IRF9_ISGF3/OR.txt]

method	nsnp	b	se	pval	lo_ci	up_ci	or	or_lci95	or_uci95
MR Egger	5	0.0300306845528917	0.281344736891942	0.921732995296674	-0.521404999755315	0.581466368861098	1.03048615347528	0.593685833270054	1.7886593430321
Weighted median	5	-0.203860283414899	0.203321953847993	0.3160308865501	-0.602371312956965	0.194650746127166	0.815576312764652	0.54751177374974	1.21488660853314
Inverse variance weighted	5	-0.328367582914533	0.156190743070211	0.0355226421121754	-0.634501439332147	-0.0222337264969186	0.720098275227751	0.530199759180598	0.978011621105536
Simple mode	5	-0.176596582617546	0.264119981801018	0.540343326632523	-0.694271746947542	0.34107858171245	0.838117827632388	0.49943803285011	1.40646375885044
Weighted mode	5	-0.180131854908199	0.231411887729666	0.479807400827771	-0.633699154858344	0.273435445041947	0.835160084194792	0.530625300895333	1.31447250075592
