# Supplementary material for: Integrative Mendelian randomization and experimental validation prioritize KLF4 in the gut microbiota–pyroptosis–barrier axis of ulcerative colitis
Source: Front Immunol. 2026 Mar 16;17:1773990. doi: 10.3389/fimmu.2026.1773990 (PMC13033518; doi:10.3389/fimmu.2026.1773990)
Supplement: Supplementary Data Sheet 3 — Full results of the pairwise Mendelian randomization analyses between ulcerative colitis-associated microbial taxa and ulcerative colitis-associated pyroptosis proteins, used for the downstream mediation analysis. [file DataSheet3.zip › GM_bd_fer_result/GCST90032583+12439_67_IRF9_ISGF3/singlesnpOR.txt]

exposure	outcome	id.exposure	id.outcome	samplesize	SNP	b	se	p	lo_ci	up_ci	or	or_lci95	or_uci95
exposure	outcome	bu9tqi	AE3fL7	35355	rs11745876	-0.422900037003753	0.389356374977774	0.277411940844233	-1.18603853196019	0.340238457952683	0.655144120007828	0.305428817143595	1.40528265143704
exposure	outcome	bu9tqi	AE3fL7	35355	rs142151474	-0.211063413598943	0.280552870808431	0.451863191075975	-0.760947040383466	0.338820213185581	0.809722717821497	0.467223737672966	1.40329102930801
exposure	outcome	bu9tqi	AE3fL7	35355	rs17715451	-0.952696545439483	0.387061736577104	0.0138413129953834	-1.71133754913061	-0.194055541748359	0.385699563514539	0.1806240374492	0.823612158138946
exposure	outcome	bu9tqi	AE3fL7	35355	rs2298247	-0.0545219935664048	0.35475643813874	0.87785533332866	-0.749844612318336	0.640800625185526	0.946937682092006	0.47243995838756	1.89799985764581
exposure	outcome	bu9tqi	AE3fL7	35355	rs77540379	-0.169284279089876	0.376110602534837	0.65264428562472	-0.906461060058156	0.567892501878404	0.844268861284679	0.403951256689703	1.76454435610894
exposure	outcome	bu9tqi	AE3fL7	35355	All - Inverse variance weighted	-0.328367582914533	0.156190743070211	0.0355226421121754	-0.634501439332147	-0.0222337264969186	0.720098275227751	0.530199759180598	0.978011621105536
exposure	outcome	bu9tqi	AE3fL7	35355	All - MR Egger	0.0300306845528917	0.281344736891942	0.921732995296674	-0.521404999755315	0.581466368861098	1.03048615347528	0.593685833270054	1.7886593430321
