# Supplementary material for: Integrative Mendelian randomization and experimental validation prioritize KLF4 in the gut microbiota–pyroptosis–barrier axis of ulcerative colitis
Source: Front Immunol. 2026 Mar 16;17:1773990. doi: 10.3389/fimmu.2026.1773990 (PMC13033518; doi:10.3389/fimmu.2026.1773990)
Supplement: Supplementary Data Sheet 3 — Full results of the pairwise Mendelian randomization analyses between ulcerative colitis-associated microbial taxa and ulcerative colitis-associated pyroptosis proteins, used for the downstream mediation analysis. [file DataSheet3.zip › GM_bd_fer_result/GCST90032583+13032_1_BECN1_BECN1/OR.txt]

method	nsnp	b	se	pval	lo_ci	up_ci	or	or_lci95	or_uci95
MR Egger	5	0.0884845583519945	0.282349180350372	0.77451176046175	-0.464919835134734	0.641888951838723	1.09251738221137	0.628185461574096	1.90006662593416
Weighted median	5	-0.129686581625833	0.192560915387521	0.500639800679264	-0.507105975785374	0.247732812533708	0.87837068529552	0.602235944673913	1.28111758789867
Inverse variance weighted	5	-0.201862740041761	0.156926513905196	0.198320231044487	-0.509438707295945	0.105713227212423	0.817207090055431	0.600832727210087	1.1115030819607
Simple mode	5	-0.105147998139252	0.267057768328494	0.713868635940497	-0.6285812240631	0.418285227784596	0.90019128609182	0.533347965725668	1.51935397457286
Weighted mode	5	-0.0776049940635192	0.254815811811702	0.775893944620452	-0.577043985214454	0.421833997087416	0.925329865153516	0.561555883030009	1.52475538983761
