# Supplementary material for: Integrative Mendelian randomization and experimental validation prioritize KLF4 in the gut microbiota–pyroptosis–barrier axis of ulcerative colitis
Source: Front Immunol. 2026 Mar 16;17:1773990. doi: 10.3389/fimmu.2026.1773990 (PMC13033518; doi:10.3389/fimmu.2026.1773990)
Supplement: Supplementary Data Sheet 3 — Full results of the pairwise Mendelian randomization analyses between ulcerative colitis-associated microbial taxa and ulcerative colitis-associated pyroptosis proteins, used for the downstream mediation analysis. [file DataSheet3.zip › GM_bd_fer_result/GCST90032583+13032_1_BECN1_BECN1/singlesnpOR.txt]

exposure	outcome	id.exposure	id.outcome	samplesize	SNP	b	se	p	lo_ci	up_ci	or	or_lci95	or_uci95
exposure	outcome	OneAjz	7WGmdw	35355	rs11745876	-0.403677308049037	0.390029170491189	0.300672363726534	-1.16813448221177	0.360779866113693	0.667859599417632	0.310946476714066	1.43444765558298
exposure	outcome	OneAjz	7WGmdw	35355	rs142151474	0.00230670397375894	0.279918527215647	0.993425005929561	-0.546333609368909	0.550947017316427	1.00230936646217	0.57906901630431	1.73489521596135
exposure	outcome	OneAjz	7WGmdw	35355	rs17715451	-0.556890251198925	0.390467511667081	0.153806565277677	-1.3222065740664	0.208426071668554	0.572988145364865	0.266546497995003	1.23173786636965
exposure	outcome	OneAjz	7WGmdw	35355	rs2298247	-0.143877483022457	0.360526682457851	0.689837335064687	-0.850509780639846	0.562754814594932	0.865993840507919	0.427197099619308	1.7555019274849
exposure	outcome	OneAjz	7WGmdw	35355	rs77540379	-0.115894621838453	0.377451854899933	0.75880928767006	-0.855700257442323	0.623911013765416	0.890569064883747	0.424985487609325	1.86621257066781
exposure	outcome	OneAjz	7WGmdw	35355	All - Inverse variance weighted	-0.201862740041761	0.156926513905196	0.198320231044487	-0.509438707295945	0.105713227212423	0.817207090055431	0.600832727210087	1.1115030819607
exposure	outcome	OneAjz	7WGmdw	35355	All - MR Egger	0.0884845583519945	0.282349180350372	0.77451176046175	-0.464919835134734	0.641888951838723	1.09251738221137	0.628185461574096	1.90006662593416
