# Supplementary material for: Integrative Mendelian randomization and experimental validation prioritize KLF4 in the gut microbiota–pyroptosis–barrier axis of ulcerative colitis
Source: Front Immunol. 2026 Mar 16;17:1773990. doi: 10.3389/fimmu.2026.1773990 (PMC13033518; doi:10.3389/fimmu.2026.1773990)
Supplement: Supplementary Data Sheet 3 — Full results of the pairwise Mendelian randomization analyses between ulcerative colitis-associated microbial taxa and ulcerative colitis-associated pyroptosis proteins, used for the downstream mediation analysis. [file DataSheet3.zip › GM_bd_fer_result/GCST90032583+13105_7_SNAP25_SNP25/OR.txt]

method	nsnp	b	se	pval	lo_ci	up_ci	or	or_lci95	or_uci95
MR Egger	5	-0.0126508972970801	0.299910071809768	0.96900382503808	-0.600474638044225	0.575172843450065	0.987428788916136	0.548551211021136	1.77743771883282
Weighted median	5	-0.0700884152404812	0.20136387952416	0.727788771089219	-0.464761619107834	0.324584788626872	0.932311385726411	0.628284858444865	1.38345610000305
Inverse variance weighted	5	-0.211866618892359	0.157878996509709	0.179610360676245	-0.521309452051388	0.0975762142666701	0.809072605370175	0.59374256129835	1.10249546424474
Simple mode	5	-0.0270573601750421	0.247760389925564	0.918297043526723	-0.512667724429148	0.458553004079064	0.973305410954385	0.598895756977763	1.58178349396497
Weighted mode	5	-0.0390591381264662	0.23932495887085	0.8782704364895	-0.508136057513332	0.4300177812604	0.961693834693041	0.601615911828462	1.53728485816763
