# Supplementary material for: Integrative Mendelian randomization and experimental validation prioritize KLF4 in the gut microbiota–pyroptosis–barrier axis of ulcerative colitis
Source: Front Immunol. 2026 Mar 16;17:1773990. doi: 10.3389/fimmu.2026.1773990 (PMC13033518; doi:10.3389/fimmu.2026.1773990)
Supplement: Supplementary Data Sheet 3 — Full results of the pairwise Mendelian randomization analyses between ulcerative colitis-associated microbial taxa and ulcerative colitis-associated pyroptosis proteins, used for the downstream mediation analysis. [file DataSheet3.zip › GM_bd_fer_result/GCST90032583+13105_7_SNAP25_SNP25/harmonise.txt]

SNP	effect_allele.exposure	other_allele.exposure	effect_allele.outcome	other_allele.outcome	beta.exposure	beta.outcome	eaf.exposure	eaf.outcome	remove	palindromic	ambiguous	id.outcome	pval.outcome	se.outcome	samplesize.outcome	outcome	mr_keep.outcome	pval_origin.outcome	data_source.outcome	se.exposure	pval.exposure	exposure	mr_keep.exposure	pval_origin.exposure	id.exposure	data_source.exposure	samplesize.exposure	action	SNP_index	mr_keep	R2	f	meanf	units.outcome	units.exposure	rsq.exposure	effective_n.exposure	rsq.outcome	effective_n.outcome	steiger_dir	steiger_pval
rs11745876	A	G	A	G	0.0208087	6e-04	0.392729	0.40231	FALSE	FALSE	FALSE	UYVmfV	0.937297	0.007627	35355	outcome	TRUE	reported	textfile	0.0043466	1.7e-06	exposure	TRUE	reported	uLIhLG	textfile	5959	2	1	TRUE	0.00383133421697555	22.9110377734913	25.0977864220704	NA	NA	0.00383261561707144	5959	1.7505263754087e-07	35355	TRUE	1.10409539818191e-05
rs142151474	T	C	T	C	-0.0867038	0.0065	0.0136095	0.02712	FALSE	FALSE	FALSE	UYVmfV	0.794379	0.02494	35322	outcome	TRUE	reported	textfile	0.0180393	1.5e-06	exposure	TRUE	reported	uLIhLG	textfile	5959	2	1	TRUE	0.00386174094308265	23.0935721911961	25.0977864220704	NA	NA	0.00386303247335373	5959	1.92314612815123e-06	35322	TRUE	1.40003898237775e-05
rs17715451	C	T	C	T	-0.0217278	0.0196	0.312616	0.3257	FALSE	FALSE	FALSE	UYVmfV	0.022635	0.008598	35355	outcome	TRUE	reported	textfile	0.00443282	9.5e-07	exposure	TRUE	reported	uLIhLG	textfile	5959	2	1	TRUE	0.00401560020280438	24.0173745823494	25.0977864220704	NA	NA	0.00401694298264851	5959	0.000146969479188761	35355	TRUE	0.000246887416419085
rs2298247	A	T	A	T	-0.0660284	0.0171	0.0313506	0.02965	FALSE	TRUE	FALSE	UYVmfV	0.479147	0.024164	35309	outcome	TRUE	reported	textfile	0.0118591	2.6e-08	exposure	TRUE	reported	uLIhLG	textfile	5959	2	1	TRUE	0.0051752493686201	30.9893380410006	25.0977864220704	NA	NA	0.00517697790889774	5959	1.41836363889395e-05	35309	TRUE	1.07983461478994e-06
rs77540379	G	A	G	A	-0.0767939	0.0013	0.0178571	0.01913	FALSE	FALSE	FALSE	UYVmfV	0.964954	0.029587	35371	outcome	TRUE	reported	textfile	0.0155192	7.5e-07	exposure	TRUE	reported	uLIhLG	textfile	5959	2	1	TRUE	0.00409223458152664	24.4776095223145	25.0977864220704	NA	NA	0.00409360288187858	5959	5.45835824991798e-08	35371	TRUE	5.17281452616231e-06
