# Supplementary material for: Integrative Mendelian randomization and experimental validation prioritize KLF4 in the gut microbiota–pyroptosis–barrier axis of ulcerative colitis
Source: Front Immunol. 2026 Mar 16;17:1773990. doi: 10.3389/fimmu.2026.1773990 (PMC13033518; doi:10.3389/fimmu.2026.1773990)
Supplement: Supplementary Data Sheet 3 — Full results of the pairwise Mendelian randomization analyses between ulcerative colitis-associated microbial taxa and ulcerative colitis-associated pyroptosis proteins, used for the downstream mediation analysis. [file DataSheet3.zip › GM_bd_fer_result/GCST90032583+13105_7_SNAP25_SNP25/singlesnpOR.txt]

exposure	outcome	id.exposure	id.outcome	samplesize	SNP	b	se	p	lo_ci	up_ci	or	or_lci95	or_uci95
exposure	outcome	uLIhLG	UYVmfV	35355	rs11745876	0.0288340934320741	0.366529384344048	0.93729678605875	-0.689563499882261	0.747231686746409	1.02925382034039	0.501795054869446	2.1111476018051
exposure	outcome	uLIhLG	UYVmfV	35355	rs142151474	-0.0749678791471654	0.287645985527739	0.794381322036902	-0.638754010781534	0.488818252487204	0.92777328671915	0.527949834196314	1.63038837366049
exposure	outcome	uLIhLG	UYVmfV	35355	rs17715451	-0.902070158966854	0.395714246265153	0.022631428489083	-1.67767008164655	-0.126470236287153	0.40572886650194	0.186808718447279	0.881200376948181
exposure	outcome	uLIhLG	UYVmfV	35355	rs2298247	-0.258979469440423	0.365963736816279	0.479153755860382	-0.97626839360033	0.458309454719484	0.771838869164926	0.3767142284853	1.58139829851698
exposure	outcome	uLIhLG	UYVmfV	35355	rs77540379	-0.0169284279089876	0.385277997340935	0.964953652653164	-0.772073302697219	0.738216446879244	0.983214052802353	0.462054096530759	2.09220063383569
exposure	outcome	uLIhLG	UYVmfV	35355	All - Inverse variance weighted	-0.211866618892359	0.157878996509709	0.179610360676245	-0.521309452051388	0.0975762142666701	0.809072605370175	0.59374256129835	1.10249546424474
exposure	outcome	uLIhLG	UYVmfV	35355	All - MR Egger	-0.0126508972970801	0.299910071809768	0.96900382503808	-0.600474638044225	0.575172843450065	0.987428788916136	0.548551211021136	1.77743771883282
