# Supplementary material for: Integrative Mendelian randomization and experimental validation prioritize KLF4 in the gut microbiota–pyroptosis–barrier axis of ulcerative colitis
Source: Front Immunol. 2026 Mar 16;17:1773990. doi: 10.3389/fimmu.2026.1773990 (PMC13033518; doi:10.3389/fimmu.2026.1773990)
Supplement: Supplementary Data Sheet 3 — Full results of the pairwise Mendelian randomization analyses between ulcerative colitis-associated microbial taxa and ulcerative colitis-associated pyroptosis proteins, used for the downstream mediation analysis. [file DataSheet3.zip › GM_bd_fer_result/GCST90032583+13985_12_SMURF2_SMUF2/OR.txt]

method	nsnp	b	se	pval	lo_ci	up_ci	or	or_lci95	or_uci95
MR Egger	5	-0.00588169645696475	0.282423639672465	0.98469232619752	-0.559432030214997	0.547668637301067	0.994135566857201	0.57153358548852	1.72921688310886
Weighted median	5	-0.242291972901878	0.184718661852151	0.189627764900066	-0.604340550132095	0.119756604328338	0.784826995880579	0.546434654111148	1.12722245712046
Inverse variance weighted	5	-0.2477038504737	0.156689409716799	0.113910299781873	-0.554815093518626	0.0594073925712267	0.780591080729514	0.574178420692795	1.06120748073268
Simple mode	5	-0.444226671208211	0.279823742984827	0.187586699633331	-0.992681207458472	0.104227865042051	0.641320035563305	0.370581751242703	1.10985332287869
Weighted mode	5	-0.120196167869404	0.254209775146293	0.660984825017118	-0.618447327156137	0.37805499141733	0.886746468488802	0.5387803380865	1.45944319751906
