# Supplementary material for: Integrative Mendelian randomization and experimental validation prioritize KLF4 in the gut microbiota–pyroptosis–barrier axis of ulcerative colitis
Source: Front Immunol. 2026 Mar 16;17:1773990. doi: 10.3389/fimmu.2026.1773990 (PMC13033518; doi:10.3389/fimmu.2026.1773990)
Supplement: Supplementary Data Sheet 3 — Full results of the pairwise Mendelian randomization analyses between ulcerative colitis-associated microbial taxa and ulcerative colitis-associated pyroptosis proteins, used for the downstream mediation analysis. [file DataSheet3.zip › GM_bd_fer_result/GCST90032583+13985_12_SMURF2_SMUF2/singlesnpOR.txt]

exposure	outcome	id.exposure	id.outcome	samplesize	SNP	b	se	p	lo_ci	up_ci	or	or_lci95	or_uci95
exposure	outcome	5jOKeC	59u90b	35364	rs11745876	-0.619933008789593	0.389692772734481	0.111648962951573	-1.38373084334918	0.14386482576999	0.537980476350807	0.250641701597985	1.15472800850538
exposure	outcome	5jOKeC	59u90b	35364	rs142151474	-0.0899614549765985	0.281440951838328	0.749236751929221	-0.641585720579721	0.461662810626524	0.913966413449083	0.526456948185411	1.58671019119836
exposure	outcome	5jOKeC	59u90b	35364	rs17715451	-0.349782306538168	0.386877640626294	0.365933838144621	-1.1080624821657	0.408497869089369	0.704841512407429	0.330198106417529	1.50455604668004
exposure	outcome	5jOKeC	59u90b	35364	rs2298247	0.115101986417966	0.357497682815273	0.747478690649403	-0.58559347189997	0.815797444735902	1.12198785925988	0.556775333227295	2.26097795861343
exposure	outcome	5jOKeC	59u90b	35364	rs77540379	-0.48962222259841	0.377556029840912	0.194693116593419	-1.2296320410866	0.250387595889778	0.612857874312985	0.292400149129862	1.28452319612402
exposure	outcome	5jOKeC	59u90b	35364	All - Inverse variance weighted	-0.2477038504737	0.156689409716799	0.113910299781873	-0.554815093518626	0.0594073925712267	0.780591080729514	0.574178420692795	1.06120748073268
exposure	outcome	5jOKeC	59u90b	35364	All - MR Egger	-0.00588169645696475	0.282423639672465	0.98469232619752	-0.559432030214997	0.547668637301067	0.994135566857201	0.57153358548852	1.72921688310886
