# Supplementary material for: Integrative Mendelian randomization and experimental validation prioritize KLF4 in the gut microbiota–pyroptosis–barrier axis of ulcerative colitis
Source: Front Immunol. 2026 Mar 16;17:1773990. doi: 10.3389/fimmu.2026.1773990 (PMC13033518; doi:10.3389/fimmu.2026.1773990)
Supplement: Supplementary Data Sheet 3 — Full results of the pairwise Mendelian randomization analyses between ulcerative colitis-associated microbial taxa and ulcerative colitis-associated pyroptosis proteins, used for the downstream mediation analysis. [file DataSheet3.zip › GM_bd_fer_result/GCST90032583+15346_31_IFNG_IFN_g/OR.txt]

method	nsnp	b	se	pval	lo_ci	up_ci	or	or_lci95	or_uci95
MR Egger	5	-0.170667755828478	0.286157759020172	0.592906885038551	-0.731536963508016	0.390201451851059	0.843101642550122	0.48116888246315	1.4772783643696
Weighted median	5	-0.215495670571284	0.193214176522327	0.264713239798385	-0.594195456555045	0.163204115412476	0.806141760383849	0.552006500473074	1.17727696553905
Inverse variance weighted	5	-0.231159437443517	0.158231089932292	0.144043514288432	-0.54129237371081	0.0789734988237754	0.79361292433197	0.58199561030477	1.08217564276288
Simple mode	5	-0.144032843599714	0.25217361555404	0.598447376790858	-0.638293130085633	0.350227442886205	0.865859309655623	0.528193212163095	1.41939034211938
Weighted mode	5	-0.185120750507167	0.24802782024727	0.496921205537555	-0.671255278191816	0.301013777177483	0.831003933647133	0.511066644155218	1.35122795751717
