# Supplementary material for: Integrative Mendelian randomization and experimental validation prioritize KLF4 in the gut microbiota–pyroptosis–barrier axis of ulcerative colitis
Source: Front Immunol. 2026 Mar 16;17:1773990. doi: 10.3389/fimmu.2026.1773990 (PMC13033518; doi:10.3389/fimmu.2026.1773990)
Supplement: Supplementary Data Sheet 3 — Full results of the pairwise Mendelian randomization analyses between ulcerative colitis-associated microbial taxa and ulcerative colitis-associated pyroptosis proteins, used for the downstream mediation analysis. [file DataSheet3.zip › GM_bd_fer_result/GCST90032583+15346_31_IFNG_IFN_g/harmonise.txt]

SNP	effect_allele.exposure	other_allele.exposure	effect_allele.outcome	other_allele.outcome	beta.exposure	beta.outcome	eaf.exposure	eaf.outcome	remove	palindromic	ambiguous	id.outcome	pval.outcome	se.outcome	samplesize.outcome	outcome	mr_keep.outcome	pval_origin.outcome	data_source.outcome	se.exposure	pval.exposure	exposure	mr_keep.exposure	pval_origin.exposure	id.exposure	data_source.exposure	samplesize.exposure	action	SNP_index	mr_keep	R2	f	meanf	units.outcome	units.exposure	rsq.exposure	effective_n.exposure	rsq.outcome	effective_n.outcome	steiger_dir	steiger_pval
rs11745876	A	G	A	G	0.0208087	-0.0104	0.392729	0.40231	FALSE	FALSE	FALSE	8SsPrF	0.201115	0.008135	35364	outcome	TRUE	reported	textfile	0.0043466	1.7e-06	exposure	TRUE	reported	MSS2Ta	textfile	5959	2	1	TRUE	0.00383133421697555	22.9110377734913	25.0977864220704	NA	NA	0.00383261561707144	5959	4.6216246650148e-05	35364	TRUE	8.13836225869174e-05
rs142151474	T	C	T	C	-0.0867038	0.0195	0.0136095	0.02712	FALSE	FALSE	FALSE	8SsPrF	0.428736	0.024641	35331	outcome	TRUE	reported	textfile	0.0180393	1.5e-06	exposure	TRUE	reported	MSS2Ta	textfile	5959	2	1	TRUE	0.00386174094308265	23.0935721911961	25.0977864220704	NA	NA	0.00386303247335373	5959	1.77261133511604e-05	35331	TRUE	3.43746999945391e-05
rs17715451	C	T	C	T	-0.0217278	0.0019	0.312616	0.3257	FALSE	FALSE	FALSE	8SsPrF	0.818736	0.008291	35364	outcome	TRUE	reported	textfile	0.00443282	9.5e-07	exposure	TRUE	reported	MSS2Ta	textfile	5959	2	1	TRUE	0.00401560020280438	24.0173745823494	25.0977864220704	NA	NA	0.00401694298264851	5959	1.48510071380797e-06	35364	TRUE	8.8255060746874e-06
rs2298247	A	T	A	T	-0.0660284	0.0015	0.0313506	0.02965	FALSE	TRUE	FALSE	8SsPrF	0.951278	0.024549	35318	outcome	TRUE	reported	textfile	0.0118591	2.6e-08	exposure	TRUE	reported	MSS2Ta	textfile	5959	2	1	TRUE	0.0051752493686201	30.9893380410006	25.0977864220704	NA	NA	0.00517697790889774	5959	1.05716640193749e-07	35318	TRUE	3.01922729169535e-07
rs77540379	G	A	G	A	-0.0767939	0.0268	0.0178571	0.01913	FALSE	FALSE	FALSE	8SsPrF	0.358783	0.029204	35380	outcome	TRUE	reported	textfile	0.0155192	7.5e-07	exposure	TRUE	reported	MSS2Ta	textfile	5959	2	1	TRUE	0.00409223458152664	24.4776095223145	25.0977864220704	NA	NA	0.00409360288187858	5959	2.38035259722181e-05	35380	TRUE	2.37807584091338e-05
