# Supplementary material for: Integrative Mendelian randomization and experimental validation prioritize KLF4 in the gut microbiota–pyroptosis–barrier axis of ulcerative colitis
Source: Front Immunol. 2026 Mar 16;17:1773990. doi: 10.3389/fimmu.2026.1773990 (PMC13033518; doi:10.3389/fimmu.2026.1773990)
Supplement: Supplementary Data Sheet 3 — Full results of the pairwise Mendelian randomization analyses between ulcerative colitis-associated microbial taxa and ulcerative colitis-associated pyroptosis proteins, used for the downstream mediation analysis. [file DataSheet3.zip › GM_bd_fer_result/GCST90032583+15346_31_IFNG_IFN_g/singlesnpOR.txt]

exposure	outcome	id.exposure	id.outcome	samplesize	SNP	b	se	p	lo_ci	up_ci	or	or_lci95	or_uci95
exposure	outcome	MSS2Ta	8SsPrF	35364	rs11745876	-0.499790952822617	0.390942250116538	0.201099066902945	-1.26603776305103	0.266455857405797	0.60665746648888	0.281946550553989	1.3053299674125
exposure	outcome	MSS2Ta	8SsPrF	35364	rs142151474	-0.224903637441496	0.28419746308697	0.428731618964914	-0.781930665091957	0.332123390208964	0.798593169532751	0.457521836618499	1.39392483457822
exposure	outcome	MSS2Ta	8SsPrF	35364	rs17715451	-0.0874455766345419	0.38158488204052	0.818741332279939	-0.83535194543396	0.660460792164876	0.916268736722269	0.433721808158246	1.93568407698861
exposure	outcome	MSS2Ta	8SsPrF	35364	rs2298247	-0.0227174973193353	0.371794561128242	0.951277749206814	-0.751434837130689	0.705999842492019	0.977538602044896	0.471689269683482	2.02587122477709
exposure	outcome	MSS2Ta	8SsPrF	35364	rs77540379	-0.34898605227759	0.380290622041594	0.358785107278286	-1.09435567147911	0.396383566923935	0.705402968966139	0.334755229817252	1.48643935719208
exposure	outcome	MSS2Ta	8SsPrF	35364	All - Inverse variance weighted	-0.231159437443517	0.158231089932292	0.144043514288432	-0.54129237371081	0.0789734988237754	0.79361292433197	0.58199561030477	1.08217564276288
exposure	outcome	MSS2Ta	8SsPrF	35364	All - MR Egger	-0.170667755828478	0.286157759020172	0.592906885038551	-0.731536963508016	0.390201451851059	0.843101642550122	0.48116888246315	1.4772783643696
