# Supplementary material for: Integrative Mendelian randomization and experimental validation prioritize KLF4 in the gut microbiota–pyroptosis–barrier axis of ulcerative colitis
Source: Front Immunol. 2026 Mar 16;17:1773990. doi: 10.3389/fimmu.2026.1773990 (PMC13033518; doi:10.3389/fimmu.2026.1773990)
Supplement: Supplementary Data Sheet 3 — Full results of the pairwise Mendelian randomization analyses between ulcerative colitis-associated microbial taxa and ulcerative colitis-associated pyroptosis proteins, used for the downstream mediation analysis. [file DataSheet3.zip › GM_bd_fer_result/GCST90032583+15675_3_CEBPB_CEBPB/OR.txt]

method	nsnp	b	se	pval	lo_ci	up_ci	or	or_lci95	or_uci95
MR Egger	5	0.157457265792279	0.285261967242089	0.619423083350712	-0.401656190002215	0.716570721586773	1.17053073520928	0.669210787502112	2.04740005340282
Weighted median	5	0.0768724194365678	0.188212748173472	0.682955334097005	-0.292024566983437	0.445769405856572	1.0799042928054	0.746750190348452	1.56169130814063
Inverse variance weighted	5	0.0691877615212299	0.158426379843796	0.662315371025467	-0.241327942972611	0.379703466015071	1.07163740252847	0.785583957402062	1.46185103664256
Simple mode	5	0.145327591043493	0.249552513106307	0.591575856204813	-0.343795334644868	0.634450516731854	1.15641834051465	0.709074036089121	1.88598553918927
Weighted mode	5	0.121609014472952	0.237718166941341	0.635899574438796	-0.344318592732076	0.58753662167798	1.12931247061872	0.70870310442027	1.79954997846131
