# Supplementary material for: Integrative Mendelian randomization and experimental validation prioritize KLF4 in the gut microbiota–pyroptosis–barrier axis of ulcerative colitis
Source: Front Immunol. 2026 Mar 16;17:1773990. doi: 10.3389/fimmu.2026.1773990 (PMC13033518; doi:10.3389/fimmu.2026.1773990)
Supplement: Supplementary Data Sheet 3 — Full results of the pairwise Mendelian randomization analyses between ulcerative colitis-associated microbial taxa and ulcerative colitis-associated pyroptosis proteins, used for the downstream mediation analysis. [file DataSheet3.zip › GM_bd_fer_result/GCST90032583+15675_3_CEBPB_CEBPB/singlesnpOR.txt]

exposure	outcome	id.exposure	id.outcome	samplesize	SNP	b	se	p	lo_ci	up_ci	or	or_lci95	or_uci95
exposure	outcome	1Xwz9A	85Suzi	35364	rs11745876	-0.249895476411309	0.39031751142551	0.522018924839745	-1.01491779880531	0.51512684598269	0.778882190378545	0.362432220969599	1.67385080958287
exposure	outcome	1Xwz9A	85Suzi	35364	rs142151474	0.0772745831209243	0.283470851335236	0.785159548349579	-0.478328285496137	0.632877451737986	1.08033867843576	0.619818686094106	1.88302109360272
exposure	outcome	1Xwz9A	85Suzi	35364	rs17715451	0.239324736052431	0.395668222277451	0.54527058674397	-0.536184979611374	1.01483445171623	1.27039101136957	0.584975695006174	2.75890662731135
exposure	outcome	1Xwz9A	85Suzi	35364	rs2298247	0.0681524919580059	0.363949452053965	0.851458253644532	-0.645188434067765	0.781493417983777	1.07052854302611	0.524563687123696	2.18473254928788
exposure	outcome	1Xwz9A	85Suzi	35364	rs77540379	0.201838948145621	0.380785453011242	0.596070675586734	-0.544500539756413	0.948178436047655	1.22365092099122	0.580131463594058	2.58100391102111
exposure	outcome	1Xwz9A	85Suzi	35364	All - Inverse variance weighted	0.0691877615212299	0.158426379843796	0.662315371025467	-0.241327942972611	0.379703466015071	1.07163740252847	0.785583957402062	1.46185103664256
exposure	outcome	1Xwz9A	85Suzi	35364	All - MR Egger	0.157457265792279	0.285261967242089	0.619423083350712	-0.401656190002215	0.716570721586773	1.17053073520928	0.669210787502112	2.04740005340282
