# Supplementary material for: Integrative Mendelian randomization and experimental validation prioritize KLF4 in the gut microbiota–pyroptosis–barrier axis of ulcerative colitis
Source: Front Immunol. 2026 Mar 16;17:1773990. doi: 10.3389/fimmu.2026.1773990 (PMC13033518; doi:10.3389/fimmu.2026.1773990)
Supplement: Supplementary Data Sheet 3 — Full results of the pairwise Mendelian randomization analyses between ulcerative colitis-associated microbial taxa and ulcerative colitis-associated pyroptosis proteins, used for the downstream mediation analysis. [file DataSheet3.zip › GM_bd_fer_result/GCST90032583+16914_104_CD14_sCD14/OR.txt]

method	nsnp	b	se	pval	lo_ci	up_ci	or	or_lci95	or_uci95
MR Egger	5	0.332611116519415	0.299622343197101	0.347932545172071	-0.254648676146902	0.919870909185732	1.39460485421309	0.775188792439946	2.50896648450368
Weighted median	5	0.0445529225800118	0.214781178212262	0.83567091853987	-0.376418186716022	0.465524031876046	1.04556030899539	0.686315265095617	1.59284867369842
Inverse variance weighted	5	-0.0193844816377782	0.165785647376224	0.906919511667353	-0.344324350495177	0.30555538721962	0.980802189307337	0.708699023887433	1.35737866446231
Simple mode	5	0.0330986958179038	0.300989888771518	0.9177325154059	-0.556841486174272	0.623038877810079	1.03365255139112	0.573016087827202	1.86458568911869
Weighted mode	5	0.0753073339548223	0.256117120367318	0.78335789320328	-0.426682221965121	0.577296889874765	1.0782154721941	0.652670923760672	1.78121709142514
