# Supplementary material for: Integrative Mendelian randomization and experimental validation prioritize KLF4 in the gut microbiota–pyroptosis–barrier axis of ulcerative colitis
Source: Front Immunol. 2026 Mar 16;17:1773990. doi: 10.3389/fimmu.2026.1773990 (PMC13033518; doi:10.3389/fimmu.2026.1773990)
Supplement: Supplementary Data Sheet 3 — Full results of the pairwise Mendelian randomization analyses between ulcerative colitis-associated microbial taxa and ulcerative colitis-associated pyroptosis proteins, used for the downstream mediation analysis. [file DataSheet3.zip › GM_bd_fer_result/GCST90032583+16914_104_CD14_sCD14/singlesnpOR.txt]

exposure	outcome	id.exposure	id.outcome	samplesize	SNP	b	se	p	lo_ci	up_ci	or	or_lci95	or_uci95
exposure	outcome	XoMofM	yu3wbo	35364	rs11745876	-0.528625046254692	0.404542330851999	0.191306570870826	-1.32152801472461	0.264277922215227	0.589414830919208	0.266727426989828	1.30249013694706
exposure	outcome	XoMofM	yu3wbo	35364	rs142151474	0.0980349188847548	0.294900569525211	0.739561714700713	-0.479970197384659	0.676040035154169	1.10300130001133	0.618801833444349	1.96607670189799
exposure	outcome	XoMofM	yu3wbo	35364	rs17715451	-0.179493552039323	0.409015178711144	0.660775116390876	-0.981163302313166	0.62217619823452	0.835693339443576	0.374874752432556	1.86297784275564
exposure	outcome	XoMofM	yu3wbo	35364	rs2298247	0.337733460147452	0.373642250910214	0.366050941939452	-0.394605351636568	1.07007227193147	1.40176682688435	0.67394595844267	2.91559020769847
exposure	outcome	XoMofM	yu3wbo	35364	rs77540379	0.00911530733560869	0.421296483184211	0.982738057707964	-0.816625799705445	0.834856414376663	1.00915697826774	0.441920269154005	2.30448313388306
exposure	outcome	XoMofM	yu3wbo	35364	All - Inverse variance weighted	-0.0193844816377782	0.165785647376224	0.906919511667353	-0.344324350495177	0.30555538721962	0.980802189307337	0.708699023887433	1.35737866446231
exposure	outcome	XoMofM	yu3wbo	35364	All - MR Egger	0.332611116519415	0.299622343197101	0.347932545172071	-0.254648676146902	0.919870909185732	1.39460485421309	0.775188792439946	2.50896648450368
