# Supplementary material for: Integrative Mendelian randomization and experimental validation prioritize KLF4 in the gut microbiota–pyroptosis–barrier axis of ulcerative colitis
Source: Front Immunol. 2026 Mar 16;17:1773990. doi: 10.3389/fimmu.2026.1773990 (PMC13033518; doi:10.3389/fimmu.2026.1773990)
Supplement: Supplementary Data Sheet 3 — Full results of the pairwise Mendelian randomization analyses between ulcerative colitis-associated microbial taxa and ulcerative colitis-associated pyroptosis proteins, used for the downstream mediation analysis. [file DataSheet3.zip › GM_bd_fer_result/GCST90032583+17155_1_VPS28_VPS28_protein_homolog/OR.txt]

method	nsnp	b	se	pval	lo_ci	up_ci	or	or_lci95	or_uci95
MR Egger	5	0.224512849397935	0.290138279879344	0.495425401144823	-0.344158179165579	0.79318387796145	1.25171279500049	0.70881679913168	2.21042295144147
Weighted median	5	-0.0237319301197933	0.199929112083606	0.905511671295548	-0.41559298980366	0.368129129564073	0.976547457632965	0.65994882172864	1.44502862284301
Inverse variance weighted	5	-0.061844417541785	0.160781095175374	0.700496885872173	-0.376975364085517	0.253286529001947	0.940029127456996	0.685932972273912	1.2882523456165
Simple mode	5	0.0217003850089665	0.28619355791224	0.94319989529038	-0.539238988499024	0.582639758516957	1.02193755078651	0.58319189928501	1.79075936923663
Weighted mode	5	0.0851245679250916	0.264347415784418	0.763565949133861	-0.432996367012367	0.60324550286255	1.08885269437166	0.648562848021502	1.82804209901509
