# Supplementary material for: Integrative Mendelian randomization and experimental validation prioritize KLF4 in the gut microbiota–pyroptosis–barrier axis of ulcerative colitis
Source: Front Immunol. 2026 Mar 16;17:1773990. doi: 10.3389/fimmu.2026.1773990 (PMC13033518; doi:10.3389/fimmu.2026.1773990)
Supplement: Supplementary Data Sheet 3 — Full results of the pairwise Mendelian randomization analyses between ulcerative colitis-associated microbial taxa and ulcerative colitis-associated pyroptosis proteins, used for the downstream mediation analysis. [file DataSheet3.zip › GM_bd_fer_result/GCST90032583+17155_1_VPS28_VPS28_protein_homolog/singlesnpOR.txt]

exposure	outcome	id.exposure	id.outcome	samplesize	SNP	b	se	p	lo_ci	up_ci	or	or_lci95	or_uci95
exposure	outcome	idio0H	4BrSs7	35364	rs11745876	-0.53823641073205	0.397622148428302	0.175851928607888	-1.31757582165152	0.241103000187422	0.583776887716309	0.267783671144734	1.27265211196371
exposure	outcome	idio0H	4BrSs7	35364	rs142151474	0.145322350346813	0.29003342414058	0.616333257597626	-0.423143160968723	0.713787861662349	1.15641228009277	0.654984858132719	2.04171034634573
exposure	outcome	idio0H	4BrSs7	35364	rs17715451	-0.092047975404781	0.396128462154475	0.81625142288643	-0.868459761227552	0.68436381041799	0.91206139198099	0.419597331869616	1.9825101819303
exposure	outcome	idio0H	4BrSs7	35364	rs2298247	-0.24686347087011	0.367887151589316	0.502201148976754	-0.96792228798517	0.474195346244949	0.781247349271228	0.379871482282621	1.6067208232526
exposure	outcome	idio0H	4BrSs7	35364	rs77540379	0.252624231872584	0.386059309398273	0.512875790553449	-0.504052014548031	1.0093004782932	1.28739942226162	0.604077961196553	2.74368107910541
exposure	outcome	idio0H	4BrSs7	35364	All - Inverse variance weighted	-0.061844417541785	0.160781095175374	0.700496885872173	-0.376975364085517	0.253286529001947	0.940029127456996	0.685932972273912	1.2882523456165
exposure	outcome	idio0H	4BrSs7	35364	All - MR Egger	0.224512849397935	0.290138279879344	0.495425401144823	-0.344158179165579	0.79318387796145	1.25171279500049	0.70881679913168	2.21042295144147
