# Supplementary material for: Integrative Mendelian randomization and experimental validation prioritize KLF4 in the gut microbiota–pyroptosis–barrier axis of ulcerative colitis
Source: Front Immunol. 2026 Mar 16;17:1773990. doi: 10.3389/fimmu.2026.1773990 (PMC13033518; doi:10.3389/fimmu.2026.1773990)
Supplement: Supplementary Data Sheet 3 — Full results of the pairwise Mendelian randomization analyses between ulcerative colitis-associated microbial taxa and ulcerative colitis-associated pyroptosis proteins, used for the downstream mediation analysis. [file DataSheet3.zip › GM_bd_fer_result/GCST90032583+17175_5_MAP2K6_MP2K6/OR.txt]

method	nsnp	b	se	pval	lo_ci	up_ci	or	or_lci95	or_uci95
MR Egger	5	0.108452804161995	0.28765359806985	0.731244069825987	-0.455348248054911	0.6722538563789	1.11455230506698	0.634227061144863	1.95864685825253
Weighted median	5	-0.158000006612684	0.212096170622952	0.456304899064327	-0.573708501033669	0.257708487808301	0.853849776322243	0.563432071052764	1.29396155806912
Inverse variance weighted	5	-0.239122025028807	0.159949858485304	0.134919359033037	-0.552623747660004	0.0743796976023896	0.787318803911091	0.575438023806073	1.07721574409009
Simple mode	5	-0.233353279428955	0.306686138327403	0.489109706544688	-0.834458110550665	0.367751551692754	0.791873771389294	0.434109657150681	1.44448311500393
Weighted mode	5	-0.0556981288400911	0.275956949804835	0.849893934614943	-0.596573750457567	0.485177492777385	0.945824609972115	0.55069522669414	1.62446331376277
