# Supplementary material for: Integrative Mendelian randomization and experimental validation prioritize KLF4 in the gut microbiota–pyroptosis–barrier axis of ulcerative colitis
Source: Front Immunol. 2026 Mar 16;17:1773990. doi: 10.3389/fimmu.2026.1773990 (PMC13033518; doi:10.3389/fimmu.2026.1773990)
Supplement: Supplementary Data Sheet 3 — Full results of the pairwise Mendelian randomization analyses between ulcerative colitis-associated microbial taxa and ulcerative colitis-associated pyroptosis proteins, used for the downstream mediation analysis. [file DataSheet3.zip › GM_bd_fer_result/GCST90032583+17175_5_MAP2K6_MP2K6/singlesnpOR.txt]

exposure	outcome	id.exposure	id.outcome	samplesize	SNP	b	se	p	lo_ci	up_ci	or	or_lci95	or_uci95
exposure	outcome	7GmWXD	bKwy1d	35364	rs11745876	-0.413288672526395	0.398535228053651	0.299726921885563	-1.19441771951155	0.36784037445876	0.661471306671155	0.302880264114375	1.44461142368794
exposure	outcome	7GmWXD	bKwy1d	35364	rs142151474	0.0380606155670224	0.284716471481065	0.893656405072612	-0.519983668535866	0.596104899669911	1.03879419806948	0.594530257440485	1.81503526933755
exposure	outcome	7GmWXD	bKwy1d	35364	rs17715451	-0.745588600778726	0.398705805465809	0.0614807722491746	-1.52705197949171	0.0358747779342594	0.474454953181205	0.217174960766133	1.0365260424317
exposure	outcome	7GmWXD	bKwy1d	35364	rs2298247	-0.0348334958896475	0.365645691853808	0.924103779404387	-0.751499051923112	0.681832060143817	0.965766206914133	0.471658981227436	1.97749730958173
exposure	outcome	7GmWXD	bKwy1d	35364	rs77540379	-0.338568558179751	0.386775512117499	0.381377007979146	-1.09664856193005	0.419511445570547	0.712789910134929	0.333988552037375	1.52121817616463
exposure	outcome	7GmWXD	bKwy1d	35364	All - Inverse variance weighted	-0.239122025028807	0.159949858485304	0.134919359033037	-0.552623747660004	0.0743796976023896	0.787318803911091	0.575438023806073	1.07721574409009
exposure	outcome	7GmWXD	bKwy1d	35364	All - MR Egger	0.108452804161995	0.28765359806985	0.731244069825987	-0.455348248054911	0.6722538563789	1.11455230506698	0.634227061144863	1.95864685825253
