# Supplementary material for: Integrative Mendelian randomization and experimental validation prioritize KLF4 in the gut microbiota–pyroptosis–barrier axis of ulcerative colitis
Source: Front Immunol. 2026 Mar 16;17:1773990. doi: 10.3389/fimmu.2026.1773990 (PMC13033518; doi:10.3389/fimmu.2026.1773990)
Supplement: Supplementary Data Sheet 3 — Full results of the pairwise Mendelian randomization analyses between ulcerative colitis-associated microbial taxa and ulcerative colitis-associated pyroptosis proteins, used for the downstream mediation analysis. [file DataSheet3.zip › GM_bd_fer_result/GCST90032583+17350_13_CHMP2B_CHM2B/OR.txt]

method	nsnp	b	se	pval	lo_ci	up_ci	or	or_lci95	or_uci95
MR Egger	5	-0.0986604073734794	0.34485729001481	0.793426954833137	-0.774580695802508	0.577259881055549	0.906050343801183	0.460896996533351	1.78115117190363
Weighted median	5	-0.33888125175906	0.221382172274788	0.125830642267716	-0.772790309417644	0.0950278058995244	0.71256706015033	0.461722919380656	1.09968943255485
Inverse variance weighted	5	-0.422614021086871	0.197581426921481	0.0324408543853031	-0.809873617852975	-0.0353544243207674	0.655331528453624	0.444914291893358	0.96526324285465
Simple mode	5	-0.356377062969053	0.294360524250601	0.292658919271839	-0.93332369050023	0.220569564562124	0.700208547738435	0.393244512841522	1.2467866538892
Weighted mode	5	-0.375313391319386	0.249136105541093	0.206418712844224	-0.863620158179928	0.112993375541155	0.687073922044322	0.421632938185852	1.11962451601749
