# Supplementary material for: Integrative Mendelian randomization and experimental validation prioritize KLF4 in the gut microbiota–pyroptosis–barrier axis of ulcerative colitis
Source: Front Immunol. 2026 Mar 16;17:1773990. doi: 10.3389/fimmu.2026.1773990 (PMC13033518; doi:10.3389/fimmu.2026.1773990)
Supplement: Supplementary Data Sheet 3 — Full results of the pairwise Mendelian randomization analyses between ulcerative colitis-associated microbial taxa and ulcerative colitis-associated pyroptosis proteins, used for the downstream mediation analysis. [file DataSheet3.zip › GM_bd_fer_result/GCST90032583+17350_13_CHMP2B_CHM2B/harmonise.txt]

SNP	effect_allele.exposure	other_allele.exposure	effect_allele.outcome	other_allele.outcome	beta.exposure	beta.outcome	eaf.exposure	eaf.outcome	remove	palindromic	ambiguous	id.outcome	pval.outcome	se.outcome	samplesize.outcome	outcome	mr_keep.outcome	pval_origin.outcome	data_source.outcome	se.exposure	pval.exposure	exposure	mr_keep.exposure	pval_origin.exposure	id.exposure	data_source.exposure	samplesize.exposure	action	SNP_index	mr_keep	R2	f	meanf	units.outcome	units.exposure	rsq.exposure	effective_n.exposure	rsq.outcome	effective_n.outcome	steiger_dir	steiger_pval
rs11745876	A	G	A	G	0.0208087	-0.0068	0.392729	0.40231	FALSE	FALSE	FALSE	L1oiP6	0.408852	0.008233	35364	outcome	TRUE	reported	textfile	0.0043466	1.7e-06	exposure	TRUE	reported	YYU0f9	textfile	5959	2	1	TRUE	0.00383133421697555	22.9110377734913	25.0977864220704	NA	NA	0.00383261561707144	5959	1.92910735430731e-05	35364	TRUE	3.92110292560393e-05
rs142151474	T	C	T	C	-0.0867038	0.0377	0.0136095	0.02712	FALSE	FALSE	FALSE	L1oiP6	0.132361	0.025052	35331	outcome	TRUE	reported	textfile	0.0180393	1.5e-06	exposure	TRUE	reported	YYU0f9	textfile	5959	2	1	TRUE	0.00386174094308265	23.0935721911961	25.0977864220704	NA	NA	0.00386303247335373	5959	6.40971488326277e-05	35331	TRUE	0.000108228923024528
rs17715451	C	T	C	T	-0.0217278	0.0262	0.312616	0.3257	FALSE	FALSE	FALSE	L1oiP6	0.002342	0.00861	35364	outcome	TRUE	reported	textfile	0.00443282	9.5e-07	exposure	TRUE	reported	YYU0f9	textfile	5959	2	1	TRUE	0.00401560020280438	24.0173745823494	25.0977864220704	NA	NA	0.00401694298264851	5959	0.00026178559957233	35364	TRUE	0.000735897543859448
rs2298247	A	T	A	T	-0.0660284	-0.0068	0.0313506	0.02965	FALSE	TRUE	FALSE	L1oiP6	0.779717	0.024313	35318	outcome	TRUE	reported	textfile	0.0118591	2.6e-08	exposure	TRUE	reported	YYU0f9	textfile	5959	2	1	TRUE	0.0051752493686201	30.9893380410006	25.0977864220704	NA	NA	0.00517697790889774	5959	2.21497207433208e-06	35318	TRUE	4.6746483090263e-07
rs77540379	G	A	G	A	-0.0767939	0.0251	0.0178571	0.01913	FALSE	FALSE	FALSE	L1oiP6	0.39622	0.029585	35380	outcome	TRUE	reported	textfile	0.0155192	7.5e-07	exposure	TRUE	reported	YYU0f9	textfile	5959	2	1	TRUE	0.00409223458152664	24.4776095223145	25.0977864220704	NA	NA	0.00409360288187858	5959	2.0345210248516e-05	35380	TRUE	2.11521451455178e-05
