# Supplementary material for: Integrative Mendelian randomization and experimental validation prioritize KLF4 in the gut microbiota–pyroptosis–barrier axis of ulcerative colitis
Source: Front Immunol. 2026 Mar 16;17:1773990. doi: 10.3389/fimmu.2026.1773990 (PMC13033518; doi:10.3389/fimmu.2026.1773990)
Supplement: Supplementary Data Sheet 3 — Full results of the pairwise Mendelian randomization analyses between ulcerative colitis-associated microbial taxa and ulcerative colitis-associated pyroptosis proteins, used for the downstream mediation analysis. [file DataSheet3.zip › GM_bd_fer_result/GCST90032583+17350_13_CHMP2B_CHM2B/singlesnpOR.txt]

exposure	outcome	id.exposure	id.outcome	samplesize	SNP	b	se	p	lo_ci	up_ci	or	or_lci95	or_uci95
exposure	outcome	YYU0f9	L1oiP6	35364	rs11745876	-0.326786392230173	0.395651818710443	0.408835649340962	-1.10226395690264	0.448691172442296	0.72123778856889	0.33211833033256	1.56626087797944
exposure	outcome	YYU0f9	L1oiP6	35364	rs142151474	-0.434813699053559	0.288937739753044	0.132357535806877	-1.00113166896953	0.131504270862408	0.647385264331451	0.367463358901444	1.14054277881325
exposure	outcome	YYU0f9	L1oiP6	35364	rs17715451	-1.20582847780263	0.396266534117582	0.00234253126846278	-1.98251088467309	-0.42914607093217	0.299443814166245	0.137722996246702	0.651064820589655
exposure	outcome	YYU0f9	L1oiP6	35364	rs2298247	0.102985987847653	0.36822034155	0.779718600677486	-0.618725881590346	0.824697857285653	1.10847587683433	0.538630279334997	2.28119141582726
exposure	outcome	YYU0f9	L1oiP6	35364	rs77540379	-0.326848877319683	0.38525195360569	0.396213624338556	-1.08194270638684	0.42824495174747	0.72119272336908	0.338936431668658	1.53456192855944
exposure	outcome	YYU0f9	L1oiP6	35364	All - Inverse variance weighted	-0.422614021086871	0.197581426921481	0.0324408543853031	-0.809873617852975	-0.0353544243207674	0.655331528453624	0.444914291893358	0.96526324285465
exposure	outcome	YYU0f9	L1oiP6	35364	All - MR Egger	-0.0986604073734794	0.34485729001481	0.793426954833137	-0.774580695802508	0.577259881055549	0.906050343801183	0.460896996533351	1.78115117190363
