# Supplementary material for: Integrative Mendelian randomization and experimental validation prioritize KLF4 in the gut microbiota–pyroptosis–barrier axis of ulcerative colitis
Source: Front Immunol. 2026 Mar 16;17:1773990. doi: 10.3389/fimmu.2026.1773990 (PMC13033518; doi:10.3389/fimmu.2026.1773990)
Supplement: Supplementary Data Sheet 3 — Full results of the pairwise Mendelian randomization analyses between ulcerative colitis-associated microbial taxa and ulcerative colitis-associated pyroptosis proteins, used for the downstream mediation analysis. [file DataSheet3.zip › GM_bd_fer_result/GCST90032583+17850_42_KLF4_KLF4/OR.txt]

method	nsnp	b	se	pval	lo_ci	up_ci	or	or_lci95	or_uci95
MR Egger	5	-0.0638299341806387	0.282573829289172	0.835803307423115	-0.617674639587416	0.490014771226138	0.938164535684979	0.539196807835789	1.63234033144547
Weighted median	5	-0.355470939958266	0.189961377827102	0.0613062718135143	-0.727795240499386	0.0168533605828533	0.700843310358967	0.482972655647036	1.01699617966339
Inverse variance weighted	5	-0.349431963058446	0.156647336457584	0.0257015367378304	-0.65646074251531	-0.0424031836015824	0.705088492296908	0.518683845396851	0.958483257925937
Simple mode	5	-0.438117018630648	0.292489343442621	0.208519079163519	-1.01139613177818	0.135162094516889	0.64525027213603	0.363710836679684	1.14472232252539
Weighted mode	5	-0.407766338924096	0.254392988488603	0.184218950701957	-0.906376596361757	0.0908439185135647	0.665134276657186	0.403985377346966	1.09509806738454
