# Supplementary material for: Integrative Mendelian randomization and experimental validation prioritize KLF4 in the gut microbiota–pyroptosis–barrier axis of ulcerative colitis
Source: Front Immunol. 2026 Mar 16;17:1773990. doi: 10.3389/fimmu.2026.1773990 (PMC13033518; doi:10.3389/fimmu.2026.1773990)
Supplement: Supplementary Data Sheet 3 — Full results of the pairwise Mendelian randomization analyses between ulcerative colitis-associated microbial taxa and ulcerative colitis-associated pyroptosis proteins, used for the downstream mediation analysis. [file DataSheet3.zip › GM_bd_fer_result/GCST90032583+17850_42_KLF4_KLF4/singlesnpOR.txt]

exposure	outcome	id.exposure	id.outcome	samplesize	SNP	b	se	p	lo_ci	up_ci	or	or_lci95	or_uci95
exposure	outcome	DqjfpB	MJ5ZxC	35364	rs11745876	-0.677601195653741	0.387289931615142	0.0801879254030389	-1.43668946161942	0.0814870703119368	0.507833726178494	0.237713416878926	1.08489919008521
exposure	outcome	DqjfpB	MJ5ZxC	35364	rs142151474	-0.0634343592783707	0.282432834547044	0.822290617389487	-0.617002714990577	0.490133996433836	0.938535723440933	0.539559229179783	1.63253495916255
exposure	outcome	DqjfpB	MJ5ZxC	35364	rs17715451	-0.538480656117969	0.387153784552509	0.164264795225568	-1.29730207384089	0.220340761604948	0.583634320316502	0.273268056433179	1.24650141804847
exposure	outcome	DqjfpB	MJ5ZxC	35364	rs2298247	-0.401342452641591	0.357618842800976	0.261750564957613	-1.1022753845315	0.299590479248323	0.669420776867317	0.332114535029228	1.34930612555757
exposure	outcome	DqjfpB	MJ5ZxC	35364	rs77540379	-0.311222636172925	0.376397083622527	0.408324032582248	-1.04896092007308	0.426515647727228	0.732550765413977	0.350301551379013	1.53191049767287
exposure	outcome	DqjfpB	MJ5ZxC	35364	All - Inverse variance weighted	-0.349431963058446	0.156647336457584	0.0257015367378304	-0.65646074251531	-0.0424031836015824	0.705088492296908	0.518683845396851	0.958483257925937
exposure	outcome	DqjfpB	MJ5ZxC	35364	All - MR Egger	-0.0638299341806387	0.282573829289172	0.835803307423115	-0.617674639587416	0.490014771226138	0.938164535684979	0.539196807835789	1.63234033144547
