# Supplementary material for: Integrative Mendelian randomization and experimental validation prioritize KLF4 in the gut microbiota–pyroptosis–barrier axis of ulcerative colitis
Source: Front Immunol. 2026 Mar 16;17:1773990. doi: 10.3389/fimmu.2026.1773990 (PMC13033518; doi:10.3389/fimmu.2026.1773990)
Supplement: Supplementary Data Sheet 3 — Full results of the pairwise Mendelian randomization analyses between ulcerative colitis-associated microbial taxa and ulcerative colitis-associated pyroptosis proteins, used for the downstream mediation analysis. [file DataSheet3.zip › GM_bd_fer_result/GCST90032583+18819_21_PPIC_PPIC/OR.txt]

method	nsnp	b	se	pval	lo_ci	up_ci	or	or_lci95	or_uci95
MR Egger	5	0.133166460100208	0.284208450300201	0.671334122659283	-0.423882102488186	0.690215022688601	1.14244015320624	0.654501041404574	1.99414427341013
Weighted median	5	-0.0339177627273187	0.197963573290297	0.863961656512881	-0.4219263663763	0.354090840921663	0.966650996110436	0.655782325244655	1.42488461843294
Inverse variance weighted	5	-0.0509169431932614	0.158330901576487	0.747766629400787	-0.361245510283176	0.259411623896653	0.950357600922121	0.696807903959181	1.29616722844085
Simple mode	5	-0.149695860104497	0.322184545211331	0.666362052614374	-0.781177568718706	0.481785848509713	0.86096979187131	0.457866524429619	1.61896304482699
Weighted mode	5	0.107907204151129	0.305282783181778	0.74158147450483	-0.490447050885156	0.706261459187413	1.11394437117667	0.612352580221573	2.02640129584691
