# Supplementary material for: Integrative Mendelian randomization and experimental validation prioritize KLF4 in the gut microbiota–pyroptosis–barrier axis of ulcerative colitis
Source: Front Immunol. 2026 Mar 16;17:1773990. doi: 10.3389/fimmu.2026.1773990 (PMC13033518; doi:10.3389/fimmu.2026.1773990)
Supplement: Supplementary Data Sheet 3 — Full results of the pairwise Mendelian randomization analyses between ulcerative colitis-associated microbial taxa and ulcerative colitis-associated pyroptosis proteins, used for the downstream mediation analysis. [file DataSheet3.zip › GM_bd_fer_result/GCST90032583+18819_21_PPIC_PPIC/singlesnpOR.txt]

exposure	outcome	id.exposure	id.outcome	samplesize	SNP	b	se	p	lo_ci	up_ci	or	or_lci95	or_uci95
exposure	outcome	UQhWQI	OWN16w	35364	rs11745876	-0.0816965980575432	0.409444126735452	0.84184777458564	-0.884207086459029	0.720813890343943	0.92155151680524	0.413041549709043	2.05610597462719
exposure	outcome	UQhWQI	OWN16w	35364	rs142151474	0.287184644732987	0.280702806566725	0.306264603480763	-0.262992856137793	0.837362145603768	1.33267026130382	0.768747389116964	2.31026478984681
exposure	outcome	UQhWQI	OWN16w	35364	rs17715451	-0.322167913916733	0.388856672097497	0.40738716043111	-1.08432699122783	0.439991163394361	0.724576513634206	0.338129273302677	1.5526934979106
exposure	outcome	UQhWQI	OWN16w	35364	rs2298247	-0.425574449782215	0.357815727777744	0.234295026687092	-1.12689327622659	0.275744376662164	0.653394335068089	0.324038392050515	1.31751103441013
exposure	outcome	UQhWQI	OWN16w	35364	rs77540379	0.0390656028668944	0.383194498521367	0.918798591782136	-0.711995614234985	0.790126819968774	1.0398386978123	0.490664043631718	2.20367587864161
exposure	outcome	UQhWQI	OWN16w	35364	All - Inverse variance weighted	-0.0509169431932614	0.158330901576487	0.747766629400787	-0.361245510283176	0.259411623896653	0.950357600922121	0.696807903959181	1.29616722844085
exposure	outcome	UQhWQI	OWN16w	35364	All - MR Egger	0.133166460100208	0.284208450300201	0.671334122659283	-0.423882102488186	0.690215022688601	1.14244015320624	0.654501041404574	1.99414427341013
