# Supplementary material for: Integrative Mendelian randomization and experimental validation prioritize KLF4 in the gut microbiota–pyroptosis–barrier axis of ulcerative colitis
Source: Front Immunol. 2026 Mar 16;17:1773990. doi: 10.3389/fimmu.2026.1773990 (PMC13033518; doi:10.3389/fimmu.2026.1773990)
Supplement: Supplementary Data Sheet 3 — Full results of the pairwise Mendelian randomization analyses between ulcerative colitis-associated microbial taxa and ulcerative colitis-associated pyroptosis proteins, used for the downstream mediation analysis. [file DataSheet3.zip › GM_bd_fer_result/GCST90032583+19437_61_VEGFA_L_VEGF165/OR.txt]

method	nsnp	b	se	pval	lo_ci	up_ci	or	or_lci95	or_uci95
MR Egger	5	0.0755380918580906	0.313858474108215	0.825316589231778	-0.539624517394011	0.690700701110192	1.078464307645	0.582967105291587	1.99511302148424
Weighted median	5	-0.0552844310723139	0.217422456993552	0.799285472153373	-0.481432446779676	0.370863584635048	0.946215976450107	0.617897652068203	1.44898539603223
Inverse variance weighted	5	-0.139623509507968	0.168821356535645	0.408209371606577	-0.470513368317833	0.191266349301897	0.869685602129967	0.624681494264245	1.21078190005133
Simple mode	5	-0.0110193873536919	0.254038735413211	0.967480146313595	-0.508935308763585	0.486896534056201	0.989041103699799	0.60113526166447	1.62725823485915
Weighted mode	5	-0.0270062416799968	0.252560328955495	0.919993067027261	-0.522024486432768	0.468012003072774	0.973355166133906	0.593318166699779	1.59681656927751
