# Supplementary material for: Integrative Mendelian randomization and experimental validation prioritize KLF4 in the gut microbiota–pyroptosis–barrier axis of ulcerative colitis
Source: Front Immunol. 2026 Mar 16;17:1773990. doi: 10.3389/fimmu.2026.1773990 (PMC13033518; doi:10.3389/fimmu.2026.1773990)
Supplement: Supplementary Data Sheet 3 — Full results of the pairwise Mendelian randomization analyses between ulcerative colitis-associated microbial taxa and ulcerative colitis-associated pyroptosis proteins, used for the downstream mediation analysis. [file DataSheet3.zip › GM_bd_fer_result/GCST90032583+19437_61_VEGFA_L_VEGF165/singlesnpOR.txt]

exposure	outcome	id.exposure	id.outcome	samplesize	SNP	b	se	p	lo_ci	up_ci	or	or_lci95	or_uci95
exposure	outcome	C8onas	CurutF	35364	rs11745876	0.158587513876407	0.421986957378404	0.707057103892861	-0.668506922585265	0.98568195033808	1.17185447326544	0.512473168961829	2.67963864194911
exposure	outcome	C8onas	CurutF	35364	rs142151474	-0.0553608953702144	0.30419658653946	0.855590164569204	-0.651586204987555	0.540864414247126	0.946143627475897	0.521218361544742	1.71749084425992
exposure	outcome	C8onas	CurutF	35364	rs17715451	-0.874455766345419	0.417805760362301	0.036351652314225	-1.69335505665553	-0.0555564760353097	0.417088951765372	0.183901487888753	0.945958598170627
exposure	outcome	C8onas	CurutF	35364	rs2298247	-0.069666991779295	0.382592944854033	0.855510778604903	-0.819549163693199	0.680215180134609	0.932704366417312	0.440630261852853	1.97430251720758
exposure	outcome	C8onas	CurutF	35364	rs77540379	0.0481809102025031	0.40474568943627	0.905243698279654	-0.745120641092587	0.841482461497593	1.04936047817011	0.474677030929847	2.31980344822741
exposure	outcome	C8onas	CurutF	35364	All - Inverse variance weighted	-0.139623509507968	0.168821356535645	0.408209371606577	-0.470513368317833	0.191266349301897	0.869685602129967	0.624681494264245	1.21078190005133
exposure	outcome	C8onas	CurutF	35364	All - MR Egger	0.0755380918580906	0.313858474108215	0.825316589231778	-0.539624517394011	0.690700701110192	1.078464307645	0.582967105291587	1.99511302148424
