# Supplementary material for: Integrative Mendelian randomization and experimental validation prioritize KLF4 in the gut microbiota–pyroptosis–barrier axis of ulcerative colitis
Source: Front Immunol. 2026 Mar 16;17:1773990. doi: 10.3389/fimmu.2026.1773990 (PMC13033518; doi:10.3389/fimmu.2026.1773990)
Supplement: Supplementary Data Sheet 3 — Full results of the pairwise Mendelian randomization analyses between ulcerative colitis-associated microbial taxa and ulcerative colitis-associated pyroptosis proteins, used for the downstream mediation analysis. [file DataSheet3.zip › GM_bd_fer_result/GCST90032583+2597_8_VEGFA_VEGF/OR.txt]

method	nsnp	b	se	pval	lo_ci	up_ci	or	or_lci95	or_uci95
MR Egger	5	0.271256171999162	0.294917048857819	0.425524037836688	-0.306781243762162	0.849293587760487	1.31161102537011	0.735811546668374	2.33799468037946
Weighted median	5	-0.0624700763229829	0.207464269031258	0.763328740321078	-0.469100043624249	0.344159890978283	0.939441173927145	0.625564996236225	1.41080419233742
Inverse variance weighted	5	-0.131291501277786	0.163669476961103	0.42245195259403	-0.452083676121547	0.189500673565975	0.876962101555202	0.63630092430395	1.20864593809194
Simple mode	5	-0.034350545815498	0.303410632987917	0.915314949931589	-0.629035386471815	0.560334294840819	0.966232736421536	0.533105794125652	1.7512578389133
Weighted mode	5	0.00137583632165938	0.266702718394122	0.996131004863456	-0.52136149173082	0.524113164374139	1.00137678321866	0.593711663929746	1.68896035380569
