# Supplementary material for: Integrative Mendelian randomization and experimental validation prioritize KLF4 in the gut microbiota–pyroptosis–barrier axis of ulcerative colitis
Source: Front Immunol. 2026 Mar 16;17:1773990. doi: 10.3389/fimmu.2026.1773990 (PMC13033518; doi:10.3389/fimmu.2026.1773990)
Supplement: Supplementary Data Sheet 3 — Full results of the pairwise Mendelian randomization analyses between ulcerative colitis-associated microbial taxa and ulcerative colitis-associated pyroptosis proteins, used for the downstream mediation analysis. [file DataSheet3.zip › GM_bd_fer_result/GCST90032583+2597_8_VEGFA_VEGF/singlesnpOR.txt]

exposure	outcome	id.exposure	id.outcome	samplesize	SNP	b	se	p	lo_ci	up_ci	or	or_lci95	or_uci95
exposure	outcome	AGMbqt	3ZtBZu	35364	rs11745876	-0.408482990287716	0.407089342438499	0.315656596962122	-1.20637810146717	0.389412120891742	0.664657778032918	0.29927927798041	1.47611276290426
exposure	outcome	AGMbqt	3ZtBZu	35364	rs142151474	0.0438273755014198	0.294646832088098	0.881754496569669	-0.533680415391252	0.621335166394091	1.04480198090234	0.586442640464255	1.8614116777615
exposure	outcome	AGMbqt	3ZtBZu	35364	rs17715451	-0.625926232752511	0.405793499571977	0.122958265644439	-1.42128149191359	0.169429026408564	0.534765881384161	0.24140446072821	1.18462826672681
exposure	outcome	AGMbqt	3ZtBZu	35364	rs2298247	-0.119645485881833	0.371673401142539	0.747520670685866	-0.848125352121208	0.608834380357543	0.887234918274447	0.428216935946941	1.83828740557567
exposure	outcome	AGMbqt	3ZtBZu	35364	rs77540379	0.266948286257112	0.393260402193403	0.497259557764508	-0.503842102041959	1.03773867455618	1.30597290783716	0.604204778025004	2.82282646221322
exposure	outcome	AGMbqt	3ZtBZu	35364	All - Inverse variance weighted	-0.131291501277786	0.163669476961103	0.42245195259403	-0.452083676121547	0.189500673565975	0.876962101555202	0.63630092430395	1.20864593809194
exposure	outcome	AGMbqt	3ZtBZu	35364	All - MR Egger	0.271256171999162	0.294917048857819	0.425524037836688	-0.306781243762162	0.849293587760487	1.31161102537011	0.735811546668374	2.33799468037946
