# Supplementary material for: Integrative Mendelian randomization and experimental validation prioritize KLF4 in the gut microbiota–pyroptosis–barrier axis of ulcerative colitis
Source: Front Immunol. 2026 Mar 16;17:1773990. doi: 10.3389/fimmu.2026.1773990 (PMC13033518; doi:10.3389/fimmu.2026.1773990)
Supplement: Supplementary Data Sheet 3 — Full results of the pairwise Mendelian randomization analyses between ulcerative colitis-associated microbial taxa and ulcerative colitis-associated pyroptosis proteins, used for the downstream mediation analysis. [file DataSheet3.zip › GM_bd_fer_result/GCST90032583+2693_20_OSM_OSM/OR.txt]

method	nsnp	b	se	pval	lo_ci	up_ci	or	or_lci95	or_uci95
MR Egger	5	0.155568888529631	0.289643017092629	0.62847518103093	-0.412131424971922	0.723269202031184	1.16832241730857	0.662237235822494	2.0611605584069
Weighted median	5	0.0507219180032428	0.19133880279278	0.790940473828526	-0.324302135470605	0.425745971477091	1.05203030191589	0.723031755835425	1.53073187618215
Inverse variance weighted	5	0.00240482217303474	0.160989949202607	0.988081870094125	-0.313135478264074	0.317945122610144	1.00240771607719	0.731150850810632	1.37430084111511
Simple mode	5	0.035648383933335	0.292231501035606	0.908792435048015	-0.537125358096452	0.608422125963122	1.03629140571507	0.584425855017663	1.83752971970491
Weighted mode	5	0.0428176444315073	0.272499093281111	0.882755145500032	-0.49128057839947	0.576915867262484	1.04374754431859	0.611842380159932	1.78053853671648
