# Supplementary material for: Integrative Mendelian randomization and experimental validation prioritize KLF4 in the gut microbiota–pyroptosis–barrier axis of ulcerative colitis
Source: Front Immunol. 2026 Mar 16;17:1773990. doi: 10.3389/fimmu.2026.1773990 (PMC13033518; doi:10.3389/fimmu.2026.1773990)
Supplement: Supplementary Data Sheet 3 — Full results of the pairwise Mendelian randomization analyses between ulcerative colitis-associated microbial taxa and ulcerative colitis-associated pyroptosis proteins, used for the downstream mediation analysis. [file DataSheet3.zip › GM_bd_fer_result/GCST90032583+2693_20_OSM_OSM/singlesnpOR.txt]

exposure	outcome	id.exposure	id.outcome	samplesize	SNP	b	se	p	lo_ci	up_ci	or	or_lci95	or_uci95
exposure	outcome	wfTVo3	EhESqE	35364	rs11745876	-0.34120343894621	0.396612955158179	0.389627425623511	-1.11856483105624	0.436157953163821	0.710914265844875	0.326748397432926	1.54675308999948
exposure	outcome	wfTVo3	EhESqE	35364	rs142151474	0.0657410632521297	0.288810871034488	0.819936467237577	-0.500328243975466	0.631810370479725	1.06795014982213	0.606331602349125	1.88101282876627
exposure	outcome	wfTVo3	EhESqE	35364	rs17715451	0.092047975404781	0.405977595522787	0.820632404636119	-0.703668111819881	0.887764062629443	1.09641742188868	0.494767110076577	2.42969093647912
exposure	outcome	wfTVo3	EhESqE	35364	rs2298247	-0.219602474086908	0.366206056787685	0.54872675339818	-0.937366345390771	0.498161397216955	0.802837883398575	0.391657970071694	1.64569271219456
exposure	outcome	wfTVo3	EhESqE	35364	rs77540379	0.380238534571105	0.385942112589672	0.32451519614662	-0.376208006104652	1.13668507524686	1.46263343646598	0.686459530417984	3.11642052396837
exposure	outcome	wfTVo3	EhESqE	35364	All - Inverse variance weighted	0.00240482217303474	0.160989949202607	0.988081870094125	-0.313135478264074	0.317945122610144	1.00240771607719	0.731150850810632	1.37430084111511
exposure	outcome	wfTVo3	EhESqE	35364	All - MR Egger	0.155568888529631	0.289643017092629	0.62847518103093	-0.412131424971922	0.723269202031184	1.16832241730857	0.662237235822494	2.0611605584069
