# Supplementary material for: Integrative Mendelian randomization and experimental validation prioritize KLF4 in the gut microbiota–pyroptosis–barrier axis of ulcerative colitis
Source: Front Immunol. 2026 Mar 16;17:1773990. doi: 10.3389/fimmu.2026.1773990 (PMC13033518; doi:10.3389/fimmu.2026.1773990)
Supplement: Supplementary Data Sheet 3 — Full results of the pairwise Mendelian randomization analyses between ulcerative colitis-associated microbial taxa and ulcerative colitis-associated pyroptosis proteins, used for the downstream mediation analysis. [file DataSheet3.zip › GM_bd_fer_result/GCST90032583+3072_4_IL13_IL_13/OR.txt]

method	nsnp	b	se	pval	lo_ci	up_ci	or	or_lci95	or_uci95
MR Egger	5	0.221294723863023	0.286773945270949	0.496521487978687	-0.340782208868038	0.783371656594083	1.24769110072188	0.711213787395965	2.18883985435715
Weighted median	5	-0.0848041304622589	0.204322991747454	0.67810575685688	-0.485277194287269	0.315668933362751	0.918692210598468	0.615526552670531	1.37117622977032
Inverse variance weighted	5	-0.200322829154134	0.159101456221779	0.207998333008623	-0.51216168334882	0.111516025040552	0.818466485580424	0.599198899528451	1.11797165940316
Simple mode	5	0.00865648204262093	0.299846418972824	0.97835146912076	-0.579042499144114	0.596355463229356	1.00869405772946	0.560434726472154	1.81549010801577
Weighted mode	5	-0.0219337274814893	0.265752354494448	0.938186843857876	-0.542808342290607	0.498940887327629	0.978305067643581	0.581113991667886	1.64697601348428
