# Supplementary material for: Integrative Mendelian randomization and experimental validation prioritize KLF4 in the gut microbiota–pyroptosis–barrier axis of ulcerative colitis
Source: Front Immunol. 2026 Mar 16;17:1773990. doi: 10.3389/fimmu.2026.1773990 (PMC13033518; doi:10.3389/fimmu.2026.1773990)
Supplement: Supplementary Data Sheet 3 — Full results of the pairwise Mendelian randomization analyses between ulcerative colitis-associated microbial taxa and ulcerative colitis-associated pyroptosis proteins, used for the downstream mediation analysis. [file DataSheet3.zip › GM_bd_fer_result/GCST90032583+3072_4_IL13_IL_13/singlesnpOR.txt]

exposure	outcome	id.exposure	id.outcome	samplesize	SNP	b	se	p	lo_ci	up_ci	or	or_lci95	or_uci95
exposure	outcome	QLt9Iq	a66Alw	35364	rs11745876	-0.557459139686766	0.394258170861226	0.157378222964804	-1.33020515457477	0.215286875201238	0.572662271706973	0.264423008145078	1.24021763362083
exposure	outcome	QLt9Iq	a66Alw	35364	rs142151474	-0.102648326832273	0.285650686590438	0.719333922011397	-0.662523672549531	0.457227018884985	0.902444283123346	0.515548615476174	1.57968746243224
exposure	outcome	QLt9Iq	a66Alw	35364	rs17715451	-0.667347821684662	0.393182926941522	0.0896407070887283	-1.43798635849005	0.103290715120721	0.513067521464224	0.237405326916106	1.10881371113659
exposure	outcome	QLt9Iq	a66Alw	35364	rs2298247	0.0318044962470694	0.365418516880615	0.930643048614215	-0.684415796838936	0.748024789333075	1.03231566398888	0.504384806718476	2.11282262257277
exposure	outcome	QLt9Iq	a66Alw	35364	rs77540379	0.147147104131969	0.381840224288648	0.699968472485142	-0.601259735473781	0.895553943737719	1.15852437421789	0.548120713888592	2.4486918513533
exposure	outcome	QLt9Iq	a66Alw	35364	All - Inverse variance weighted	-0.200322829154134	0.159101456221779	0.207998333008623	-0.51216168334882	0.111516025040552	0.818466485580424	0.599198899528451	1.11797165940316
exposure	outcome	QLt9Iq	a66Alw	35364	All - MR Egger	0.221294723863023	0.286773945270949	0.496521487978687	-0.340782208868038	0.783371656594083	1.24769110072188	0.711213787395965	2.18883985435715
