# Supplementary material for: Integrative Mendelian randomization and experimental validation prioritize KLF4 in the gut microbiota–pyroptosis–barrier axis of ulcerative colitis
Source: Front Immunol. 2026 Mar 16;17:1773990. doi: 10.3389/fimmu.2026.1773990 (PMC13033518; doi:10.3389/fimmu.2026.1773990)
Supplement: Supplementary Data Sheet 3 — Full results of the pairwise Mendelian randomization analyses between ulcerative colitis-associated microbial taxa and ulcerative colitis-associated pyroptosis proteins, used for the downstream mediation analysis. [file DataSheet3.zip › GM_bd_fer_result/GCST90032583+3440_7_GZMA_granzyme_A/OR.txt]

method	nsnp	b	se	pval	lo_ci	up_ci	or	or_lci95	or_uci95
MR Egger	5	-0.420813585239025	0.289337835628419	0.241818649816802	-0.987915743070727	0.146288572592677	0.65651247361867	0.372351959964242	1.15753017134191
Weighted median	5	-0.377751202315663	0.196303687747271	0.0543144277988173	-0.762506430300314	0.00700402566898756	0.685401005637415	0.46649572146562	1.00702861122254
Inverse variance weighted	5	-0.296935133150094	0.160227670576011	0.0638526120798877	-0.610981367479075	0.0171111011788878	0.743092212849654	0.54281790376205	1.01725833464744
Simple mode	5	-0.377188992680445	0.259512592198238	0.21976427279864	-0.885833673388991	0.131455688028101	0.685786453027738	0.412370247836192	1.14048736935839
Weighted mode	5	-0.375128929175109	0.275434771476539	0.244868664401313	-0.914981081269124	0.164723222918907	0.687200672863264	0.400524203428756	1.1790667348964
